# Supplementary material for: Inhibition of cytoplasmic cap methylation identifies 5′ TOP mRNAs as recapping targets and reveals recapping sites downstream of native 5′ ends
Source: Nucleic Acids Res. 2020 Jan 30;48(7):3806–15. doi: 10.1093/nar/gkaa046 (PMC7144985; doi:10.1093/nar/gkaa046)
Supplement: gkaa046_Supplemental_Files [file gkaa046_supplemental_files.zip]

Archive with 5 entries (5 files):
- Supplementary Material fixed for proof.pdf
- Table S1.xlsx
- Table S2.xlsx
- Table S3.xlsx
- Table S4.xlsx
