# Supplementary material for: Inhibition of cytoplasmic cap methylation identifies 5′ TOP mRNAs as recapping targets and reveals recapping sites downstream of native 5′ ends
Source: Nucleic Acids Res. 2020 Jan 30;48(7):3806–15. doi: 10.1093/nar/gkaa046 (PMC7144985; doi:10.1093/nar/gkaa046)
Supplement: gkaa046_Supplemental_Files [file gkaa046_supplemental_files.zip › Table S1.xlsx]

## Sheet: Sheet1
Table S1. List of transcripts filtered for low read count and padj <.05
Differential expression was determined using DESEQ with results filtered to remove low read counts.
Tab 1 is the total list of genes filtered for padj <.05
Tab 2 is the list of genes that decrease more than 1.5-fold in ΔN-RNMT expressing cells
Tab 3 is the list of genes the increase more than 1.5-fold in ΔN-RNMT expressing cells

## Sheet: p.adj <0.05
Genes with padj <.05 that change with ΔN-RNMT expression
Ensembl ID	Gene symbol	Base Mean	log2(FC)	std error	wald-stats	p.value	p.adj
ENSG00000168488	ATXN2L	360.51	3.1416	0.429916	7.30748	2.72e-13	1.77e-09
ENSG00000149089	APIP	201.308	2.80112	0.439486	6.37363	1.85e-10	4.8e-07
ENSG00000176454	LPCAT4	141.947	2.79334	0.541862	5.15508	2.54e-07	5.24e-05
ENSG00000164251	F2RL1	96.8771	2.76484	0.474961	5.8212	5.84e-09	4.75e-06
ENSG00000075240	GRAMD4	52.7637	2.75504	0.468943	5.87499	4.23e-09	3.67e-06
ENSG00000088451	TGDS	52.4006	2.73286	0.408076	6.69696	2.13e-11	8.95e-08
ENSG00000230098	TCERG1L-AS1	25.9816	2.6795	0.469572	5.70626	1.15e-08	6.4e-06
ENSG00000106049	HIBADH	75.3499	2.57073	0.459467	5.59502	2.21e-08	1.03e-05
ENSG00000137955	RABGGTB	266.298	2.518	0.422668	5.95739	2.56e-09	2.56e-06
ENSG00000149923	PPP4C	158.679	2.43197	0.540795	4.49702	6.89e-06	0.000310535
ENSG00000160058	BSDC1	600.436	2.41672	0.421456	5.73422	9.8e-09	6.07e-06
ENSG00000154222	CC2D1B	266.146	2.409	0.531291	4.53424	5.78e-06	0.00029152
ENSG00000198924	DCLRE1A	74.9502	2.40379	0.389356	6.17377	6.67e-10	1.31e-06
ENSG00000164761	TNFRSF11B	24.7667	2.39854	0.416304	5.76152	8.34e-09	5.42e-06
ENSG00000172432	GTPBP2	304.444	2.38781	0.527856	4.52359	6.08e-06	0.000299564
ENSG00000142867	BCL10	205.087	2.36729	0.447269	5.29276	1.2e-07	2.96e-05
ENSG00000163093	BBS5	55.2406	2.34074	0.426663	5.48614	4.11e-08	1.49e-05
ENSG00000183496	MEX3B	40.121	2.33044	0.447796	5.20423	1.95e-07	4.45e-05
ENSG00000113269	RNF130	206.581	2.32226	0.418447	5.5497	2.86e-08	1.2e-05
ENSG00000138496	PARP9	209.031	2.29164	0.386918	5.92281	3.16e-09	2.94e-06
ENSG00000204370	SDHD	383.332	2.25472	0.41333	5.45502	4.9e-08	1.55e-05
ENSG00000129473	BCL2L2	60.7388	2.25065	0.412253	5.4594	4.78e-08	1.55e-05
ENSG00000180233	ZNRF2	97.828	2.25059	0.459397	4.899	9.63e-07	0.000116036
ENSG00000127528	KLF2	109.586	2.24056	0.477091	4.69629	2.65e-06	0.000189382
ENSG00000165617	DACT1	42.2687	2.22993	0.468989	4.75476	1.99e-06	0.000163599
ENSG00000154727	GABPA	117.976	2.21819	0.397603	5.57891	2.42e-08	1.06e-05
ENSG00000117519	CNN3	2569.4	2.21787	0.394292	5.62493	1.86e-08	9.29e-06
ENSG00000173041	ZNF680	63.6853	2.20064	0.430809	5.10815	3.25e-07	6.21e-05
ENSG00000205423	CNEP1R1	44.6974	2.19892	0.447189	4.9172	8.78e-07	0.000108776
ENSG00000059758	CDK17	114.75	2.19378	0.393337	5.57736	2.44e-08	1.06e-05
ENSG00000160124	CCDC58	190.333	2.19	0.467147	4.68803	2.76e-06	0.000192945
ENSG00000113273	ARSB	150.078	2.18289	0.435372	5.01386	5.33e-07	8.36e-05
ENSG00000268001	CARD8-AS1	21.0043	2.17863	0.449974	4.84168	1.29e-06	0.000127991
ENSG00000019186	CYP24A1	298.637	2.15305	0.453163	4.75116	2.02e-06	0.000164565
ENSG00000186132	C2orf76	68.8961	2.14446	0.452722	4.73682	2.17e-06	0.000175361
ENSG00000107816	LZTS2	455.82	2.14141	0.513588	4.16951	3.05e-05	0.000647867
ENSG00000163002	NUP35	231.875	2.13633	0.389836	5.48007	4.25e-08	1.49e-05
ENSG00000142627	EPHA2	498.626	2.13473	0.507411	4.20711	2.59e-05	0.000594635
ENSG00000115009	CCL20	32.9929	2.13184	0.509493	4.18424	2.86e-05	0.000630195
ENSG00000162738	VANGL2	323.346	2.12668	0.551016	3.85956	0.000113589	0.00131724
ENSG00000164104	HMGB2	1550.71	2.12376	0.388847	5.46169	4.72e-08	1.55e-05
ENSG00000168615	ADAM9	484.629	2.11949	0.371204	5.70976	1.13e-08	6.4e-06
ENSG00000152137	HSPB8	1159.81	2.11748	0.552556	3.83215	0.000127029	0.00141011
ENSG00000213281	NRAS	2080.86	2.0942	0.417395	5.01731	5.24e-07	8.36e-05
ENSG00000174010	KLHL15	35.1288	2.08992	0.431439	4.84406	1.27e-06	0.000127991
ENSG00000101654	RNMT	3819.48	2.08861	0.226823	9.20808	3.32e-20	4.32e-16
ENSG00000159596	TMEM69	84.3651	2.08488	0.468206	4.45291	8.47e-06	0.000347683
ENSG00000127585	FBXL16	82.8516	2.06613	0.443362	4.66013	3.16e-06	0.000210246
ENSG00000136295	TTYH3	5604.01	2.06271	0.43752	4.71456	2.42e-06	0.000185077
ENSG00000154914	USP43	51.1711	2.05455	0.549742	3.7373	0.00018601	0.00176641
ENSG00000117036	ETV3	78.2876	2.05283	0.454509	4.5166	6.28e-06	0.000300577
ENSG00000027697	IFNGR1	44.7791	2.04518	0.374214	5.46526	4.62e-08	1.55e-05
ENSG00000164430	CGAS	197.958	2.04452	0.397203	5.1473	2.64e-07	5.37e-05
ENSG00000135519	KCNH3	77.992	2.03107	0.386035	5.26136	1.43e-07	3.45e-05
ENSG00000050130	JKAMP	919.903	2.02626	0.515603	3.92988	8.5e-05	0.00112713
ENSG00000125249	RAP2A	250.003	2.02328	0.434635	4.65512	3.24e-06	0.000210627
ENSG00000124785	NRN1	30.6219	2.02275	0.372538	5.42964	5.65e-08	1.69e-05
ENSG00000126746	ZNF384	243.584	2.01793	0.406604	4.96288	6.95e-07	9.22e-05
ENSG00000197081	IGF2R	219.091	2.00218	0.414018	4.83598	1.32e-06	0.000129602
ENSG00000165118	C9orf64	547.56	1.98567	0.406226	4.8881	1.02e-06	0.000119468
ENSG00000137218	FRS3	34.1145	1.98403	0.457534	4.33637	1.45e-05	0.000451944
ENSG00000103222	ABCC1	81.0821	1.98363	0.413008	4.80288	1.56e-06	0.000142292
ENSG00000153339	TRAPPC8	53.4173	1.97919	0.390356	5.07022	3.97e-07	6.97e-05
ENSG00000107185	RGP1	883.635	1.97689	0.452906	4.3649	1.27e-05	0.000418899
ENSG00000213341	CHUK	575.259	1.97571	0.532355	3.71127	0.000206225	0.00187304
ENSG00000138346	DNA2	163.617	1.97172	0.345762	5.70254	1.18e-08	6.4e-06
ENSG00000176624	MEX3C	277.978	1.9681	0.389003	5.05934	4.21e-07	7.02e-05
ENSG00000153179	RASSF3	408.091	1.96753	0.530326	3.71004	0.000207228	0.00187746
ENSG00000128016	ZFP36	32.108	1.96668	0.495316	3.97056	7.17e-05	0.00102066
ENSG00000124279	FASTKD3	41.5175	1.96515	0.39754	4.94327	7.68e-07	9.8e-05
ENSG00000150403	TMCO3	483.566	1.96124	0.35502	5.52432	3.31e-08	1.3e-05
ENSG00000096746	HNRNPH3	5259.78	1.96087	0.406495	4.82385	1.41e-06	0.000136714
ENSG00000198728	LDB1	69.1182	1.9581	0.48422	4.04382	5.26e-05	0.000859486
ENSG00000205542	TMSB4X	133.031	1.95592	0.441969	4.42548	9.62e-06	0.000376396
ENSG00000179766	ATP8B5P	20.2688	1.95197	0.466648	4.18295	2.88e-05	0.000630195
ENSG00000109270	LAMTOR3	165.997	1.94598	0.421931	4.61208	3.99e-06	0.000232582
ENSG00000151876	FBXO4	71.5362	1.94017	0.378077	5.13167	2.87e-07	5.66e-05
ENSG00000165304	MELK	1030.98	1.93113	0.318485	6.06348	1.33e-09	1.93e-06
ENSG00000167785	ZNF558	112.291	1.93015	0.446302	4.32476	1.53e-05	0.000460934
ENSG00000130699	TAF4	124.501	1.92765	0.411864	4.68031	2.86e-06	0.000197179
ENSG00000129173	E2F8	63.8325	1.92467	0.372224	5.17071	2.33e-07	4.97e-05
ENSG00000111731	C2CD5	97.3637	1.91925	0.390895	4.90989	9.11e-07	0.000111848
ENSG00000095139	ARCN1	443.038	1.91801	0.398011	4.819	1.44e-06	0.000138022
ENSG00000114166	KAT2B	32.5571	1.91668	0.473178	4.05065	5.11e-05	0.000847221
ENSG00000229124	VIM-AS1	24.6832	1.91562	0.453252	4.22639	2.37e-05	0.000574258
ENSG00000121152	NCAPH	1245.42	1.91437	0.357043	5.36174	8.24e-08	2.28e-05
ENSG00000177054	ZDHHC13	35.3219	1.91344	0.457563	4.1818	2.89e-05	0.000630195
ENSG00000197037	ZSCAN25	137.419	1.90355	0.395909	4.80805	1.52e-06	0.000140729
ENSG00000156469	MTERF3	21.9064	1.90331	0.485911	3.917	8.97e-05	0.00115833
ENSG00000155090	KLF10	421.48	1.90168	0.517733	3.67309	0.000239633	0.00205648
ENSG00000064012	CASP8	341.642	1.89843	0.398157	4.76803	1.86e-06	0.000157162
ENSG00000156508	EEF1A1	1025.47	1.89715	0.445106	4.26225	2.02e-05	0.000531911
ENSG00000271601	LIX1L	311.489	1.88178	0.52784	3.56505	0.000363787	0.00262707
ENSG00000167977	KCTD5	605.455	1.88008	0.425956	4.41378	1.02e-05	0.000390992
ENSG00000019549	SNAI2	33.3762	1.866	0.474763	3.93038	8.48e-05	0.00112705
ENSG00000198860	TSEN15	2168.98	1.86405	0.449784	4.14433	3.41e-05	0.000683181
ENSG00000121690	DEPDC7	56.8827	1.85816	0.47844	3.88379	0.00010284	0.00124577
ENSG00000175305	CCNE2	77.0052	1.85725	0.363752	5.1058	3.29e-07	6.21e-05
ENSG00000166796	LDHC	78.6504	1.85263	0.47384	3.90984	9.24e-05	0.00117872
ENSG00000114019	AMOTL2	636.168	1.85016	0.433941	4.26361	2.01e-05	0.000531911
ENSG00000076706	MCAM	1772.49	1.84801	0.405848	4.55346	5.28e-06	0.000277954
ENSG00000197329	PELI1	92.3105	1.84767	0.366322	5.04383	4.56e-07	7.51e-05
ENSG00000123358	NR4A1	26.1289	1.84266	0.51728	3.56222	0.000367738	0.00263578
ENSG00000159921	GNE	111.27	1.84077	0.401618	4.58338	4.58e-06	0.000256622
ENSG00000136943	CTSV	489.573	1.83832	0.353738	5.19684	2.03e-07	4.55e-05
ENSG00000111802	TDP2	192.945	1.83035	0.368434	4.96791	6.77e-07	9.08e-05
ENSG00000183814	LIN9	185.665	1.82918	0.383292	4.77229	1.82e-06	0.000155896
ENSG00000135047	CTSL	587.278	1.82894	0.407226	4.49122	7.08e-06	0.000314449
ENSG00000143418	CERS2	1147.14	1.82511	0.406683	4.48778	7.2e-06	0.000315034
ENSG00000064102	INTS13	653.557	1.82261	0.303158	6.01209	1.83e-09	2.2e-06
ENSG00000212724	KRTAP2-3	269.919	1.81626	0.386683	4.69702	2.64e-06	0.000189382
ENSG00000067064	IDI1	120.82	1.81625	0.371582	4.88788	1.02e-06	0.000119468
ENSG00000189266	PNRC2	272.85	1.81625	0.377212	4.81492	1.47e-06	0.000139839
ENSG00000132155	RAF1	327.314	1.80681	0.421253	4.28913	1.79e-05	0.00050187
ENSG00000065154	OAT	571.015	1.80632	0.530514	3.40484	0.000662018	0.0037892
ENSG00000196850	PPTC7	112.754	1.80285	0.355456	5.07194	3.94e-07	6.97e-05
ENSG00000175600	SUGCT	99.0355	1.80183	0.404937	4.44965	8.6e-06	0.000350776
ENSG00000165506	DNAAF2	318.778	1.79705	0.51067	3.51901	0.000433155	0.00291795
ENSG00000225968	ELFN1	357.904	1.79477	0.445838	4.02561	5.68e-05	0.00090274
ENSG00000169032	MAP2K1	367.957	1.78972	0.513347	3.48637	0.000489629	0.0031441
ENSG00000102218	RP2	91.9131	1.78933	0.419516	4.26522	2e-05	0.000531911
ENSG00000079335	CDC14A	33.4828	1.78807	0.472028	3.78807	0.000151822	0.00155902
ENSG00000196757	ZNF700	41.8488	1.78681	0.409765	4.36058	1.3e-05	0.000424069
ENSG00000179348	GATA2	47.2636	1.78605	0.414071	4.3134	1.61e-05	0.000471073
ENSG00000243147	MRPL33	14990.7	1.779	0.395389	4.49935	6.82e-06	0.000310374
ENSG00000138641	HERC3	119.389	1.77349	0.306701	5.78248	7.36e-09	5.04e-06
ENSG00000174839	DENND6A	148.937	1.76936	0.377386	4.68847	2.75e-06	0.000192945
ENSG00000240694	PNMA2	111.201	1.76652	0.415687	4.24963	2.14e-05	0.000547304
ENSG00000186666	BCDIN3D	177.188	1.76308	0.408218	4.31898	1.57e-05	0.000465611
ENSG00000136866	ZFP37	49.9793	1.75853	0.368671	4.76991	1.84e-06	0.000156719
ENSG00000189403	HMGB1	10961.7	1.75796	0.405587	4.33436	1.46e-05	0.000452823
ENSG00000186594	MIR22HG	103.221	1.75608	0.320444	5.48016	4.25e-08	1.49e-05
ENSG00000179431	FJX1	235.081	1.75519	0.360564	4.86789	1.13e-06	0.000127607
ENSG00000106554	CHCHD3	475.64	1.75488	0.432678	4.05584	5e-05	0.000836402
ENSG00000182979	MTA1	454.16	1.74451	0.42133	4.1405	3.47e-05	0.000689405
ENSG00000123595	RAB9A	99.855	1.74227	0.383624	4.5416	5.58e-06	0.000286009
ENSG00000100600	LGMN	51.8347	1.74068	0.457293	3.80649	0.000140953	0.00149576
ENSG00000172594	SMPDL3A	21.2716	1.73977	0.419412	4.14811	3.35e-05	0.000682001
ENSG00000154359	LONRF1	133.101	1.73954	0.375061	4.63802	3.52e-06	0.000216894
ENSG00000131149	GSE1	514.167	1.73901	0.438426	3.96648	7.29e-05	0.00102928
ENSG00000135476	ESPL1	94.9123	1.73858	0.45571	3.81511	0.000136121	0.00146684
ENSG00000151470	C4orf33	184.477	1.73667	0.546703	3.17663	0.00148995	0.00656203
ENSG00000159556	ISL2	25.8596	1.73648	0.48397	3.58799	0.000333233	0.00249641
ENSG00000166478	ZNF143	109.876	1.73055	0.368348	4.69815	2.63e-06	0.000189382
ENSG00000138764	CCNG2	488.794	1.73031	0.356995	4.84689	1.25e-06	0.000127991
ENSG00000157881	PANK4	24.7496	1.73	0.458126	3.77625	0.00015921	0.00160699
ENSG00000175182	FAM131A	421.537	1.72784	0.462011	3.73982	0.000184151	0.00175516
ENSG00000146938	NLGN4X	64.7958	1.72539	0.396811	4.34814	1.37e-05	0.000438713
ENSG00000134146	DPH6	44.8229	1.72352	0.393713	4.37761	1.2e-05	0.000410118
ENSG00000115368	WDR75	492.769	1.72339	0.455328	3.78495	0.000153742	0.00157247
ENSG00000165832	TRUB1	522.643	1.71937	0.432265	3.97758	6.96e-05	0.00100677
ENSG00000083093	PALB2	63.3106	1.71616	0.425163	4.03648	5.43e-05	0.000879079
ENSG00000140968	IRF8	45.0142	1.71466	0.545221	3.1449	0.00166146	0.00708474
ENSG00000139197	PEX5	141.082	1.71139	0.458264	3.7345	0.000188085	0.00177718
ENSG00000105246	EBI3	59.4441	1.71124	0.549449	3.11446	0.00184284	0.00762819
ENSG00000134058	CDK7	182.511	1.71045	0.410096	4.17084	3.03e-05	0.000646194
ENSG00000146278	PNRC1	105.51	1.70979	0.429956	3.97667	6.99e-05	0.00100677
ENSG00000130024	PHF10	876.37	1.70473	0.373611	4.56283	5.05e-06	0.000267996
ENSG00000162851	TFB2M	108.338	1.70277	0.521693	3.26394	0.00109876	0.00534188
ENSG00000155760	FZD7	73.5525	1.70096	0.348307	4.8835	1.04e-06	0.000121061
ENSG00000106591	MRPL32	793.455	1.70069	0.52166	3.26015	0.00111353	0.00539155
ENSG00000127990	SGCE	52.2424	1.69809	0.542135	3.13224	0.0017348	0.00731359
ENSG00000109466	KLHL2	84.6883	1.69697	0.403523	4.20539	2.61e-05	0.000595494
ENSG00000163785	RYK	1686.19	1.69677	0.441686	3.84159	0.000122242	0.00137897
ENSG00000077549	CAPZB	3737.98	1.69142	0.345885	4.89011	1.01e-06	0.000119468
ENSG00000132432	SEC61G	8659.37	1.69106	0.54416	3.10764	0.00188585	0.00776628
ENSG00000184838	PRR16	33.0355	1.69096	0.387392	4.36499	1.27e-05	0.000418899
ENSG00000132109	TRIM21	114.272	1.6848	0.408113	4.12826	3.66e-05	0.000712526
ENSG00000120526	NUDCD1	154.348	1.68452	0.405389	4.15532	3.25e-05	0.00067081
ENSG00000144369	FAM171B	77.6368	1.68311	0.473033	3.55812	0.000373514	0.00266269
ENSG00000156875	MFSD14A	212.313	1.68226	0.455103	3.69644	0.000218642	0.00194033
ENSG00000155629	PIK3AP1	60.7503	1.67625	0.405069	4.13817	3.5e-05	0.000693845
ENSG00000108094	CUL2	259.232	1.67531	0.349515	4.79326	1.64e-06	0.000148256
ENSG00000138459	SLC35A5	153.705	1.6726	0.438847	3.81135	0.000138208	0.00147991
ENSG00000047315	POLR2B	1942.76	1.6702	0.434607	3.84302	0.000121532	0.00137849
ENSG00000108651	UTP6	205.037	1.6695	0.447512	3.73061	0.000191015	0.00178874
ENSG00000186834	HEXIM1	1335.52	1.66738	0.329155	5.06565	4.07e-07	6.97e-05
ENSG00000128654	MTX2	526.007	1.66303	0.435906	3.8151	0.000136126	0.00146684
ENSG00000169429	CXCL8	35.5361	1.65831	0.448148	3.70035	0.000215299	0.00192108
ENSG00000172493	AFF1	272.015	1.65649	0.36276	4.56635	4.96e-06	0.00026571
ENSG00000137193	PIM1	817.498	1.64991	0.534995	3.08398	0.0020425	0.00822945
ENSG00000136997	MYC	143.32	1.64986	0.527501	3.12769	0.00176187	0.0073799
ENSG00000180537	RNF182	309.934	1.64385	0.452741	3.63088	0.000282454	0.00224971
ENSG00000179104	TMTC2	61.7745	1.64087	0.338226	4.85139	1.23e-06	0.000127991
ENSG00000134107	BHLHE40	72.9775	1.64023	0.267094	6.14104	8.2e-10	1.33e-06
ENSG00000066455	GOLGA5	42.7349	1.63877	0.326382	5.02102	5.14e-07	8.36e-05
ENSG00000132406	TMEM128	135.275	1.63864	0.416833	3.93118	8.45e-05	0.0011268
ENSG00000158987	RAPGEF6	32.1006	1.63863	0.460056	3.5618	0.000368321	0.00263578
ENSG00000148110	MFSD14B	948.674	1.63588	0.422959	3.86771	0.000109862	0.00129106
ENSG00000143933	CALM2	8615.21	1.63582	0.389311	4.20183	2.65e-05	0.000601156
ENSG00000214535	RPS15AP1	65.3435	1.63423	0.449334	3.63699	0.000275838	0.00220976
ENSG00000128590	DNAJB9	219.555	1.63319	0.461578	3.53827	0.000402753	0.00277092
ENSG00000087494	PTHLH	172.732	1.63147	0.449672	3.62813	0.000285484	0.00226404
ENSG00000128342	LIF	161.322	1.62735	0.551772	2.94931	0.00318481	0.0114176
ENSG00000108599	AKAP10	62.5926	1.62393	0.320891	5.0607	4.18e-07	7.02e-05
ENSG00000070759	TESK2	61.9114	1.62269	0.338648	4.79166	1.65e-06	0.000148408
ENSG00000108671	PSMD11	2554.84	1.62232	0.391868	4.13997	3.47e-05	0.000689942
ENSG00000129566	TEP1	58.6516	1.62202	0.432937	3.74654	0.000179287	0.00172987
ENSG00000225405	RPS15AP17	85.9411	1.62047	0.404021	4.01085	6.05e-05	0.00094102
ENSG00000122126	OCRL	130.794	1.61756	0.448001	3.61061	0.000305474	0.00236701
ENSG00000124370	MCEE	39.9205	1.61278	0.418283	3.85572	0.000115388	0.00133085
ENSG00000101442	ACTR5	247.911	1.61242	0.46401	3.47498	0.000510896	0.00323286
ENSG00000164828	SUN1	678.762	1.6123	0.380551	4.23675	2.27e-05	0.000566298
ENSG00000103353	UBFD1	1052.6	1.61047	0.366848	4.39003	1.13e-05	0.000399599
ENSG00000133687	TMTC1	53.4378	1.60907	0.385526	4.1737	3e-05	0.000641269
ENSG00000185920	PTCH1	151.856	1.60735	0.411569	3.90541	9.41e-05	0.00119047
ENSG00000076053	RBM7	125.183	1.60697	0.317076	5.0681	4.02e-07	6.97e-05
ENSG00000146242	TPBG	43.7482	1.60667	0.410629	3.91269	9.13e-05	0.00117108
ENSG00000178966	RMI1	132.548	1.60481	0.429768	3.73413	0.000188369	0.00177795
ENSG00000185269	NOTUM	42.0219	1.60363	0.422792	3.79295	0.000148866	0.00154162
ENSG00000147133	TAF1	847.747	1.60144	0.525187	3.04928	0.00229389	0.00896741
ENSG00000132326	PER2	118.675	1.60109	0.291775	5.48742	4.08e-08	1.49e-05
ENSG00000123297	TSFM	620.395	1.60068	0.526847	3.03823	0.00237974	0.00923916
ENSG00000138468	SENP7	137.714	1.59931	0.406745	3.93197	8.43e-05	0.00112537
ENSG00000146918	NCAPG2	715.176	1.59884	0.385488	4.14757	3.36e-05	0.000682001
ENSG00000134480	CCNH	158.838	1.59708	0.540576	2.95441	0.0031327	0.0112899
ENSG00000092208	GEMIN2	316.627	1.59571	0.530952	3.00537	0.00265256	0.0100203
ENSG00000112685	EXOC2	110.928	1.59145	0.425148	3.74328	0.00018163	0.00174085
ENSG00000117479	SLC19A2	51.1391	1.5907	0.429153	3.70662	0.000210046	0.00189376
ENSG00000064313	TAF2	491.386	1.5894	0.327062	4.85963	1.18e-06	0.000127991
ENSG00000117069	ST6GALNAC5	204.582	1.58762	0.373213	4.25392	2.1e-05	0.000540085
ENSG00000240344	PPIL3	204.677	1.58574	0.419152	3.78322	0.000154813	0.00157457
ENSG00000133422	MORC2	376.562	1.5851	0.424449	3.73448	0.0001881	0.00177718
ENSG00000137273	FOXF2	82.6963	1.58499	0.552775	2.86733	0.00413953	0.0137679
ENSG00000067704	IARS2	1184.51	1.58145	0.538749	2.93541	0.00333111	0.0117798
ENSG00000165359	INTS6L	21.3303	1.58002	0.44205	3.57431	0.00035115	0.00257185
ENSG00000173221	GLRX	200.589	1.57988	0.466148	3.38922	0.00070091	0.00393733
ENSG00000085415	SEH1L	3304.02	1.57983	0.546488	2.89089	0.00384157	0.0130289
ENSG00000189212	DPY19L2P1	36.6541	1.57648	0.417763	3.77362	0.000160894	0.00161147
ENSG00000156535	CD109	264.997	1.57571	0.351435	4.48365	7.34e-06	0.000316111
ENSG00000185238	PRMT3	58.0269	1.57378	0.403476	3.90055	9.6e-05	0.00119846
ENSG00000180694	TMEM64	179.967	1.57254	0.373051	4.21534	2.49e-05	0.000587554
ENSG00000198841	KTI12	133.426	1.57102	0.471026	3.33531	0.000852037	0.00446616
ENSG00000104205	SGK3	147.647	1.56535	0.446436	3.50633	0.000454331	0.00298528
ENSG00000118454	ANKRD13C	162.086	1.56403	0.299084	5.22938	1.7e-07	3.95e-05
ENSG00000153485	TMEM251	102.062	1.56391	0.352281	4.43938	9.02e-06	0.000361485
ENSG00000072401	UBE2D1	336.705	1.5636	0.424369	3.68452	0.000229133	0.00199666
ENSG00000183760	ACP7	25.2366	1.55944	0.464799	3.35508	0.000793427	0.00425319
ENSG00000133103	COG6	49.6241	1.55892	0.394794	3.9487	7.86e-05	0.00107458
ENSG00000035499	DEPDC1B	630.358	1.55827	0.383956	4.05847	4.94e-05	0.000833524
ENSG00000139687	RB1	288.493	1.55617	0.451627	3.44569	0.000569611	0.00344841
ENSG00000198242	RPL23A	5216.78	1.55572	0.546495	2.84672	0.00441718	0.0144282
ENSG00000114978	MOB1A	1327.95	1.55402	0.333814	4.65534	3.23e-06	0.000210627
ENSG00000127452	FBXL12	67.9732	1.55229	0.534494	2.90423	0.00368161	0.0126346
ENSG00000138750	NUP54	264.322	1.55026	0.325491	4.76285	1.91e-06	0.000159469
ENSG00000097046	CDC7	195.168	1.5478	0.345537	4.4794	7.49e-06	0.000319289
ENSG00000100823	APEX1	750.955	1.54729	0.295026	5.24458	1.57e-07	3.71e-05
ENSG00000147894	C9orf72	154.765	1.54551	0.468755	3.29705	0.000977052	0.00491548
ENSG00000152518	ZFP36L2	381.567	1.54451	0.372605	4.14517	3.4e-05	0.000682853
ENSG00000118518	RNF146	77.1411	1.54447	0.406785	3.79678	0.00014659	0.00152782
ENSG00000136003	ISCU	1101.36	1.54275	0.37337	4.13195	3.6e-05	0.000703705
ENSG00000100311	PDGFB	257.504	1.54263	0.551404	2.79764	0.00514781	0.0161303
ENSG00000174842	GLMN	44.7829	1.54197	0.371978	4.14532	3.39e-05	0.000682853
ENSG00000214194	SMIM30	743.816	1.54106	0.536807	2.87079	0.00409445	0.0136552
ENSG00000168301	KCTD6	21.2988	1.54008	0.476986	3.22877	0.00124324	0.00580981
ENSG00000140948	ZCCHC14	135.682	1.53988	0.289505	5.319	1.04e-07	2.72e-05
ENSG00000176597	B3GNT5	226.914	1.53976	0.386378	3.9851	6.75e-05	0.000990454
ENSG00000148180	GSN	233.908	1.53133	0.384784	3.97972	6.9e-05	0.00100521
ENSG00000139973	SYT16	36.7589	1.53124	0.377166	4.05986	4.91e-05	0.000831782
ENSG00000011478	QPCTL	31.5631	1.52868	0.456424	3.34925	0.000810321	0.00431353
ENSG00000136810	TXN	4338.03	1.52807	0.545363	2.80193	0.00507974	0.0159902
ENSG00000145041	DCAF1	349.462	1.52739	0.324031	4.7137	2.43e-06	0.000185077
ENSG00000169067	ACTBL2	54.9771	1.52712	0.370711	4.11944	3.8e-05	0.000723431
ENSG00000188419	CHM	145.872	1.52666	0.396472	3.85062	0.000117818	0.00135169
ENSG00000204576	PRR3	248.47	1.52287	0.385447	3.95093	7.78e-05	0.001071
ENSG00000164167	LSM6	238.349	1.52122	0.330898	4.59724	4.28e-06	0.000245531
ENSG00000186907	RTN4RL2	123.704	1.52099	0.55251	2.75287	0.00590749	0.0178404
ENSG00000205363	C15orf59	31.9616	1.51724	0.513449	2.95499	0.00312682	0.0112843
ENSG00000133641	C12orf29	93.7912	1.51718	0.382107	3.97057	7.17e-05	0.00102066
ENSG00000088387	DOCK9	52.01	1.51436	0.38	3.98515	6.74e-05	0.000990454
ENSG00000170571	EMB	477.716	1.51353	0.351507	4.30583	1.66e-05	0.000479895
ENSG00000182944	EWSR1	1718.68	1.51288	0.414375	3.65099	0.000261227	0.0021498
ENSG00000164300	SERINC5	58.4123	1.51161	0.380254	3.97525	7.03e-05	0.00100938
ENSG00000150051	MKX	27.5299	1.5109	0.442051	3.41793	0.000630986	0.00368453
ENSG00000080822	CLDND1	207.008	1.50951	0.389794	3.87259	0.000107686	0.00127827
ENSG00000155330	C16orf87	218.886	1.50913	0.259826	5.80821	6.31e-09	4.8e-06
ENSG00000134758	RNF138	258.035	1.5089	0.381967	3.95033	7.8e-05	0.00107215
ENSG00000188313	PLSCR1	148.051	1.50175	0.388622	3.8643	0.000111408	0.00129993
ENSG00000179051	RCC2	5765.34	1.50151	0.541991	2.77035	0.00559955	0.0171654
ENSG00000165650	PDZD8	1074.7	1.50073	0.388663	3.86125	0.000112809	0.00131156
ENSG00000186063	AIDA	72.4349	1.49921	0.371406	4.03659	5.42e-05	0.000879079
ENSG00000176903	PNMA1	240.602	1.49919	0.550046	2.72558	0.00641894	0.0190142
ENSG00000137492	THAP12	886.976	1.49802	0.443149	3.3804	0.0007238	0.00401734
ENSG00000203724	C1orf53	35.4688	1.49466	0.485817	3.07659	0.00209382	0.00839982
ENSG00000164758	MED30	339.168	1.49453	0.407411	3.66836	0.000244115	0.00207306
ENSG00000135185	TMEM243	25.9715	1.49432	0.46297	3.22768	0.001248	0.00581744
ENSG00000116171	SCP2	285.737	1.49357	0.353898	4.22034	2.44e-05	0.000581468
ENSG00000177051	FBXO46	697.607	1.49262	0.399595	3.73532	0.000187474	0.00177385
ENSG00000175376	EIF1AD	378.222	1.49202	0.399381	3.73584	0.00018709	0.00177241
ENSG00000147533	GOLGA7	1046.47	1.49185	0.379702	3.929	8.53e-05	0.00113008
ENSG00000141858	SAMD1	2385.14	1.48961	0.504714	2.9514	0.00316337	0.0113689
ENSG00000146574	CCZ1B	49.1703	1.48694	0.38241	3.88835	0.000100928	0.00123641
ENSG00000186462	NAP1L2	184.511	1.48274	0.468534	3.16464	0.00155273	0.00675393
ENSG00000189042	ZNF567	73.6682	1.48125	0.320278	4.6249	3.75e-06	0.000222642
ENSG00000169184	MN1	134.376	1.48114	0.393793	3.76122	0.000169087	0.0016555
ENSG00000096654	ZNF184	57.3546	1.48105	0.372648	3.97441	7.06e-05	0.0010104
ENSG00000128708	HAT1	785.866	1.48075	0.322426	4.59252	4.38e-06	0.000249888
ENSG00000156136	DCK	325.814	1.48061	0.348765	4.2453	2.18e-05	0.0005558
ENSG00000029534	ANK1	30.2552	1.48008	0.469594	3.15184	0.00162247	0.00695954
ENSG00000035681	NSMAF	600.35	1.47949	0.410116	3.60749	0.000309169	0.0023857
ENSG00000066739	ATG2B	23.7318	1.47918	0.399393	3.70357	0.000212588	0.00190612
ENSG00000118855	MFSD1	213.414	1.47895	0.381517	3.8765	0.00010597	0.00126949
ENSG00000120458	MSANTD2	50.3294	1.47488	0.345876	4.26419	2.01e-05	0.000531911
ENSG00000172717	FAM71D	22.174	1.47431	0.448267	3.28891	0.00100576	0.00502687
ENSG00000175395	ZNF25	98.3431	1.47249	0.542262	2.71546	0.00661838	0.0194896
ENSG00000162627	SNX7	450.554	1.47233	0.408651	3.60291	0.000314679	0.00241776
ENSG00000152558	TMEM123	1098.18	1.47233	0.393586	3.7408	0.000183434	0.00175264
ENSG00000138434	SSFA2	349.677	1.47216	0.289789	5.08012	3.77e-07	6.82e-05
ENSG00000123364	HOXC13	153.453	1.46851	0.436213	3.3665	0.000761298	0.00414636
ENSG00000112531	QKI	2489.93	1.46835	0.377511	3.88957	0.000100422	0.00123137
ENSG00000178409	BEND3	39.768	1.46793	0.417197	3.51855	0.000433919	0.00291953
ENSG00000113209	PCDHB5	116.384	1.46743	0.389522	3.76726	0.000165052	0.00163433
ENSG00000070214	SLC44A1	1352.83	1.46439	0.312685	4.68328	2.82e-06	0.000195374
ENSG00000079819	EPB41L2	1339.1	1.46122	0.321134	4.55019	5.36e-06	0.000280377
ENSG00000165389	SPTSSA	450.872	1.46048	0.413592	3.5312	0.000413678	0.00282369
ENSG00000198681	MAGEA1	766.096	1.45854	0.403467	3.61501	0.000300331	0.00233551
ENSG00000078237	TIGAR	626.041	1.45685	0.367345	3.96589	7.31e-05	0.00103069
ENSG00000132541	RIDA	75.1682	1.45633	0.46841	3.10908	0.00187669	0.00773383
ENSG00000220842	RPL21P16	261.882	1.45277	0.394148	3.68587	0.000227927	0.00198749
ENSG00000119048	UBE2B	1159.08	1.45154	0.390782	3.71444	0.000203653	0.00185671
ENSG00000142731	PLK4	156.092	1.45077	0.384185	3.77622	0.000159225	0.00160699
ENSG00000119688	ABCD4	158.211	1.45063	0.451959	3.20965	0.00132899	0.00606883
ENSG00000226360	RPL10AP6	554.104	1.4503	0.442914	3.27445	0.00105868	0.00520211
ENSG00000001167	NFYA	251.484	1.44975	0.355415	4.07904	4.52e-05	0.000790787
ENSG00000072310	SREBF1	504.367	1.44964	0.40392	3.58894	0.000332025	0.00249402
ENSG00000111885	MAN1A1	95.0838	1.44685	0.288889	5.00831	5.49e-07	8.5e-05
ENSG00000135473	PAN2	21.3406	1.44674	0.435191	3.32438	0.000886166	0.00458593
ENSG00000165312	OTUD1	70.1807	1.4461	0.531863	2.71894	0.00654919	0.0193384
ENSG00000123607	TTC21B	84.6276	1.44606	0.415691	3.47868	0.000503885	0.00320449
ENSG00000108518	PFN1	7557.63	1.44589	0.523113	2.764	0.00570975	0.0174092
ENSG00000230629	RPS23P8	302.848	1.4455	0.423423	3.41383	0.000640556	0.00371872
ENSG00000174109	C16orf91	157.924	1.44481	0.532846	2.71149	0.00669818	0.0196756
ENSG00000136159	NUDT15	366.175	1.44056	0.350404	4.11114	3.94e-05	0.000733513
ENSG00000167371	PRRT2	123.723	1.4386	0.334647	4.29885	1.72e-05	0.000486809
ENSG00000162368	CMPK1	1023.41	1.43811	0.355449	4.0459	5.21e-05	0.000855542
ENSG00000197128	ZNF772	112.733	1.43577	0.39137	3.66858	0.000243899	0.00207258
ENSG00000100625	SIX4	360.679	1.4352	0.424226	3.3831	0.000716722	0.00399845
ENSG00000163393	SLC22A15	54.3538	1.43421	0.417049	3.43895	0.000583978	0.00349473
ENSG00000141452	RMC1	116.221	1.43327	0.452121	3.1701	0.00152385	0.00666397
ENSG00000010278	CD9	6244	1.433	0.547254	2.61853	0.00883105	0.0241827
ENSG00000043514	TRIT1	155.415	1.43182	0.460052	3.1123	0.00185636	0.00766948
ENSG00000147381	MAGEA4	4198.02	1.43065	0.390567	3.66301	0.000249273	0.00209087
ENSG00000132964	CDK8	155.374	1.42996	0.44388	3.2215	0.00127522	0.00588529
ENSG00000101544	ADNP2	1526.25	1.42981	0.39406	3.62842	0.000285166	0.00226404
ENSG00000116584	ARHGEF2	77.2576	1.42964	0.401259	3.56289	0.000366795	0.00263578
ENSG00000115163	CENPA	1030.28	1.42943	0.349633	4.08839	4.34e-05	0.000772037
ENSG00000186871	ERCC6L	102.148	1.42895	0.24638	5.7998	6.64e-09	4.8e-06
ENSG00000130340	SNX9	127.664	1.42832	0.253716	5.62958	1.81e-08	9.29e-06
ENSG00000184557	SOCS3	110.693	1.42713	0.546615	2.61085	0.00903174	0.0245663
ENSG00000143952	VPS54	196.302	1.42666	0.393447	3.62605	0.000287788	0.00227482
ENSG00000157191	NECAP2	200.685	1.42626	0.337228	4.22935	2.34e-05	0.000570865
ENSG00000134109	EDEM1	85.9296	1.42593	0.294524	4.84148	1.29e-06	0.000127991
ENSG00000171224	FAM241B	735.4	1.42583	0.521502	2.73408	0.00625547	0.0186489
ENSG00000122674	CCZ1	4035.98	1.42502	0.390231	3.65173	0.000260475	0.00214752
ENSG00000113593	PPWD1	171.029	1.42349	0.318054	4.47561	7.62e-06	0.000320808
ENSG00000170191	NANP	208.26	1.42321	0.324476	4.38617	1.15e-05	0.000402182
ENSG00000166529	ZSCAN21	39.309	1.42152	0.433412	3.27983	0.00103871	0.00513848
ENSG00000080007	DDX43	149.695	1.42094	0.327321	4.34113	1.42e-05	0.00044651
ENSG00000101000	PROCR	672.901	1.42029	0.419922	3.38227	0.000718901	0.00400206
ENSG00000189308	LIN54	677.48	1.41819	0.538506	2.63356	0.00844948	0.0234337
ENSG00000010270	STARD3NL	397.259	1.41716	0.441609	3.20909	0.00133156	0.00607845
ENSG00000138449	SLC40A1	99.0973	1.41532	0.342933	4.12709	3.67e-05	0.000713375
ENSG00000198039	ZNF273	63.4948	1.4141	0.426868	3.31274	0.000923873	0.00472282
ENSG00000118707	TGIF2	367.341	1.41291	0.356163	3.96702	7.28e-05	0.00102803
ENSG00000197136	PCNX3	49.2289	1.41272	0.397288	3.55592	0.000376665	0.00267291
ENSG00000173960	UBXN2A	942.902	1.41193	0.262	5.38905	7.08e-08	2e-05
ENSG00000204389	HSPA1A	1108.05	1.41182	0.39768	3.55013	0.000385041	0.00269611
ENSG00000125124	BBS2	146.691	1.41098	0.334849	4.21377	2.51e-05	0.000588707
ENSG00000151239	TWF1	852.221	1.40999	0.341916	4.1238	3.73e-05	0.000716181
ENSG00000065618	COL17A1	71.1979	1.40989	0.349881	4.02962	5.59e-05	0.000890711
ENSG00000100601	ALKBH1	72.4547	1.40989	0.36059	3.90994	9.23e-05	0.00117872
ENSG00000077713	SLC25A43	23.2785	1.40921	0.414296	3.40145	0.000670304	0.00381504
ENSG00000175130	MARCKSL1	1713.37	1.40787	0.43341	3.24836	0.00116071	0.00555382
ENSG00000115548	KDM3A	180.021	1.40775	0.387313	3.63465	0.000278363	0.00222588
ENSG00000108666	C17orf75	75.4126	1.40418	0.324403	4.32852	1.5e-05	0.000457373
ENSG00000132031	MATN3	153.235	1.40397	0.402191	3.49079	0.000481591	0.00310732
ENSG00000235552	RPL6P27	31.9195	1.40334	0.458476	3.06088	0.00220686	0.00872949
ENSG00000111110	PPM1H	21.792	1.40227	0.457118	3.06764	0.00215755	0.00860771
ENSG00000165672	PRDX3	975.891	1.40136	0.377821	3.70905	0.00020804	0.00188158
ENSG00000111231	GPN3	227.867	1.40107	0.283346	4.94473	7.63e-07	9.8e-05
ENSG00000011426	ANLN	544.418	1.39943	0.330027	4.24035	2.23e-05	0.000561058
ENSG00000165792	METTL17	632.648	1.39884	0.512056	2.73182	0.0062986	0.018726
ENSG00000135148	TRAFD1	77.1163	1.39837	0.461448	3.0304	0.00244233	0.00941752
ENSG00000159882	ZNF230	51.2699	1.39747	0.338944	4.12303	3.74e-05	0.000716461
ENSG00000108379	WNT3	162.681	1.39724	0.308037	4.53595	5.73e-06	0.000290293
ENSG00000197622	CDC42SE1	1398.93	1.39712	0.421702	3.31306	0.00092282	0.0047193
ENSG00000213186	TRIM59	126.722	1.39531	0.401393	3.47618	0.000508612	0.00322311
ENSG00000109323	MANBA	91.2232	1.39521	0.466344	2.9918	0.00277339	0.0103351
ENSG00000009413	REV3L	204.189	1.39376	0.319629	4.36056	1.3e-05	0.000424069
ENSG00000135097	MSI1	143.983	1.39227	0.391011	3.5607	0.000369862	0.002641
ENSG00000078804	TP53INP2	150	1.39224	0.516768	2.69414	0.00705714	0.0204257
ENSG00000163453	IGFBP7	227.499	1.39199	0.386713	3.59955	0.000318771	0.00242956
ENSG00000147669	POLR2K	428.748	1.39167	0.373178	3.72923	0.000192062	0.00179278
ENSG00000139178	C1RL	207.172	1.39098	0.415555	3.34728	0.000816085	0.00433712
ENSG00000133731	IMPA1	268.936	1.39009	0.515336	2.69745	0.0069873	0.0202551
ENSG00000170270	GON7	114.573	1.38992	0.525412	2.64539	0.00815964	0.0228343
ENSG00000172164	SNTB1	69.1579	1.38972	0.359595	3.86467	0.00011124	0.00129913
ENSG00000143437	ARNT	986.562	1.38876	0.331105	4.19431	2.74e-05	0.00061288
ENSG00000074054	CLASP1	508.773	1.38872	0.315408	4.40293	1.07e-05	0.000393597
ENSG00000105835	NAMPT	746.898	1.38743	0.411207	3.37403	0.000740762	0.00408534
ENSG00000119013	NDUFB3	1136.05	1.3859	0.552769	2.5072	0.0121693	0.0307781
ENSG00000063169	BICRA	62.1039	1.38583	0.393261	3.52395	0.000425162	0.00287792
ENSG00000183722	LHFPL6	70.0469	1.38541	0.407013	3.40386	0.000664411	0.00379455
ENSG00000138036	DYNC2LI1	112.983	1.38509	0.337501	4.10394	4.06e-05	0.000744254
ENSG00000153037	SRP19	427.801	1.38431	0.407772	3.39481	0.000686754	0.0038886
ENSG00000198894	CIPC	196.281	1.38262	0.316705	4.36563	1.27e-05	0.000418899
ENSG00000165105	RASEF	126.288	1.38143	0.324033	4.26324	2.01e-05	0.000531911
ENSG00000211455	STK38L	300.42	1.38131	0.297771	4.63884	3.5e-06	0.000216894
ENSG00000137656	BUD13	372.281	1.38115	0.345243	4.00052	6.32e-05	0.000955252
ENSG00000035687	ADSS	723.281	1.37855	0.403566	3.41592	0.000635673	0.00370027
ENSG00000107951	MTPAP	423.273	1.37838	0.42131	3.27165	0.00106923	0.00524142
ENSG00000163660	CCNL1	193.368	1.37743	0.29249	4.70934	2.49e-06	0.000185817
ENSG00000099284	H2AFY2	256.465	1.37695	0.407809	3.37646	0.000734247	0.00406207
ENSG00000243660	ZNF487	71.0298	1.37685	0.449567	3.06261	0.00219417	0.00869512
ENSG00000162650	ATXN7L2	56.0876	1.37589	0.489901	2.80851	0.00497719	0.0157509
ENSG00000157107	FCHO2	51.8071	1.37563	0.334099	4.11744	3.83e-05	0.000725354
ENSG00000181090	EHMT1	314.44	1.37374	0.339405	4.04748	5.18e-05	0.000855542
ENSG00000145365	TIFA	463.187	1.37339	0.408456	3.36239	0.000772721	0.00418053
ENSG00000144724	PTPRG	96.1671	1.37286	0.342729	4.00568	6.18e-05	0.000949411
ENSG00000124216	SNAI1	235.491	1.37279	0.552782	2.48342	0.0130127	0.0324366
ENSG00000101230	ISM1	22.2184	1.37257	0.489806	2.80227	0.0050744	0.0159772
ENSG00000108001	EBF3	40.7248	1.37137	0.541882	2.53075	0.011382	0.0291725
ENSG00000179889	PDXDC1	1916.76	1.36978	0.448122	3.05672	0.00223772	0.00880336
ENSG00000204899	MZT1	962.422	1.36877	0.36339	3.76666	0.000165443	0.00163433
ENSG00000008394	MGST1	408.32	1.36872	0.332016	4.12245	3.75e-05	0.000717197
ENSG00000067167	TRAM1	987.763	1.36854	0.343125	3.98845	6.65e-05	0.000988498
ENSG00000138614	INTS14	210.131	1.36796	0.547358	2.49921	0.0124471	0.0312983
ENSG00000213609	RPL7AP50	281.864	1.3677	0.42812	3.19467	0.00139991	0.00628194
ENSG00000168228	ZCCHC4	42.8528	1.36687	0.341144	4.00672	6.16e-05	0.000949282
ENSG00000173226	IQCB1	205.095	1.36597	0.348492	3.91967	8.87e-05	0.00114784
ENSG00000153561	RMND5A	723.089	1.36585	0.423109	3.22812	0.00124607	0.00581259
ENSG00000172354	GNB2	3996.6	1.36563	0.551806	2.47483	0.01333	0.0330268
ENSG00000096717	SIRT1	291.6	1.36484	0.345418	3.95127	7.77e-05	0.001071
ENSG00000196367	TRRAP	56.1403	1.36428	0.295326	4.61959	3.85e-06	0.000226351
ENSG00000178974	FBXO34	219.312	1.36342	0.284865	4.78618	1.7e-06	0.000148706
ENSG00000167635	ZNF146	668.63	1.36225	0.310206	4.39145	1.13e-05	0.000399599
ENSG00000198300	PEG3	334.119	1.36002	0.280356	4.85104	1.23e-06	0.000127991
ENSG00000187068	C3orf70	66.0124	1.35979	0.278773	4.87778	1.07e-06	0.000123522
ENSG00000183726	TMEM50A	534.852	1.35955	0.409788	3.3177	0.000907612	0.00466352
ENSG00000086065	CHMP5	1816.85	1.35922	0.520081	2.61347	0.00896274	0.0244251
ENSG00000121022	COPS5	344.63	1.35847	0.370731	3.66431	0.00024801	0.00208842
ENSG00000213401	MAGEA12	638.072	1.35654	0.51264	2.64617	0.00814078	0.0227963
ENSG00000215030	RPL13P12	156.982	1.35446	0.391256	3.46183	0.000536508	0.00332696
ENSG00000099904	ZDHHC8	920.167	1.35403	0.537385	2.51967	0.0117465	0.0299182
ENSG00000137094	DNAJB5	880.793	1.35287	0.551707	2.45215	0.0142005	0.0345966
ENSG00000037474	NSUN2	1402.21	1.35219	0.402403	3.36029	0.000778607	0.00419674
ENSG00000183735	TBK1	69.1063	1.35215	0.307194	4.40162	1.07e-05	0.000393766
ENSG00000198912	C1orf174	582.324	1.35149	0.549298	2.46039	0.0138785	0.034042
ENSG00000137275	RIPK1	284.004	1.35113	0.319664	4.22671	2.37e-05	0.000574258
ENSG00000114646	CSPG5	115.65	1.35108	0.525558	2.57075	0.0101479	0.0267371
ENSG00000138031	ADCY3	862.287	1.35068	0.436655	3.09323	0.00197989	0.00803444
ENSG00000173542	MOB1B	589.905	1.35	0.345075	3.9122	9.15e-05	0.0011723
ENSG00000162813	BPNT1	215.942	1.34953	0.27048	4.98941	6.06e-07	8.65e-05
ENSG00000185753	CXorf38	119.107	1.34858	0.361461	3.7309	0.000190793	0.00178834
ENSG00000100567	PSMA3	2935.87	1.34803	0.434827	3.10015	0.00193422	0.00789891
ENSG00000131115	ZNF227	287.815	1.34664	0.552379	2.43789	0.0147732	0.0356679
ENSG00000120690	ELF1	70.1138	1.34552	0.299682	4.48984	7.13e-06	0.000315034
ENSG00000124688	MAD2L1BP	474.288	1.34511	0.517463	2.59944	0.00933771	0.0251884
ENSG00000101752	MIB1	320.29	1.34374	0.275756	4.87294	1.1e-06	0.000125478
ENSG00000085382	HACE1	28.9429	1.34289	0.346477	3.87585	0.000106251	0.00127017
ENSG00000116761	CTH	54.1471	1.34284	0.412625	3.25439	0.00113638	0.00546958
ENSG00000107077	KDM4C	36.5058	1.34237	0.3846	3.4903	0.000482481	0.00310994
ENSG00000099889	ARVCF	367.582	1.34175	0.428801	3.12909	0.0017535	0.00736619
ENSG00000187118	CMC1	82.7813	1.33956	0.448215	2.98866	0.00280204	0.0104096
ENSG00000173621	LRFN4	292.782	1.33916	0.380069	3.52346	0.000425959	0.00288182
ENSG00000174469	CNTNAP2	43.1935	1.3391	0.324658	4.12465	3.71e-05	0.000716053
ENSG00000050405	LIMA1	1825.2	1.3386	0.375719	3.56278	0.000366946	0.00263578
ENSG00000107854	TNKS2	196.532	1.33761	0.317374	4.21462	2.5e-05	0.000587554
ENSG00000145050	MANF	1104.72	1.33753	0.438217	3.05221	0.00227166	0.00889654
ENSG00000143702	CEP170	109.832	1.33554	0.344502	3.87672	0.000105875	0.00126949
ENSG00000081014	AP4E1	58.5947	1.3345	0.338604	3.9412	8.11e-05	0.00109301
ENSG00000100612	DHRS7	879.61	1.33444	0.326264	4.09007	4.31e-05	0.000769596
ENSG00000138180	CEP55	1085.58	1.33357	0.320559	4.16012	3.18e-05	0.000665184
ENSG00000225067	RPL23AP2	424.082	1.33336	0.545089	2.44613	0.0144397	0.0350486
ENSG00000132170	PPARG	68.2636	1.3324	0.377059	3.53367	0.000409833	0.00280873
ENSG00000169926	KLF13	337.644	1.33131	0.438883	3.03341	0.00241807	0.00936003
ENSG00000205133	TRIQK	69.6987	1.33082	0.408734	3.25596	0.00113009	0.00544736
ENSG00000134323	MYCN	23.7112	1.33082	0.37037	3.5932	0.000326637	0.00246494
ENSG00000135776	ABCB10	71.6613	1.33061	0.440779	3.01878	0.00253795	0.00969714
ENSG00000110025	SNX15	119.373	1.32849	0.550476	2.41335	0.0158065	0.0376358
ENSG00000178573	MAF	53.2096	1.3282	0.400353	3.31757	0.00090805	0.00466393
ENSG00000132967	HMGB1P5	86.8584	1.32818	0.249503	5.32331	1.02e-07	2.72e-05
ENSG00000055208	TAB2	611.834	1.32792	0.339495	3.91145	9.17e-05	0.00117364
ENSG00000170185	USP38	148.465	1.32762	0.395343	3.35814	0.00078469	0.00421881
ENSG00000213585	VDAC1	2072.15	1.32661	0.373176	3.55491	0.00037811	0.00267426
ENSG00000108061	SHOC2	335.441	1.3258	0.314092	4.22108	2.43e-05	0.000581468
ENSG00000133794	ARNTL	120.606	1.32545	0.353114	3.7536	0.000174311	0.00169491
ENSG00000184545	DUSP8	151.232	1.32325	0.354996	3.72751	0.000193379	0.00179962
ENSG00000120008	WDR11	210.783	1.32284	0.338389	3.90922	9.26e-05	0.00117872
ENSG00000124535	WRNIP1	379.215	1.32281	0.28937	4.57133	4.85e-06	0.000261621
ENSG00000138279	ANXA7	664.489	1.32221	0.373432	3.5407	0.000399063	0.00275601
ENSG00000111799	COL12A1	81.9382	1.32178	0.330435	4.00012	6.33e-05	0.000955538
ENSG00000163006	CCDC138	125.872	1.32129	0.319479	4.13576	3.54e-05	0.000697365
ENSG00000131023	LATS1	203.885	1.32068	0.348644	3.78806	0.000151828	0.00155902
ENSG00000119328	FAM206A	53.4669	1.32034	0.391233	3.37482	0.000738644	0.00407712
ENSG00000100647	SUSD6	672.14	1.31961	0.513324	2.57072	0.0101487	0.0267371
ENSG00000104635	SLC39A14	615.955	1.3193	0.371609	3.55022	0.000384904	0.00269611
ENSG00000134444	KIAA1468	35.9464	1.31873	0.356986	3.69406	0.000220701	0.00195328
ENSG00000130402	ACTN4	13734.4	1.31816	0.52859	2.49372	0.0126411	0.031665
ENSG00000074603	DPP8	444.979	1.31718	0.342332	3.84767	0.000119246	0.00136206
ENSG00000134901	KDELC1	41.1825	1.31699	0.385435	3.41688	0.000633432	0.00369549
ENSG00000102699	PARP4	53.9647	1.31696	0.376553	3.49741	0.000469791	0.00306058
ENSG00000112984	KIF20A	665.894	1.3169	0.37745	3.48893	0.000484958	0.00312187
ENSG00000263266	RPS7P1	492.105	1.31685	0.395143	3.33258	0.000860453	0.00449939
ENSG00000065308	TRAM2	2969.32	1.31622	0.540711	2.43425	0.0149227	0.0359728
ENSG00000157593	SLC35B2	224.957	1.31533	0.552156	2.38218	0.0172105	0.0403137
ENSG00000263956	NBPF11	36.9541	1.31429	0.447223	2.93878	0.0032951	0.0117001
ENSG00000149743	TRPT1	95.1368	1.31344	0.53308	2.46386	0.0137449	0.0338163
ENSG00000023697	DERA	378.242	1.31338	0.40697	3.22721	0.00125003	0.00582046
ENSG00000251493	FOXD1	1055.58	1.31283	0.330625	3.97076	7.16e-05	0.00102066
ENSG00000169598	DFFB	143.018	1.3126	0.54934	2.38941	0.0168755	0.0396821
ENSG00000177868	SVBP	265.573	1.31144	0.291742	4.49522	6.95e-06	0.000310535
ENSG00000088766	CRLS1	450.695	1.31139	0.513781	2.55243	0.0106974	0.0278792
ENSG00000184575	XPOT	226.934	1.311	0.322568	4.06426	4.82e-05	0.000820522
ENSG00000223551	TMSB4XP4	40.1018	1.31076	0.529826	2.47394	0.013363	0.0330897
ENSG00000102317	RBM3	6587.3	1.31046	0.326747	4.01063	6.06e-05	0.00094102
ENSG00000178202	KDELC2	92.9073	1.31038	0.293215	4.46901	7.86e-06	0.000328729
ENSG00000143799	PARP1	3546.12	1.31036	0.262934	4.98362	6.24e-07	8.65e-05
ENSG00000215712	TMEM242	515.201	1.31035	0.526475	2.48892	0.0128133	0.0320343
ENSG00000110713	NUP98	502.807	1.30949	0.304225	4.30434	1.67e-05	0.000481017
ENSG00000171612	SLC25A33	307.912	1.30948	0.346543	3.77869	0.000157652	0.00159755
ENSG00000167863	ATP5PD	2275.09	1.30941	0.394605	3.31828	0.00090574	0.00465606
ENSG00000181827	RFX7	143.917	1.30914	0.377619	3.46682	0.000526654	0.00328525
ENSG00000120327	PCDHB14	33.2377	1.30848	0.420587	3.11109	0.00186401	0.00769376
ENSG00000198431	TXNRD1	834.989	1.30803	0.351257	3.72386	0.0001962	0.00181419
ENSG00000158092	NCK1	68.4695	1.30802	0.323335	4.04541	5.22e-05	0.000855845
ENSG00000114867	EIF4G1	11924.7	1.30789	0.312803	4.18121	2.9e-05	0.000630195
ENSG00000163946	FAM208A	147.242	1.30784	0.27004	4.84315	1.28e-06	0.000127991
ENSG00000183098	GPC6	129.891	1.30712	0.389746	3.35377	0.000797198	0.00426637
ENSG00000138801	PAPSS1	235.554	1.307	0.278151	4.69887	2.62e-06	0.000189382
ENSG00000071243	ING3	403.888	1.30621	0.349445	3.73796	0.000185523	0.00176436
ENSG00000196449	YRDC	703.161	1.30572	0.273197	4.7794	1.76e-06	0.000152493
ENSG00000198879	SFMBT2	90.3473	1.30533	0.334395	3.90354	9.48e-05	0.00119274
ENSG00000119771	KLHL29	123.685	1.30445	0.353609	3.68897	0.000225164	0.00197715
ENSG00000176974	SHMT1	425.877	1.30358	0.416152	3.13246	0.00173349	0.00731042
ENSG00000100934	SEC23A	714.596	1.30329	0.375668	3.46925	0.000521907	0.00327061
ENSG00000183864	TOB2	1184.97	1.30319	0.396736	3.28478	0.00102063	0.0050778
ENSG00000185338	SOCS1	75.2348	1.30299	0.550239	2.36805	0.017882	0.0414919
ENSG00000120051	CFAP58	183.792	1.30105	0.412365	3.1551	0.00160442	0.00691405
ENSG00000122507	BBS9	29.2746	1.30071	0.398811	3.26147	0.00110838	0.00537859
ENSG00000128694	OSGEPL1	64.6199	1.30039	0.273327	4.75763	1.96e-06	0.000162321
ENSG00000247626	MARS2	56.0121	1.29973	0.401179	3.23979	0.00119618	0.00566312
ENSG00000135392	DNAJC14	138.469	1.29882	0.539673	2.40668	0.0160981	0.0381904
ENSG00000255857	PXN-AS1	172.548	1.29792	0.540706	2.40042	0.0163765	0.0387237
ENSG00000242071	RPL7AP6	22.9954	1.29662	0.50024	2.592	0.00954193	0.0256006
ENSG00000164815	ORC5	184.315	1.29631	0.340101	3.81154	0.000138105	0.00147991
ENSG00000256525	POLG2	112.78	1.29562	0.336665	3.84839	0.000118897	0.00135927
ENSG00000183337	BCOR	141.534	1.29493	0.425853	3.0408	0.00235949	0.00917148
ENSG00000196636	SDHAF3	124.489	1.29195	0.343292	3.76342	0.000167608	0.00164945
ENSG00000189050	RNFT1	55.9884	1.29179	0.339268	3.80759	0.00014033	0.00149158
ENSG00000197943	PLCG2	44.9852	1.29139	0.467329	2.76334	0.00572125	0.0174317
ENSG00000076356	PLXNA2	39.3212	1.29136	0.317324	4.06953	4.71e-05	0.000809614
ENSG00000168140	VASN	66.1263	1.29094	0.392506	3.28898	0.00100553	0.00502687
ENSG00000083535	PIBF1	52.2527	1.29081	0.322484	4.00271	6.26e-05	0.000951653
ENSG00000177410	ZFAS1	3408.66	1.28788	0.437032	2.94688	0.00320994	0.0114792
ENSG00000101972	STAG2	402.269	1.28757	0.287064	4.4853	7.28e-06	0.000315762
ENSG00000213625	LEPROT	1883.55	1.28655	0.302509	4.25292	2.11e-05	0.000540385
ENSG00000005022	SLC25A5	8493.44	1.28593	0.432335	2.97437	0.00293587	0.0107745
ENSG00000030419	IKZF2	53.1575	1.28591	0.359172	3.58021	0.000343312	0.00253202
ENSG00000143375	CGN	148.728	1.28471	0.376876	3.40885	0.00065237	0.00376045
ENSG00000108960	MMD	611.288	1.28381	0.324945	3.95084	7.79e-05	0.001071
ENSG00000230002	ALMS1-IT1	64.1516	1.28378	0.291325	4.4067	1.05e-05	0.000393132
ENSG00000154582	ELOC	1743.64	1.27988	0.347203	3.68625	0.000227584	0.00198716
ENSG00000166902	MRPL16	594.263	1.27985	0.37405	3.4216	0.00062253	0.00364986
ENSG00000135932	CAB39	153.207	1.27928	0.308119	4.1519	3.3e-05	0.000675684
ENSG00000151151	IPMK	559.985	1.27847	0.423801	3.01666	0.00255573	0.00975486
ENSG00000187736	NHEJ1	25.7417	1.27791	0.469205	2.72356	0.00645823	0.0191009
ENSG00000138018	SELENOI	701.673	1.27752	0.417917	3.05687	0.00223658	0.00880336
ENSG00000174032	SLC25A30	43.4345	1.27732	0.399593	3.19654	0.00139086	0.00625478
ENSG00000175928	LRRN1	79.1982	1.27713	0.329386	3.87731	0.000105618	0.00126761
ENSG00000118495	PLAGL1	81.4546	1.27681	0.297119	4.29729	1.73e-05	0.000488329
ENSG00000111700	SLCO1B3	146.814	1.27598	0.337269	3.78326	0.000154789	0.00157457
ENSG00000110768	GTF2H1	591.297	1.27579	0.402041	3.17328	0.00150729	0.00662047
ENSG00000083857	FAT1	76.9534	1.27579	0.33834	3.77073	0.000162771	0.00162397
ENSG00000135048	TMEM2	1020.41	1.27507	0.510154	2.49939	0.0124407	0.0312941
ENSG00000178075	GRAMD1C	28.6271	1.27497	0.404163	3.1546	0.00160716	0.00692354
ENSG00000136319	TTC5	188.368	1.27474	0.384721	3.31341	0.000921663	0.00471523
ENSG00000140280	LYSMD2	85.9281	1.27466	0.552669	2.30638	0.0210896	0.0470951
ENSG00000163902	RPN1	1145.15	1.27455	0.369836	3.44627	0.000568384	0.00344259
ENSG00000070761	CFAP20	450.772	1.27429	0.542636	2.34833	0.0188576	0.0432083
ENSG00000059573	ALDH18A1	705.181	1.27297	0.457959	2.77966	0.00544156	0.0168238
ENSG00000144015	TRIM43	28.5412	1.27258	0.463385	2.74627	0.00602773	0.0181278
ENSG00000135249	RINT1	65.4133	1.27257	0.345748	3.68063	0.000232662	0.00201931
ENSG00000128791	TWSG1	562.17	1.27198	0.307459	4.13709	3.52e-05	0.000695468
ENSG00000185220	PGBD2	26.0729	1.27177	0.392978	3.23624	0.00121115	0.0057091
ENSG00000166233	ARIH1	326.67	1.27153	0.410632	3.09652	0.00195807	0.00796576
ENSG00000127955	GNAI1	401.97	1.27121	0.54862	2.31711	0.0204979	0.0460822
ENSG00000026025	VIM	5591	1.27088	0.332092	3.82688	0.000129776	0.00142479
ENSG00000155115	GTF3C6	1058.7	1.27017	0.299844	4.23609	2.27e-05	0.00056639
ENSG00000164603	BMT2	423.599	1.26954	0.371513	3.41721	0.000632665	0.00369267
ENSG00000056291	NPFFR2	57.8541	1.26938	0.400704	3.16787	0.0015356	0.00669733
ENSG00000124802	EEF1E1	871.262	1.26904	0.354436	3.58043	0.000343028	0.00253202
ENSG00000196151	WDSUB1	32.5653	1.2684	0.406824	3.11781	0.00182198	0.00756106
ENSG00000163359	COL6A3	790.02	1.26794	0.424093	2.98976	0.00279198	0.0103767
ENSG00000131620	ANO1	33.8501	1.26783	0.446554	2.83914	0.00452358	0.0146836
ENSG00000265972	TXNIP	808.037	1.26776	0.436354	2.90535	0.00366841	0.0126126
ENSG00000120306	CYSTM1	406.632	1.26736	0.45557	2.78191	0.00540393	0.0167323
ENSG00000173917	HOXB2	1110.72	1.26654	0.310689	4.07655	4.57e-05	0.000793971
ENSG00000104412	EMC2	1001.35	1.26485	0.367007	3.44641	0.000568098	0.00344246
ENSG00000153956	CACNA2D1	116.024	1.2643	0.3544	3.56745	0.000360469	0.00261119
ENSG00000085999	RAD54L	207.747	1.26421	0.552749	2.28713	0.0221881	0.0488688
ENSG00000127922	SEM1	4733.11	1.26415	0.439	2.87961	0.00398168	0.0133889
ENSG00000164442	CITED2	389.538	1.26401	0.551333	2.29265	0.0218682	0.0483418
ENSG00000154719	MRPL39	228.293	1.26354	0.547631	2.30728	0.021039	0.0470223
ENSG00000132478	UNK	211.742	1.2635	0.400854	3.15201	0.00162152	0.00695823
ENSG00000023330	ALAS1	242.307	1.2621	0.381141	3.31137	0.00092842	0.00473676
ENSG00000158234	FAIM	167.119	1.2618	0.307986	4.09694	4.19e-05	0.000757276
ENSG00000164305	CASP3	102.115	1.26155	0.349178	3.6129	0.000302788	0.0023518
ENSG00000188785	ZNF548	92.9495	1.26081	0.367164	3.4339	0.000594964	0.00353608
ENSG00000143256	PFDN2	2818.86	1.26078	0.531349	2.37279	0.0176541	0.0410542
ENSG00000162928	PEX13	292.43	1.25964	0.345532	3.6455	0.000266871	0.00217271
ENSG00000245149	RNF139-AS1	33.437	1.2594	0.388256	3.24373	0.00117974	0.00561597
ENSG00000142279	WTIP	2495.28	1.25915	0.440718	2.85705	0.00427599	0.0140837
ENSG00000258128	MKRN9P	30.88	1.25856	0.392613	3.2056	0.0013478	0.00612679
ENSG00000163875	MEAF6	880.653	1.25855	0.333447	3.77437	0.00016041	0.00161147
ENSG00000139323	POC1B	111.036	1.25788	0.341809	3.68007	0.000233172	0.00202238
ENSG00000068784	SRBD1	184.809	1.25725	0.287655	4.3707	1.24e-05	0.000413758
ENSG00000135503	ACVR1B	134.172	1.25537	0.320171	3.92093	8.82e-05	0.00114528
ENSG00000164808	SPIDR	102.983	1.25448	0.312688	4.01192	6.02e-05	0.000939496
ENSG00000197601	FAR1	845.247	1.25388	0.369418	3.39422	0.000688243	0.00388968
ENSG00000163950	SLBP	301.086	1.2536	0.365587	3.429	0.000605812	0.0035793
ENSG00000109738	GLRB	26.1416	1.25206	0.35004	3.5769	0.000347699	0.0025528
ENSG00000152556	PFKM	260.12	1.25169	0.365838	3.42143	0.000622925	0.00364986
ENSG00000145414	NAF1	57.0462	1.25115	0.351703	3.55741	0.000374528	0.00266409
ENSG00000185436	IFNLR1	41.6132	1.25112	0.369089	3.38976	0.000699527	0.00393635
ENSG00000138032	PPM1B	918.492	1.25077	0.353675	3.53648	0.000405491	0.00278387
ENSG00000139116	KIF21A	358.957	1.2484	0.289598	4.31079	1.63e-05	0.000472589
ENSG00000196975	ANXA4	228.795	1.24822	0.382268	3.26531	0.00109343	0.00532355
ENSG00000115318	LOXL3	36.736	1.24809	0.443504	2.81415	0.00489065	0.0155376
ENSG00000250317	SMIM20	276.867	1.24692	0.385122	3.23774	0.00120481	0.0056892
ENSG00000120696	KBTBD7	152.233	1.24623	0.311183	4.00479	6.21e-05	0.000951184
ENSG00000177839	PCDHB9	26.2154	1.24589	0.408122	3.05274	0.00226759	0.00888451
ENSG00000116473	RAP1A	637.381	1.24558	0.34801	3.57913	0.000344737	0.00253822
ENSG00000101608	MYL12A	1789.05	1.24437	0.347165	3.58436	0.0003379	0.00251348
ENSG00000155508	CNOT8	254.267	1.24398	0.334561	3.71824	0.000200618	0.00184065
ENSG00000185761	ADAMTSL5	69.6373	1.24354	0.425046	2.92566	0.0034373	0.0120472
ENSG00000136098	NEK3	62.9108	1.24329	0.317841	3.91169	9.17e-05	0.0011736
ENSG00000246263	UBR5-AS1	28.0607	1.24313	0.384893	3.2298	0.00123876	0.00579929
ENSG00000125753	VASP	2522.86	1.24303	0.381903	3.25484	0.00113457	0.00546493
ENSG00000116641	DOCK7	57.4914	1.24301	0.390413	3.18384	0.00145336	0.00643792
ENSG00000118363	SPCS2	493.961	1.24263	0.51217	2.42621	0.0152576	0.0366239
ENSG00000093010	COMT	549.51	1.24184	0.452996	2.74138	0.00611813	0.0183361
ENSG00000163565	IFI16	428.255	1.2418	0.313226	3.96455	7.35e-05	0.00103202
ENSG00000157869	RAB28	192.743	1.24111	0.356833	3.47811	0.000504953	0.0032093
ENSG00000154319	FAM167A	22.6175	1.24053	0.456088	2.71994	0.00652943	0.0192976
ENSG00000137692	DCUN1D5	613.208	1.23998	0.340771	3.63874	0.000273971	0.00220158
ENSG00000234851	RPL23AP42	1820.82	1.23959	0.54148	2.28927	0.0220637	0.0486523
ENSG00000185115	NSMCE3	188.047	1.23849	0.338421	3.65962	0.000252588	0.00210247
ENSG00000154917	RAB6B	311.865	1.23816	0.373582	3.31429	0.000918772	0.00470359
ENSG00000115271	GCA	173.242	1.23783	0.281641	4.39507	1.11e-05	0.000399542
ENSG00000135801	TAF5L	310.627	1.23772	0.366877	3.37366	0.000741756	0.00408736
ENSG00000131845	ZNF304	233.69	1.23749	0.446046	2.77434	0.00553131	0.0170245
ENSG00000251369	ZNF550	135.108	1.23699	0.403113	3.0686	0.00215067	0.00858554
ENSG00000074266	EED	1084.51	1.23689	0.446575	2.76973	0.00561023	0.017186
ENSG00000070087	PFN2	2685.28	1.2367	0.365738	3.38138	0.00072123	0.00400945
ENSG00000102302	FGD1	121.699	1.236	0.365005	3.38624	0.000708567	0.00396493
ENSG00000085491	SLC25A24	658.485	1.23578	0.295522	4.18167	2.89e-05	0.000630195
ENSG00000218336	TENM3	185.044	1.23503	0.248121	4.97752	6.44e-07	8.73e-05
ENSG00000107807	TLX1	60.858	1.23472	0.425333	2.90295	0.00369669	0.0126696
ENSG00000153187	HNRNPU	6340.29	1.23454	0.347663	3.55096	0.000383826	0.00269611
ENSG00000144354	CDCA7	180.523	1.23439	0.402118	3.06973	0.00214254	0.00856096
ENSG00000145604	SKP2	488.796	1.23399	0.519251	2.37649	0.0174783	0.0408015
ENSG00000091542	ALKBH5	1136.3	1.23297	0.504441	2.44422	0.0145164	0.0352086
ENSG00000240225	ZNF542P	89.3186	1.2319	0.364704	3.37779	0.000730707	0.00404876
ENSG00000272047	GTF2H5	1265.36	1.2314	0.358927	3.43077	0.000601864	0.00356406
ENSG00000064703	DDX20	275.649	1.23122	0.296846	4.14766	3.36e-05	0.000682001
ENSG00000166997	CNPY4	242.04	1.23054	0.52617	2.33867	0.0193526	0.0440247
ENSG00000087206	UIMC1	189.866	1.22978	0.328455	3.74413	0.000181023	0.00173809
ENSG00000024862	CCDC28A	599.126	1.22975	0.323616	3.80002	0.000144686	0.00151744
ENSG00000136111	TBC1D4	105.348	1.22947	0.326328	3.7676	0.000164824	0.00163433
ENSG00000204642	HLA-F	192.302	1.22923	0.354525	3.46726	0.000525799	0.00328404
ENSG00000163281	GNPDA2	143.12	1.22916	0.330153	3.72299	0.000196876	0.00181786
ENSG00000137563	GGH	1204.99	1.22773	0.41768	2.93941	0.00328843	0.0116796
ENSG00000112941	PAPD7	252.537	1.22663	0.418805	2.92889	0.00340176	0.0119484
ENSG00000140598	EFL1	166.035	1.22652	0.31803	3.85661	0.000114969	0.0013272
ENSG00000144730	IL17RD	62.3866	1.22581	0.308286	3.97622	7e-05	0.00100677
ENSG00000171150	SOCS5	124.886	1.2258	0.273809	4.47685	7.58e-06	0.000320808
ENSG00000189057	FAM111B	761.564	1.22533	0.41959	2.92031	0.00349682	0.0121994
ENSG00000187189	TSPYL4	265.215	1.22286	0.313544	3.90012	9.61e-05	0.00119927
ENSG00000151929	BAG3	667.204	1.22284	0.390946	3.12789	0.00176066	0.00737771
ENSG00000096092	TMEM14A	1971.05	1.22254	0.401254	3.04679	0.002313	0.00902042
ENSG00000135763	URB2	198.199	1.22226	0.348312	3.50909	0.000449641	0.00296795
ENSG00000144895	EIF2A	384.006	1.22206	0.275722	4.43221	9.33e-06	0.000367725
ENSG00000141543	EIF4A3	2597.72	1.22191	0.507679	2.40686	0.0160904	0.0381903
ENSG00000136044	APPL2	90.2346	1.22124	0.385758	3.16581	0.00154651	0.00673363
ENSG00000145623	OSMR	304.078	1.22083	0.43223	2.82449	0.00473552	0.0151672
ENSG00000112234	FBXL4	75.102	1.22057	0.368285	3.31421	0.000919026	0.00470359
ENSG00000171488	LRRC8C	267.033	1.22031	0.301626	4.04579	5.21e-05	0.000855542
ENSG00000020426	MNAT1	423.982	1.22007	0.271371	4.49596	6.93e-06	0.000310535
ENSG00000139684	ESD	573.641	1.21982	0.338217	3.60662	0.000310211	0.00239232
ENSG00000114480	GBE1	260.768	1.21921	0.3562	3.42283	0.000619738	0.00364009
ENSG00000119929	CUTC	68.0411	1.21907	0.434794	2.8038	0.00505046	0.01591
ENSG00000151576	QTRT2	342.22	1.21789	0.321367	3.78971	0.000150822	0.00155426
ENSG00000147065	MSN	6470.34	1.21712	0.353919	3.43899	0.000583889	0.00349473
ENSG00000152359	POC5	74.4721	1.21643	0.319399	3.80849	0.000139817	0.00148734
ENSG00000155099	PIP4P2	49.2378	1.21468	0.431772	2.81324	0.00490454	0.0155629
ENSG00000197976	AKAP17A	384.888	1.21424	0.382847	3.17161	0.00151596	0.00664731
ENSG00000166750	SLFN5	76.596	1.21378	0.311536	3.89612	9.77e-05	0.00121342
ENSG00000000419	DPM1	530.473	1.21355	0.31585	3.84216	0.000121957	0.00137897
ENSG00000197951	ZNF71	203.685	1.21282	0.257789	4.70471	2.54e-06	0.000185817
ENSG00000115239	ASB3	100.829	1.21227	0.347599	3.48755	0.000487463	0.0031318
ENSG00000118242	MREG	34.1729	1.2122	0.337178	3.59512	0.000324238	0.00245264
ENSG00000175643	RMI2	267.326	1.21203	0.390472	3.10402	0.00190913	0.00782442
ENSG00000198088	NUP62CL	44.5672	1.21155	0.329447	3.67752	0.000235514	0.00203185
ENSG00000125629	INSIG2	106.505	1.21148	0.351764	3.444	0.000573171	0.00346674
ENSG00000152503	TRIM36	26.441	1.21039	0.336156	3.60067	0.000317396	0.00242786
ENSG00000178234	GALNT11	142.555	1.21012	0.280501	4.31412	1.6e-05	0.000471051
ENSG00000156374	PCGF6	219.157	1.20997	0.294997	4.10162	4.1e-05	0.000749669
ENSG00000182010	RTKN2	746.806	1.20969	0.334415	3.61734	0.000297646	0.00232575
ENSG00000126821	SGPP1	285.975	1.20962	0.421568	2.86933	0.00411345	0.0137045
ENSG00000189350	TOGARAM2	29.3429	1.20846	0.4859	2.48707	0.0128802	0.0321589
ENSG00000150787	PTS	593.791	1.20819	0.34472	3.50484	0.000456881	0.00299447
ENSG00000129084	PSMA1	2194.5	1.2064	0.379286	3.18072	0.00146909	0.00648775
ENSG00000085721	RRN3	664.282	1.20613	0.439665	2.7433	0.00608248	0.0182587
ENSG00000178184	PARD6G	911.781	1.20602	0.347205	3.47351	0.000513698	0.00323956
ENSG00000090487	SPG21	1088.68	1.20403	0.31322	3.84403	0.000121033	0.00137403
ENSG00000116668	SWT1	31.4633	1.20402	0.330934	3.63826	0.000274487	0.00220437
ENSG00000066583	ISOC1	866.248	1.20389	0.338546	3.55606	0.00037646	0.00267291
ENSG00000099364	FBXL19	255.542	1.20317	0.422841	2.84545	0.00443481	0.0144749
ENSG00000166562	SEC11C	958.543	1.20289	0.43362	2.77407	0.00553599	0.0170334
ENSG00000239559	RPL37P2	1187.84	1.20262	0.385221	3.1219	0.0017969	0.00748564
ENSG00000136352	NKX2-1	144.87	1.20115	0.463481	2.59159	0.00955325	0.0256105
ENSG00000165507	DEPP1	81.4358	1.20097	0.397741	3.01947	0.00253215	0.00968351
ENSG00000185085	INTS5	507.622	1.20038	0.427962	2.80488	0.00503348	0.0158714
ENSG00000265681	RPL17	2942.62	1.20037	0.423113	2.837	0.00455399	0.0147602
ENSG00000113721	PDGFRB	37.2579	1.20037	0.458854	2.61601	0.00889647	0.0242972
ENSG00000117118	SDHB	512.988	1.20027	0.520147	2.30755	0.0210241	0.0470214
ENSG00000080819	CPOX	374.308	1.20023	0.370578	3.23881	0.00120029	0.00567845
ENSG00000101624	CEP76	242.672	1.19997	0.305637	3.92614	8.63e-05	0.00113552
ENSG00000135829	DHX9	532.889	1.19774	0.240626	4.97759	6.44e-07	8.73e-05
ENSG00000120963	ZNF706	416.46	1.19681	0.39747	3.01107	0.00260327	0.00987421
ENSG00000153207	AHCTF1	154.73	1.19544	0.308263	3.87799	0.000105321	0.00126638
ENSG00000175895	PLEKHF2	81.5519	1.19532	0.289877	4.12354	3.73e-05	0.000716181
ENSG00000077152	UBE2T	1026.01	1.19433	0.35033	3.40915	0.000651655	0.00375799
ENSG00000137812	KNL1	348.71	1.19405	0.266835	4.47485	7.65e-06	0.000320901
ENSG00000121578	B4GALT4	119.278	1.19395	0.447374	2.66881	0.00761209	0.0215843
ENSG00000135916	ITM2C	267.839	1.19216	0.391503	3.04509	0.00232611	0.00905256
ENSG00000115944	COX7A2L	4012.37	1.19179	0.406483	2.93196	0.00336829	0.0118629
ENSG00000111832	RWDD1	2537.03	1.1907	0.354061	3.36297	0.000771079	0.00417815
ENSG00000186522	SEPT10	572.444	1.19039	0.287937	4.13419	3.56e-05	0.000701096
ENSG00000198729	PPP1R14C	692.66	1.18997	0.383116	3.10602	0.00189623	0.00778811
ENSG00000011021	CLCN6	46.9021	1.1897	0.333961	3.5624	0.000367479	0.00263578
ENSG00000156502	SUPV3L1	89.7227	1.18942	0.309186	3.84693	0.000119607	0.00136492
ENSG00000074047	GLI2	777.009	1.18909	0.459782	2.58621	0.00970379	0.0259073
ENSG00000167447	SMG8	675.081	1.18853	0.437352	2.71757	0.00657639	0.0193967
ENSG00000174132	FAM174A	154.761	1.18809	0.371131	3.20126	0.00136826	0.00618952
ENSG00000115446	UNC50	330.875	1.18806	0.344713	3.44653	0.000567839	0.00344246
ENSG00000146729	NIPSNAP2	1096.14	1.18746	0.35522	3.34289	0.000829117	0.00438466
ENSG00000113161	HMGCR	200.403	1.18743	0.333768	3.55765	0.000374183	0.00266409
ENSG00000133657	ATP13A3	1113.55	1.18655	0.270112	4.3928	1.12e-05	0.000399599
ENSG00000164329	PAPD4	25.1664	1.18561	0.301836	3.928	8.57e-05	0.00113132
ENSG00000205269	TMEM170B	91.8038	1.18518	0.285922	4.1451	3.4e-05	0.000682853
ENSG00000153721	CNKSR3	85.428	1.18497	0.36345	3.26033	0.00111283	0.00539155
ENSG00000165891	E2F7	291.733	1.18468	0.271923	4.35669	1.32e-05	0.000429483
ENSG00000147457	CHMP7	299.094	1.18462	0.324346	3.65235	0.000259855	0.00214681
ENSG00000038274	MAT2B	494.129	1.18458	0.314937	3.76133	0.00016901	0.0016555
ENSG00000154813	DPH3	267.259	1.18338	0.295538	4.00417	6.22e-05	0.000951653
ENSG00000154655	L3MBTL4	37.5046	1.18338	0.430848	2.74662	0.0060212	0.0181123
ENSG00000203791	EEF1AKMT2	484.772	1.18316	0.295531	4.0035	6.24e-05	0.000951653
ENSG00000144744	UBA3	264.392	1.18183	0.296609	3.98447	6.76e-05	0.00099199
ENSG00000114529	C3orf52	77.2177	1.18182	0.303794	3.89019	0.000100164	0.00123053
ENSG00000143815	LBR	1950.68	1.18173	0.344094	3.43432	0.000594052	0.00353604
ENSG00000134780	DAGLA	46.9379	1.18162	0.469966	2.51427	0.0119278	0.0302732
ENSG00000171428	NAT1	48.5925	1.18103	0.313064	3.77248	0.000161635	0.00161511
ENSG00000149100	EIF3M	1686.87	1.17935	0.43237	2.72763	0.00637914	0.0189438
ENSG00000129657	SEC14L1	424.397	1.17862	0.354321	3.32641	0.000879722	0.00456347
ENSG00000164172	MOCS2	840.35	1.1784	0.419881	2.8065	0.00500827	0.0158226
ENSG00000169715	MT1E	9743.75	1.1772	0.316061	3.72459	0.000195632	0.0018128
ENSG00000089009	RPL6	756.268	1.17708	0.368304	3.19595	0.00139374	0.00626339
ENSG00000172469	MANEA	24.7032	1.17704	0.369614	3.18452	0.00144993	0.00642713
ENSG00000138035	PNPT1	316.344	1.177	0.244805	4.80791	1.53e-06	0.000140729
ENSG00000125821	DTD1	1527.76	1.17671	0.516844	2.27671	0.0228033	0.049911
ENSG00000101955	SRPX	39.0618	1.17528	0.417328	2.81619	0.00485962	0.015477
ENSG00000158615	PPP1R15B	388.889	1.17506	0.331621	3.54339	0.000395012	0.0027392
ENSG00000171617	ENC1	440.563	1.17434	0.230826	5.08754	3.63e-07	6.65e-05
ENSG00000116685	KIAA2013	2841.8	1.17432	0.36302	3.23487	0.00121698	0.005726
ENSG00000258890	CEP95	284.681	1.17402	0.341687	3.43594	0.000590503	0.00352244
ENSG00000104228	TRIM35	258.55	1.17352	0.330887	3.5466	0.000390239	0.00272372
ENSG00000177917	ARL6IP6	139.123	1.17346	0.306269	3.83147	0.00012738	0.0014128
ENSG00000143106	PSMA5	898.31	1.17328	0.353676	3.31739	0.000908621	0.00466502
ENSG00000075239	ACAT1	583.644	1.17315	0.307015	3.82113	0.00013284	0.00144744
ENSG00000147642	SYBU	69.7953	1.17296	0.440846	2.66071	0.00779754	0.0220056
ENSG00000091483	FH	1464.33	1.17224	0.415388	2.82204	0.0047719	0.0152537
ENSG00000034693	PEX3	93.2461	1.17173	0.345159	3.39475	0.000686913	0.0038886
ENSG00000168917	SLC35G2	22.5699	1.17051	0.434909	2.69139	0.00711545	0.0205487
ENSG00000239911	PRKAG2-AS1	35.7202	1.1696	0.426858	2.74003	0.00614337	0.0184017
ENSG00000167112	TRUB2	359.285	1.16895	0.338784	3.45043	0.000559687	0.00342628
ENSG00000198561	CTNND1	472.046	1.16866	0.306131	3.8175	0.000134808	0.00145911
ENSG00000251022	THAP9-AS1	150.87	1.16777	0.386602	3.02061	0.00252267	0.00965575
ENSG00000133393	FOPNL	549.485	1.16715	0.332534	3.50986	0.000448346	0.00296442
ENSG00000138688	KIAA1109	300.157	1.16707	0.351711	3.31826	0.000905802	0.00465606
ENSG00000119673	ACOT2	1222.45	1.16634	0.405849	2.87383	0.00405531	0.013549
ENSG00000168496	FEN1	8249.9	1.16591	0.458529	2.54272	0.0109994	0.0284389
ENSG00000136560	TANK	141.655	1.16567	0.291803	3.99473	6.48e-05	0.000967421
ENSG00000141068	KSR1	103.223	1.16562	0.424584	2.74532	0.00604512	0.0181675
ENSG00000175497	DPP10	82.9817	1.16492	0.434377	2.68182	0.0073223	0.0209877
ENSG00000188641	DPYD	29.3147	1.16484	0.369734	3.15047	0.00163008	0.006983
ENSG00000155660	PDIA4	581.628	1.16441	0.34733	3.35247	0.000800951	0.00427941
ENSG00000113384	GOLPH3	623.857	1.16432	0.370886	3.13929	0.00169356	0.0071793
ENSG00000137947	GTF2B	95.7065	1.16423	0.397912	2.92584	0.00343523	0.0120432
ENSG00000151229	SLC2A13	33.6362	1.16359	0.321634	3.61774	0.00029719	0.00232396
ENSG00000165338	HECTD2	53.5311	1.16261	0.300522	3.86863	0.000109448	0.00128847
ENSG00000145337	PYURF	1297.39	1.16233	0.305898	3.79971	0.000144863	0.00151744
ENSG00000123983	ACSL3	1444.39	1.16209	0.294516	3.94578	7.95e-05	0.00108077
ENSG00000166128	RAB8B	349.107	1.16165	0.311852	3.725	0.000195319	0.00181119
ENSG00000155903	RASA2	102.825	1.16121	0.298678	3.88785	0.000101136	0.00123667
ENSG00000234444	ZNF736	23.9193	1.1598	0.355997	3.25791	0.00112237	0.00542724
ENSG00000221883	ARIH2OS	22.6036	1.1598	0.441224	2.6286	0.00857369	0.0236622
ENSG00000006327	TNFRSF12A	4511.88	1.15956	0.326343	3.55321	0.000380563	0.00268063
ENSG00000152642	GPD1L	221.356	1.15906	0.460106	2.51911	0.0117653	0.0299485
ENSG00000197063	MAFG	1187.81	1.15866	0.324857	3.56667	0.000361553	0.00261613
ENSG00000141505	ASGR1	99.2492	1.1586	0.448645	2.58244	0.00981039	0.0261372
ENSG00000158163	DZIP1L	190.387	1.1567	0.354001	3.26751	0.00108499	0.00529673
ENSG00000013619	MAMLD1	27.156	1.15632	0.478585	2.41612	0.0156867	0.0373986
ENSG00000117528	ABCD3	432.49	1.15608	0.365431	3.16362	0.00155818	0.00677311
ENSG00000136205	TNS3	156.531	1.15531	0.292767	3.94618	7.94e-05	0.00108077
ENSG00000231528	FAM225A	49.8539	1.15524	0.47112	2.45212	0.0142019	0.0345966
ENSG00000172239	PAIP1	580.915	1.15523	0.245373	4.70808	2.5e-06	0.000185817
ENSG00000164109	MAD2L1	1501.67	1.15519	0.294954	3.91652	8.98e-05	0.00115833
ENSG00000138119	MYOF	118.147	1.15456	0.318308	3.62719	0.000286525	0.00227021
ENSG00000173889	PHC3	194.29	1.15437	0.382905	3.01477	0.0025717	0.00979158
ENSG00000132819	RBM38	4566.9	1.15332	0.42668	2.70302	0.00687134	0.0200036
ENSG00000105855	ITGB8	98.7475	1.15289	0.335371	3.43765	0.000586782	0.00350346
ENSG00000101447	FAM83D	913.896	1.1523	0.376127	3.0636	0.00218693	0.0086799
ENSG00000166924	NYAP1	69.4287	1.15229	0.410188	2.80918	0.00496686	0.0157224
ENSG00000163636	PSMD6	411.006	1.15114	0.321118	3.58479	0.000337347	0.0025108
ENSG00000109674	NEIL3	24.6596	1.15107	0.446831	2.57608	0.00999274	0.0264885
ENSG00000121644	DESI2	432.533	1.14929	0.247254	4.64819	3.35e-06	0.000212434
ENSG00000151498	ACAD8	143.198	1.1485	0.303572	3.78328	0.000154776	0.00157457
ENSG00000167552	TUBA1A	1551.23	1.14839	0.387098	2.96667	0.0030104	0.0109676
ENSG00000011258	MBTD1	63.6532	1.14813	0.258635	4.43918	9.03e-06	0.000361485
ENSG00000110429	FBXO3	256.949	1.14792	0.315335	3.64032	0.000272295	0.00219626
ENSG00000237550	RPL9P9	638.079	1.14736	0.356823	3.21549	0.00130222	0.00597806
ENSG00000061676	NCKAP1	448.948	1.1461	0.333035	3.44138	0.000578747	0.00348149
ENSG00000161021	MAML1	230.823	1.14559	0.325737	3.51693	0.000436565	0.00292769
ENSG00000163513	TGFBR2	118.017	1.1453	0.303501	3.77362	0.000160899	0.00161147
ENSG00000158411	MITD1	878.685	1.14516	0.293169	3.90613	9.38e-05	0.00119041
ENSG00000114744	COMMD2	276.284	1.14502	0.31124	3.67888	0.000234256	0.00202773
ENSG00000172845	SP3	158.945	1.14491	0.238092	4.8087	1.52e-06	0.000140729
ENSG00000159658	EFCAB14	470.24	1.14486	0.308301	3.71346	0.000204443	0.00186001
ENSG00000103671	TRIP4	310.911	1.14473	0.309326	3.70072	0.000214988	0.00192101
ENSG00000198689	SLC9A6	245.042	1.14415	0.397218	2.8804	0.00397167	0.0133656
ENSG00000139133	ALG10	295.669	1.14353	0.331639	3.44812	0.000564509	0.0034326
ENSG00000057657	PRDM1	36.0457	1.14353	0.378532	3.02095	0.0025198	0.00965575
ENSG00000185989	RASA3	322.219	1.1432	0.394653	2.89673	0.00377071	0.0128522
ENSG00000171219	CDC42BPG	185.353	1.14286	0.299206	3.81964	0.000133646	0.00145015
ENSG00000172465	TCEAL1	175.327	1.14196	0.360713	3.16583	0.00154642	0.00673363
ENSG00000243680	RPL37P23	88.7625	1.1416	0.385009	2.96513	0.00302554	0.0110087
ENSG00000239382	ALKBH6	344.269	1.1411	0.460237	2.47938	0.0131611	0.0327205
ENSG00000131981	LGALS3	367.579	1.141	0.312096	3.65591	0.000256274	0.002125
ENSG00000105717	PBX4	25.3901	1.13965	0.402588	2.8308	0.00464319	0.0149414
ENSG00000164898	FMC1	654.054	1.13959	0.455491	2.5019	0.0123529	0.0311408
ENSG00000109618	SEPSECS	38.1305	1.1389	0.320893	3.54916	0.000386459	0.0027029
ENSG00000169085	C8orf46	29.392	1.13853	0.421125	2.70355	0.00686028	0.0199804
ENSG00000135365	PHF21A	350.064	1.13841	0.260311	4.37327	1.22e-05	0.000412549
ENSG00000151693	ASAP2	43.5223	1.13816	0.467215	2.43605	0.0148485	0.0358136
ENSG00000182919	C11orf54	98.7152	1.13694	0.266163	4.27158	1.94e-05	0.000524454
ENSG00000179195	ZNF664	738.094	1.13682	0.330173	3.4431	0.000575092	0.00347351
ENSG00000120533	ENY2	3716.34	1.13668	0.328606	3.45911	0.000541965	0.00334963
ENSG00000139318	DUSP6	22.9516	1.13649	0.494071	2.30025	0.021434	0.0476514
ENSG00000112182	BACH2	70.518	1.13592	0.321641	3.53165	0.000412971	0.00282182
ENSG00000232346	Z74021.1	44.9806	1.13515	0.390425	2.90749	0.00364346	0.01255
ENSG00000058453	CROCC	88.8094	1.135	0.334208	3.3961	0.000683539	0.00387826
ENSG00000196247	ZNF107	51.9531	1.13438	0.346746	3.27149	0.00106982	0.0052423
ENSG00000096060	FKBP5	297	1.1337	0.251818	4.50207	6.73e-06	0.000309996
ENSG00000151743	AMN1	242.835	1.13322	0.326388	3.472	0.000516593	0.00325048
ENSG00000129460	NGDN	1422.04	1.13317	0.431709	2.62485	0.00866862	0.0238685
ENSG00000171109	MFN1	569.904	1.13313	0.226444	5.00402	5.61e-07	8.52e-05
ENSG00000205413	SAMD9	75.361	1.13292	0.283494	3.99628	6.43e-05	0.000962217
ENSG00000139990	DCAF5	1391.73	1.13238	0.363485	3.11535	0.00183727	0.00760754
ENSG00000185591	SP1	333.474	1.13233	0.308728	3.66771	0.000244729	0.00207422
ENSG00000181588	MEX3D	560.257	1.13227	0.269576	4.20019	2.67e-05	0.000604466
ENSG00000107371	EXOSC3	653.519	1.13077	0.358542	3.1538	0.0016116	0.00692908
ENSG00000112242	E2F3	1354.34	1.13064	0.240023	4.71055	2.47e-06	0.000185817
ENSG00000115539	PDCL3	150.17	1.12926	0.280657	4.02365	5.73e-05	0.000906969
ENSG00000166734	CASC4	388.84	1.12906	0.304971	3.70217	0.00021376	0.0019153
ENSG00000129691	ASH2L	681.77	1.129	0.370399	3.04805	0.00230328	0.00899062
ENSG00000048392	RRM2B	2131.73	1.12753	0.315343	3.57555	0.000349492	0.00256163
ENSG00000068366	ACSL4	396.176	1.1275	0.306445	3.67928	0.000233892	0.00202592
ENSG00000111666	CHPT1	439.146	1.12732	0.366586	3.07519	0.00210368	0.00843419
ENSG00000114784	EIF1B	397.962	1.12685	0.341671	3.29806	0.000973567	0.00490101
ENSG00000089876	DHX32	162.644	1.12669	0.289555	3.89109	9.98e-05	0.00122947
ENSG00000101444	AHCY	2488.74	1.12651	0.432466	2.60485	0.00919155	0.0248974
ENSG00000138795	LEF1	118.941	1.12638	0.31738	3.54898	0.000386724	0.0027029
ENSG00000127666	TICAM1	510.449	1.12619	0.385267	2.92314	0.00346517	0.0121155
ENSG00000156510	HKDC1	60.2908	1.12598	0.457115	2.46324	0.0137689	0.0338571
ENSG00000050748	MAPK9	544.8	1.12571	0.294036	3.82848	0.000128935	0.00141881
ENSG00000107938	EDRF1	70.152	1.12557	0.29396	3.829	0.000128668	0.00141874
ENSG00000116117	PARD3B	117.436	1.12537	0.284927	3.94966	7.83e-05	0.00107405
ENSG00000165997	ARL5B	453.994	1.12374	0.313784	3.58126	0.000341941	0.00252908
ENSG00000163710	PCOLCE2	230.5	1.12349	0.402622	2.79043	0.00526381	0.0163806
ENSG00000146143	PRIM2	320.255	1.12342	0.378716	2.9664	0.00301304	0.0109741
ENSG00000100403	ZC3H7B	1761.71	1.12094	0.366621	3.05748	0.00223206	0.00878908
ENSG00000116199	FAM20B	1190.34	1.12066	0.293015	3.82459	0.000130988	0.00143461
ENSG00000254535	PABPC4L	129.181	1.11994	0.206509	5.42321	5.85e-08	1.69e-05
ENSG00000111554	MDM1	50.7493	1.1189	0.315755	3.54357	0.000394751	0.0027392
ENSG00000204560	DHX16	230.893	1.11829	0.366241	3.05343	0.00226242	0.00887105
ENSG00000166450	PRTG	44.7214	1.11817	0.360239	3.10396	0.0019095	0.00782442
ENSG00000166900	STX3	878.793	1.1179	0.340019	3.28777	0.00100985	0.00503954
ENSG00000152942	RAD17	1178.39	1.11757	0.335579	3.33028	0.000867575	0.0045221
ENSG00000150054	MPP7	143.149	1.1172	0.312603	3.57387	0.000351745	0.00257379
ENSG00000196363	WDR5	5108.49	1.11704	0.426099	2.62156	0.00875284	0.0240198
ENSG00000269556	TMEM185A	25.2588	1.11681	0.398667	2.80135	0.00508891	0.0160036
ENSG00000134970	TMED7	569.098	1.11673	0.336321	3.32041	0.000898838	0.00463675
ENSG00000124596	OARD1	509.124	1.11661	0.263474	4.23802	2.25e-05	0.000564898
ENSG00000198056	PRIM1	231.566	1.11559	0.323266	3.45099	0.000558534	0.00342185
ENSG00000113742	CPEB4	250.582	1.11532	0.258177	4.31997	1.56e-05	0.000465611
ENSG00000141127	PRPSAP2	269.631	1.11506	0.286941	3.88604	0.000101891	0.00124161
ENSG00000125398	SOX9	1119.44	1.11483	0.271414	4.10748	4e-05	0.000737829
ENSG00000103018	CYB5B	559.233	1.11396	0.313286	3.55572	0.000376941	0.00267291
ENSG00000134317	GRHL1	48.8434	1.11396	0.365204	3.05023	0.0022867	0.00894466
ENSG00000131373	HACL1	128.856	1.11395	0.410135	2.71606	0.00660643	0.0194588
ENSG00000120278	PLEKHG1	31.1482	1.11368	0.433186	2.57091	0.0101433	0.0267371
ENSG00000169131	ZNF354A	340.78	1.11351	0.395537	2.81518	0.00487492	0.0155068
ENSG00000100796	PPP4R3A	529.481	1.11343	0.255143	4.36396	1.28e-05	0.000419626
ENSG00000205544	TMEM256	1152.93	1.11311	0.339759	3.27617	0.00105225	0.00518944
ENSG00000197467	COL13A1	292.39	1.11247	0.304617	3.65202	0.000260185	0.00214752
ENSG00000005238	FAM214B	566.302	1.11207	0.453343	2.45303	0.0141658	0.0345254
ENSG00000158122	AAED1	514.945	1.11094	0.425568	2.61049	0.00904121	0.024572
ENSG00000047634	SCML1	61.0487	1.11074	0.430754	2.57858	0.00992059	0.0263563
ENSG00000060069	CTDP1	362.115	1.11062	0.422438	2.62908	0.00856162	0.0236339
ENSG00000172059	KLF11	313.976	1.10951	0.312135	3.55459	0.000378576	0.00267426
ENSG00000131979	GCH1	140.217	1.10921	0.43725	2.53678	0.0111877	0.0287938
ENSG00000139117	CPNE8	110.071	1.10912	0.266077	4.16843	3.07e-05	0.000648829
ENSG00000127980	PEX1	33.934	1.10909	0.323776	3.42549	0.000613691	0.003616
ENSG00000101052	IFT52	163.77	1.10896	0.373772	2.96695	0.00300766	0.0109607
ENSG00000134954	ETS1	972.76	1.10861	0.255814	4.33363	1.47e-05	0.000452893
ENSG00000180758	GPR157	71.9891	1.10678	0.331375	3.33996	0.000837919	0.00441363
ENSG00000169679	BUB1	518.657	1.10656	0.185364	5.96964	2.38e-09	2.56e-06
ENSG00000118965	WDR35	32.1996	1.1047	0.323574	3.41407	0.000639997	0.00371713
ENSG00000142945	KIF2C	1188.59	1.10438	0.356231	3.10017	0.00193407	0.00789891
ENSG00000020181	ADGRA2	126.962	1.10401	0.374328	2.94931	0.00318481	0.0114176
ENSG00000143942	CHAC2	67.9639	1.10369	0.285149	3.87059	0.000108574	0.00128341
ENSG00000111144	LTA4H	1090.8	1.10363	0.347327	3.1775	0.00148552	0.00654694
ENSG00000253719	ATXN7L3B	824.807	1.10354	0.379361	2.90895	0.00362648	0.0125149
ENSG00000109390	NDUFC1	1580.81	1.10337	0.394648	2.79583	0.00517664	0.0161817
ENSG00000116209	TMEM59	1014.88	1.10295	0.350772	3.14434	0.00166461	0.00709121
ENSG00000083937	CHMP2B	568.134	1.10277	0.304973	3.61595	0.00029925	0.00233268
ENSG00000113460	BRIX1	817.952	1.10171	0.302429	3.64289	0.000269595	0.00218396
ENSG00000143442	POGZ	392.189	1.10113	0.350743	3.13941	0.00169286	0.00717867
ENSG00000167674	HDGFL2	713.804	1.10011	0.287262	3.82965	0.000128328	0.00141727
ENSG00000155974	GRIP1	38.0767	1.09964	0.266506	4.12615	3.69e-05	0.000715236
ENSG00000122870	BICC1	50.883	1.09904	0.325578	3.37564	0.000736429	0.00406956
ENSG00000180543	TSPYL5	503.115	1.09879	0.371639	2.9566	0.00311054	0.0112411
ENSG00000100784	RPS6KA5	36.2923	1.0979	0.372096	2.9506	0.00317162	0.011386
ENSG00000105997	HOXA3	43.7173	1.0978	0.42385	2.59007	0.00959551	0.0256973
ENSG00000141570	CBX8	418.643	1.09658	0.404586	2.71038	0.00672058	0.0197192
ENSG00000002834	LASP1	7688.36	1.09654	0.440408	2.48983	0.0127804	0.0319632
ENSG00000130935	NOL11	1316.46	1.09534	0.350171	3.12801	0.00175994	0.00737771
ENSG00000103966	EHD4	368.121	1.09526	0.334393	3.27536	0.00105528	0.00519456
ENSG00000164919	COX6C	8763.82	1.09525	0.422355	2.59319	0.00950908	0.0255546
ENSG00000139163	ETNK1	440.891	1.09513	0.325747	3.36189	0.000774101	0.00418059
ENSG00000088298	EDEM2	102.003	1.09481	0.447956	2.444	0.0145252	0.0352234
ENSG00000006459	KDM7A	35.2924	1.09455	0.318275	3.43901	0.000583856	0.00349473
ENSG00000163558	PRKCI	158.398	1.09404	0.28295	3.86655	0.000110384	0.00129145
ENSG00000128268	MGAT3	206.089	1.09403	0.42209	2.59194	0.00954364	0.0256006
ENSG00000132639	SNAP25	39.6628	1.094	0.356907	3.06522	0.00217513	0.0086434
ENSG00000183475	ASB7	155.057	1.09382	0.34035	3.2138	0.0013099	0.00600275
ENSG00000105866	SP4	99.0751	1.09242	0.225608	4.8421	1.28e-06	0.000127991
ENSG00000164736	SOX17	121.621	1.09234	0.370127	2.95125	0.00316492	0.0113713
ENSG00000079150	FKBP7	29.7216	1.09224	0.320519	3.40771	0.000655103	0.00376678
ENSG00000140543	DET1	21.7014	1.09184	0.360738	3.02669	0.0024725	0.00951693
ENSG00000122550	KLHL7	83.4511	1.09123	0.418096	2.61	0.00905421	0.0245971
ENSG00000146476	ARMT1	89.2264	1.09014	0.297712	3.66174	0.000250506	0.00209651
ENSG00000186814	ZSCAN30	19.744	1.09012	0.386729	2.81882	0.00481999	0.0153809
ENSG00000210151	MT-TS1	48.8114	1.09011	0.336706	3.23756	0.00120555	0.0056892
ENSG00000140374	ETFA	4598.84	1.08996	0.406726	2.67985	0.00736548	0.0210604
ENSG00000178425	NT5DC1	103.114	1.08921	0.341615	3.18842	0.00143055	0.00636651
ENSG00000168938	PPIC	1335.3	1.08875	0.247141	4.40537	1.06e-05	0.000393132
ENSG00000095951	HIVEP1	146.163	1.08861	0.412846	2.63684	0.0083683	0.0232483
ENSG00000166925	TSC22D4	355.665	1.08798	0.45617	2.38504	0.0170771	0.0400593
ENSG00000198839	ZNF277	79.4296	1.08742	0.331476	3.28055	0.00103605	0.00513324
ENSG00000180776	ZDHHC20	537.115	1.08704	0.337313	3.22265	0.0012701	0.00587206
ENSG00000156858	PRR14	216.192	1.08672	0.333454	3.25898	0.00111814	0.00541185
ENSG00000115966	ATF2	103.688	1.08666	0.239495	4.53727	5.7e-06	0.000289606
ENSG00000198853	RUSC2	72.25	1.08649	0.414275	2.62262	0.00872553	0.0239846
ENSG00000082258	CCNT2	186.959	1.08504	0.286331	3.78947	0.000150969	0.00155426
ENSG00000091127	PUS7	172.196	1.08477	0.259977	4.17256	3.01e-05	0.000642398
ENSG00000126705	AHDC1	137.077	1.08438	0.308081	3.51979	0.000431896	0.00291289
ENSG00000183624	HMCES	1824.16	1.08386	0.317461	3.41415	0.000639807	0.00371713
ENSG00000182095	TNRC18	241.084	1.08297	0.242526	4.46539	7.99e-06	0.000332205
ENSG00000109436	TBC1D9	70.6324	1.08289	0.396398	2.73183	0.00629829	0.018726
ENSG00000125845	BMP2	76.1205	1.08242	0.301433	3.5909	0.000329534	0.00248104
ENSG00000125686	MED1	1429.58	1.08169	0.272823	3.96479	7.35e-05	0.00103202
ENSG00000137393	RNF144B	39.2316	1.08142	0.332832	3.24914	0.00115756	0.0055428
ENSG00000004487	KDM1A	460.427	1.08107	0.203568	5.3106	1.09e-07	2.73e-05
ENSG00000151414	NEK7	330.928	1.08087	0.258668	4.17859	2.93e-05	0.000632969
ENSG00000132463	GRSF1	3976.72	1.08053	0.354455	3.04844	0.00230035	0.0089872
ENSG00000134453	RBM17	2443.73	1.08032	0.235713	4.58322	4.58e-06	0.000256622
ENSG00000111752	PHC1	227.623	1.07951	0.253077	4.26554	1.99e-05	0.000531911
ENSG00000169902	TPST1	281.838	1.07938	0.312776	3.45097	0.000558568	0.00342185
ENSG00000091409	ITGA6	413.295	1.07908	0.3603	2.99495	0.00274486	0.0102735
ENSG00000140395	WDR61	502.116	1.07897	0.38045	2.83605	0.00456751	0.014793
ENSG00000183783	KCTD8	71.2338	1.07891	0.31417	3.43415	0.000594414	0.00353604
ENSG00000118680	MYL12B	8164.31	1.07864	0.288384	3.74031	0.000183795	0.00175387
ENSG00000111581	NUP107	132.381	1.07863	0.299636	3.59981	0.000318446	0.00242956
ENSG00000158321	AUTS2	720.338	1.07824	0.389618	2.76744	0.00564983	0.0172748
ENSG00000121691	CAT	261.591	1.07807	0.283057	3.80868	0.000139712	0.00148734
ENSG00000212464	SNORA12	68.8948	1.07806	0.361591	2.98143	0.00286904	0.01058
ENSG00000103187	COTL1	2896.26	1.07762	0.336837	3.19923	0.00137796	0.00621825
ENSG00000113396	SLC27A6	23.6941	1.07746	0.374942	2.87367	0.0040573	0.0135521
ENSG00000177311	ZBTB38	150.302	1.07728	0.229865	4.68655	2.78e-06	0.000193303
ENSG00000261188	Z95115.1	151.483	1.07646	0.372767	2.88775	0.00388014	0.0131289
ENSG00000187994	RINL	112.79	1.07576	0.404519	2.65936	0.00782882	0.0220796
ENSG00000185112	FAM43A	242.309	1.07541	0.292866	3.67202	0.000240638	0.00206188
ENSG00000145779	TNFAIP8	296.561	1.07499	0.382877	2.80768	0.00499005	0.0157727
ENSG00000156009	MAGEA8	169.848	1.07482	0.316171	3.39949	0.000675122	0.00383552
ENSG00000156482	RPL30	8768.32	1.07374	0.336679	3.18922	0.00142655	0.00635597
ENSG00000090615	GOLGA3	1164.85	1.07177	0.279954	3.82836	0.000129002	0.00141881
ENSG00000256683	ZNF350	113.273	1.07156	0.411019	2.60708	0.00913189	0.0247667
ENSG00000138311	ZNF365	120.261	1.07141	0.389402	2.75142	0.00593384	0.0179034
ENSG00000198889	DCAF12L1	67.1064	1.07116	0.310669	3.44792	0.000564912	0.0034326
ENSG00000163818	LZTFL1	178.716	1.07085	0.310234	3.45175	0.000556956	0.00341631
ENSG00000140382	HMG20A	231.881	1.07041	0.286192	3.74019	0.00018388	0.00175387
ENSG00000076604	TRAF4	717.918	1.07035	0.373333	2.86701	0.00414373	0.0137759
ENSG00000152894	PTPRK	688.018	1.06881	0.346632	3.08341	0.00204642	0.00824016
ENSG00000096070	BRPF3	171.965	1.06848	0.388817	2.74802	0.00599567	0.018042
ENSG00000121039	RDH10	139.036	1.06839	0.291564	3.66435	0.000247966	0.00208842
ENSG00000168005	SPINDOC	408.775	1.06834	0.327127	3.26583	0.00109146	0.00531829
ENSG00000099194	SCD	5204.1	1.06811	0.309178	3.45467	0.00055096	0.00339233
ENSG00000151491	EPS8	213.171	1.06767	0.220732	4.83693	1.32e-06	0.000129602
ENSG00000104691	UBXN8	144.609	1.06749	0.38073	2.80379	0.00505058	0.01591
ENSG00000127720	METTL25	28.3866	1.06724	0.280869	3.79978	0.000144826	0.00151744
ENSG00000177614	PGBD5	43.104	1.06625	0.365992	2.91331	0.00357624	0.0124149
ENSG00000158079	PTPDC1	134.221	1.06615	0.280034	3.80723	0.000140534	0.00149253
ENSG00000253250	C8orf88	572.293	1.06574	0.40356	2.64086	0.00826968	0.0230877
ENSG00000134569	LRP4	70.9371	1.06538	0.411986	2.58597	0.00971066	0.025915
ENSG00000137513	NARS2	83.23	1.06506	0.280904	3.79152	0.000149728	0.00154783
ENSG00000176018	LYSMD3	113.908	1.06482	0.230732	4.61497	3.93e-06	0.000230399
ENSG00000116698	SMG7	563.418	1.06466	0.322315	3.30318	0.000955957	0.00484307
ENSG00000117318	ID3	2789.16	1.06432	0.452306	2.35309	0.0186179	0.0428176
ENSG00000121064	SCPEP1	124.029	1.06403	0.31408	3.38777	0.000704643	0.00395147
ENSG00000164327	RICTOR	337.668	1.0633	0.280982	3.78424	0.000154181	0.00157325
ENSG00000255112	CHMP1B	254.831	1.06307	0.324116	3.2799	0.00103845	0.00513848
ENSG00000112624	BICRAL	279.161	1.06261	0.351915	3.01952	0.00253178	0.00968351
ENSG00000108733	PEX12	30.9423	1.06257	0.379788	2.79779	0.00514535	0.0161265
ENSG00000170502	NUDT9	201.294	1.06225	0.355898	2.9847	0.00283859	0.0105034
ENSG00000186073	C15orf41	33.3643	1.06174	0.413892	2.56526	0.0103099	0.0270646
ENSG00000213442	RPL18AP3	219.013	1.06166	0.357062	2.97333	0.00294591	0.0107962
ENSG00000176619	LMNB2	3315.18	1.06147	0.346631	3.06225	0.0021968	0.00869922
ENSG00000152952	PLOD2	512.065	1.06136	0.359207	2.95474	0.00312932	0.0112871
ENSG00000121005	CRISPLD1	94.6595	1.06109	0.327725	3.23775	0.00120474	0.0056892
ENSG00000266074	BAHCC1	98.7469	1.06105	0.403809	2.6276	0.00859884	0.0237216
ENSG00000107968	MAP3K8	128.506	1.06078	0.418797	2.53291	0.0113118	0.0290385
ENSG00000123179	EBPL	388.905	1.06008	0.354181	2.99303	0.00276219	0.0103078
ENSG00000112592	TBP	182.756	1.05986	0.261914	4.04662	5.2e-05	0.000855542
ENSG00000205871	RPS3AP47	259.703	1.05937	0.398978	2.6552	0.00792619	0.022301
ENSG00000100410	PHF5A	1862.89	1.0588	0.423003	2.50307	0.0123121	0.0310669
ENSG00000188816	HMX2	184.708	1.05875	0.273155	3.87599	0.00010619	0.00127017
ENSG00000107625	DDX50	1308.16	1.05833	0.37101	2.85256	0.0043368	0.0142371
ENSG00000196371	FUT4	95.902	1.05817	0.297916	3.55193	0.000382419	0.00268933
ENSG00000047188	YTHDC2	282.523	1.05809	0.352105	3.00504	0.00265545	0.0100229
ENSG00000157426	AASDH	179.948	1.05748	0.35008	3.02068	0.00252205	0.00965575
ENSG00000156265	MAP3K7CL	109.91	1.05744	0.310776	3.40257	0.000667544	0.00380576
ENSG00000163634	THOC7	564.91	1.05708	0.301476	3.50635	0.000454302	0.00298528
ENSG00000166881	NEMP1	229.908	1.05689	0.355519	2.97281	0.00295086	0.0108031
ENSG00000226479	TMEM185B	210.091	1.05573	0.413919	2.55057	0.0107546	0.0279658
ENSG00000198060	MARCH5	1223.66	1.05523	0.400921	2.63202	0.00848781	0.0235084
ENSG00000171763	SPATA5L1	27.0721	1.05493	0.365143	2.88909	0.00386359	0.0130831
ENSG00000173852	DPY19L1	339.757	1.05476	0.337792	3.1225	0.0017932	0.00747503
ENSG00000151338	MIPOL1	71.6914	1.05397	0.306506	3.43866	0.000584603	0.00349625
ENSG00000124813	RUNX2	227.842	1.05367	0.275499	3.82457	0.000131001	0.00143461
ENSG00000013392	RWDD2A	24.9539	1.05342	0.315387	3.34008	0.000837537	0.00441363
ENSG00000124789	NUP153	496.599	1.05337	0.351341	2.99816	0.00271616	0.0101911
ENSG00000167699	GLOD4	426.73	1.05263	0.252797	4.16393	3.13e-05	0.000659608
ENSG00000072756	TRNT1	184.297	1.05252	0.290505	3.62307	0.000291127	0.00229439
ENSG00000130816	DNMT1	1593.83	1.05171	0.332717	3.16097	0.00157244	0.00681458
ENSG00000164306	PRIMPOL	31.5843	1.05051	0.325295	3.2294	0.00124048	0.00580112
ENSG00000138772	ANXA3	189.262	1.05005	0.298692	3.51548	0.000438955	0.00293334
ENSG00000237975	FLG-AS1	27.635	1.04971	0.386169	2.71827	0.00656244	0.0193731
ENSG00000165704	HPRT1	340.238	1.04934	0.373655	2.80831	0.0049803	0.0157509
ENSG00000163659	TIPARP	54.1414	1.04903	0.330487	3.17418	0.00150258	0.00660648
ENSG00000146376	ARHGAP18	164.947	1.04898	0.367756	2.85238	0.0043393	0.0142417
ENSG00000107929	LARP4B	243.993	1.04881	0.401236	2.61395	0.00895029	0.0243962
ENSG00000102805	CLN5	82.2052	1.04866	0.364287	2.87867	0.00399359	0.0134111
ENSG00000124641	MED20	463.323	1.04794	0.325131	3.22313	0.00126799	0.00586646
ENSG00000134504	KCTD1	74.405	1.04788	0.313686	3.34055	0.000836125	0.00441072
ENSG00000115520	COQ10B	349.505	1.04751	0.248254	4.21952	2.45e-05	0.000581468
ENSG00000196387	ZNF140	260.927	1.0472	0.368208	2.84404	0.00445456	0.0145175
ENSG00000125968	ID1	7052.59	1.04683	0.32519	3.21915	0.00128573	0.00592957
ENSG00000005889	ZFX	105.085	1.04679	0.279741	3.74202	0.00018255	0.00174759
ENSG00000166897	ELFN2	1736.83	1.04625	0.396417	2.63925	0.00830885	0.0231471
ENSG00000168661	ZNF30	29.0104	1.04613	0.345142	3.03101	0.00243735	0.00940668
ENSG00000010404	IDS	969.598	1.04589	0.257443	4.06261	4.85e-05	0.000825261
ENSG00000138050	THUMPD2	256.522	1.0457	0.233052	4.48697	7.22e-06	0.000315034
ENSG00000165322	ARHGAP12	476.978	1.04486	0.289981	3.60322	0.000314299	0.00241776
ENSG00000168282	MGAT2	389.978	1.04401	0.328062	3.18236	0.00146078	0.00646639
ENSG00000164930	FZD6	301.978	1.04398	0.273146	3.82206	0.000132341	0.00144564
ENSG00000143515	ATP8B2	264.534	1.0437	0.323592	3.22537	0.00125809	0.00583938
ENSG00000162923	WDR26	271.674	1.04369	0.321453	3.24678	0.00116719	0.00557251
ENSG00000127334	DYRK2	352.412	1.04181	0.279289	3.73024	0.000191297	0.00178874
ENSG00000003756	RBM5	348.147	1.04169	0.285568	3.64779	0.000264504	0.00216045
ENSG00000113648	H2AFY	6273.25	1.04122	0.323663	3.21698	0.00129546	0.00595757
ENSG00000203880	PCMTD2	174.483	1.03964	0.251035	4.14144	3.45e-05	0.000687626
ENSG00000128512	DOCK4	48.1054	1.0379	0.24013	4.32221	1.54e-05	0.000463901
ENSG00000144642	RBMS3	190.043	1.03723	0.299311	3.46538	0.000529476	0.0032975
ENSG00000120647	CCDC77	376.418	1.03672	0.358042	2.89554	0.00378508	0.0128877
ENSG00000161057	PSMC2	855.29	1.03659	0.315356	3.28705	0.00101242	0.00504463
ENSG00000089063	TMEM230	96.2737	1.0361	0.356037	2.91009	0.00361328	0.0124924
ENSG00000164941	INTS8	130.35	1.0357	0.317192	3.26523	0.00109376	0.00532355
ENSG00000153814	JAZF1	51.1598	1.03561	0.407386	2.54209	0.0110191	0.0284781
ENSG00000145247	OCIAD2	4568.77	1.03558	0.426807	2.42634	0.0152518	0.0366235
ENSG00000138375	SMARCAL1	105.79	1.03453	0.337778	3.06276	0.00219309	0.00869353
ENSG00000149483	TMEM138	214.566	1.03428	0.383387	2.69775	0.00698098	0.0202503
ENSG00000140320	BAHD1	402.008	1.03374	0.375249	2.7548	0.0058728	0.0177686
ENSG00000049860	HEXB	393.698	1.03348	0.434091	2.3808	0.0172751	0.0404226
ENSG00000027001	MIPEP	195.749	1.03346	0.342118	3.02078	0.00252123	0.00965575
ENSG00000128789	PSMG2	1026.54	1.03232	0.305545	3.37861	0.000728532	0.00403843
ENSG00000138759	FRAS1	26.2007	1.03176	0.344137	2.99811	0.00271658	0.0101911
ENSG00000182272	B4GALNT4	181.169	1.03125	0.315355	3.27012	0.00107502	0.00526382
ENSG00000228929	RPS13P2	180.659	1.03124	0.339803	3.03482	0.00240682	0.0093276
ENSG00000198945	L3MBTL3	47.5308	1.03115	0.27631	3.73187	0.00019006	0.00178533
ENSG00000141568	FOXK2	1682.29	1.03087	0.279307	3.69083	0.000223526	0.00197271
ENSG00000186918	ZNF395	830.625	1.0304	0.320921	3.21074	0.00132393	0.00605213
ENSG00000163312	HELQ	58.5236	1.03017	0.386234	2.66721	0.00764846	0.0216601
ENSG00000162600	OMA1	84.1907	1.02926	0.300115	3.42956	0.000604566	0.00357518
ENSG00000162852	CNST	58.7707	1.02863	0.248937	4.13209	3.59e-05	0.000703705
ENSG00000101901	ALG13	113.406	1.02835	0.312415	3.29161	0.000996154	0.00499036
ENSG00000144655	CSRNP1	673.985	1.02827	0.319148	3.22192	0.00127335	0.0058829
ENSG00000118496	FBXO30	192.104	1.02823	0.272402	3.77467	0.000160221	0.00161147
ENSG00000206195	DUXAP8	315.92	1.02786	0.381621	2.6934	0.00707283	0.020462
ENSG00000138678	GPAT3	107.987	1.02718	0.308353	3.33117	0.000864813	0.00451674
ENSG00000124164	VAPB	1579.76	1.02621	0.384042	2.67215	0.0075368	0.0214325
ENSG00000092108	SCFD1	958.5	1.02597	0.269932	3.80085	0.0001442	0.00151684
ENSG00000164169	PRMT9	72.7373	1.0256	0.353892	2.89807	0.00375463	0.0128075
ENSG00000101843	PSMD10	360.654	1.0255	0.325281	3.15267	0.00161784	0.00694888
ENSG00000106615	RHEB	302.609	1.02484	0.332672	3.08062	0.0020657	0.00830492
ENSG00000115128	SF3B6	2015.05	1.02421	0.306094	3.34605	0.000819702	0.00435278
ENSG00000278845	MRPL45	1145.49	1.02418	0.445185	2.30056	0.0214164	0.047649
ENSG00000004660	CAMKK1	101.776	1.02416	0.354768	2.88684	0.00389134	0.0131599
ENSG00000165175	MID1IP1	110.529	1.02413	0.328406	3.11848	0.00181789	0.00755134
ENSG00000188243	COMMD6	1046.12	1.02405	0.40931	2.50189	0.0123534	0.0311408
ENSG00000171262	FAM98B	678.279	1.02383	0.256173	3.99663	6.42e-05	0.000962217
ENSG00000239213	NCK1-AS1	80.5926	1.02381	0.376508	2.71923	0.00654339	0.01933
ENSG00000073712	FERMT2	1396.11	1.02378	0.331743	3.08606	0.00202831	0.00818241
ENSG00000140632	GLYR1	444.911	1.02347	0.219137	4.67045	3.01e-06	0.000203644
ENSG00000170871	KIAA0232	231.056	1.02337	0.212225	4.8221	1.42e-06	0.000136898
ENSG00000077097	TOP2B	414.821	1.02285	0.259894	3.93565	8.3e-05	0.00111171
ENSG00000134049	IER3IP1	1577.77	1.0227	0.330577	3.09368	0.00197689	0.00802475
ENSG00000271303	SRXN1	304.441	1.02218	0.379849	2.69101	0.0071235	0.0205632
ENSG00000120129	DUSP1	208.032	1.02193	0.416238	2.45515	0.0140826	0.0343548
ENSG00000245694	CRNDE	279.572	1.02142	0.309709	3.29799	0.000973799	0.00490101
ENSG00000168275	COA6	225.429	1.02125	0.387162	2.63779	0.00834494	0.0232181
ENSG00000237649	KIFC1	2802.59	1.02072	0.323185	3.15831	0.00158684	0.00685646
ENSG00000108788	MLX	317.485	1.02045	0.285006	3.58044	0.00034301	0.00253202
ENSG00000165490	DDIAS	126.561	1.02044	0.379051	2.69208	0.00710069	0.0205198
ENSG00000175155	YPEL2	340.264	1.02041	0.269641	3.78434	0.000154116	0.00157325
ENSG00000083720	OXCT1	1470.62	1.01968	0.256274	3.97886	6.92e-05	0.0010054
ENSG00000146411	SLC2A12	64.1659	1.01963	0.290686	3.50767	0.000452047	0.00297628
ENSG00000047578	KIAA0556	66.1874	1.01963	0.394108	2.58717	0.00967666	0.0258614
ENSG00000146963	LUC7L2	1773.54	1.01935	0.414408	2.45977	0.0139027	0.0340758
ENSG00000102054	RBBP7	1564.05	1.01934	0.285855	3.56592	0.000362585	0.00262214
ENSG00000143384	MCL1	3435.22	1.01901	0.256721	3.96931	7.21e-05	0.00102466
ENSG00000175879	HOXD8	427.121	1.0186	0.304999	3.33968	0.000838748	0.00441428
ENSG00000078399	HOXA9	151.873	1.01797	0.25087	4.05776	4.95e-05	0.000833524
ENSG00000164105	SAP30	144.042	1.01765	0.277634	3.66544	0.00024691	0.00208727
ENSG00000143036	SLC44A3	40.174	1.01764	0.31442	3.23657	0.00120976	0.00570457
ENSG00000137449	CPEB2	27.0037	1.01729	0.401247	2.53533	0.0112342	0.0288792
ENSG00000153558	FBXL2	114.714	1.01629	0.317329	3.20262	0.00136183	0.00616483
ENSG00000043093	DCUN1D1	489.585	1.01605	0.276916	3.66916	0.000243349	0.00206999
ENSG00000166012	TAF1D	1385.04	1.01601	0.331305	3.0667	0.00216436	0.00862165
ENSG00000158717	RNF166	363.798	1.01592	0.394467	2.57543	0.0100116	0.0265115
ENSG00000198898	CAPZA2	314.754	1.01587	0.261018	3.89196	9.94e-05	0.00122741
ENSG00000112715	VEGFA	212.361	1.01575	0.386038	2.63122	0.00850798	0.0235508
ENSG00000159202	UBE2Z	1478.92	1.01559	0.236372	4.29659	1.73e-05	0.000488435
ENSG00000058729	RIOK2	156.592	1.01543	0.272671	3.72402	0.000196077	0.00181419
ENSG00000177283	FZD8	40.0767	1.01518	0.317552	3.19689	0.00138919	0.0062516
ENSG00000198964	SGMS1	209.696	1.01501	0.282168	3.5972	0.000321666	0.00244158
ENSG00000153879	CEBPG	470.588	1.01501	0.261301	3.88444	0.000102565	0.00124475
ENSG00000143816	WNT9A	26.057	1.01445	0.384712	2.63692	0.00836631	0.0232477
ENSG00000165629	ATP5F1C	2090.19	1.01316	0.412387	2.45683	0.0140169	0.0342652
ENSG00000119523	ALG2	711.014	1.01305	0.341659	2.96509	0.00302591	0.0110087
ENSG00000132718	SYT11	139.84	1.01142	0.317971	3.18085	0.00146842	0.00648698
ENSG00000196951	SCOC-AS1	104.344	1.01128	0.390177	2.59184	0.00954645	0.0256028
ENSG00000100578	KIAA0586	183.967	1.01087	0.259545	3.89476	9.83e-05	0.00121791
ENSG00000136104	RNASEH2B	420.886	1.01072	0.330508	3.05809	0.00222752	0.00878184
ENSG00000165417	GTF2A1	1327.83	1.0099	0.267611	3.77378	0.000160792	0.00161147
ENSG00000010017	RANBP9	192.845	1.00972	0.312024	3.23603	0.00121205	0.00570917
ENSG00000129197	RPAIN	846.051	1.00968	0.376333	2.68294	0.00729784	0.0209314
ENSG00000173848	NET1	544.345	1.00899	0.251518	4.01161	6.03e-05	0.000939633
ENSG00000187498	COL4A1	387.246	1.0085	0.286847	3.51581	0.000438419	0.00293334
ENSG00000051382	PIK3CB	128.068	1.00807	0.318089	3.16913	0.00152896	0.00667532
ENSG00000100485	SOS2	189.397	1.00781	0.223269	4.51389	6.37e-06	0.000301034
ENSG00000162105	SHANK2	26.7818	1.00741	0.282645	3.56423	0.000364931	0.00263179
ENSG00000148948	LRRC4C	304.899	1.00705	0.269811	3.73244	0.000189637	0.00178265
ENSG00000130204	TOMM40	684.671	1.00694	0.31645	3.18198	0.00146274	0.00647289
ENSG00000105953	OGDH	414.23	1.0066	0.316435	3.18108	0.00146728	0.00648416
ENSG00000163683	SMIM14	377.597	1.00624	0.303071	3.32014	0.000899723	0.00463948
ENSG00000174799	CEP135	498.213	1.00621	0.229165	4.39075	1.13e-05	0.000399599
ENSG00000175066	GK5	40.2512	1.00614	0.290798	3.45992	0.000540335	0.00334273
ENSG00000174599	TRAM1L1	43.6087	1.00566	0.353491	2.84495	0.00444185	0.0144942
ENSG00000213639	PPP1CB	1657.63	1.00545	0.271918	3.69761	0.000217638	0.00193671
ENSG00000170584	NUDCD2	1201.88	1.00491	0.305918	3.28492	0.00102012	0.00507718
ENSG00000065911	MTHFD2	3015.11	1.00485	0.300602	3.34279	0.000829412	0.00438466
ENSG00000169439	SDC2	494.16	1.00479	0.308455	3.25749	0.00112403	0.00542822
ENSG00000163728	TTC14	416.805	1.00425	0.298932	3.35946	0.000780938	0.00420704
ENSG00000116990	MYCL	80.4091	1.00413	0.325071	3.08897	0.0020085	0.00812772
ENSG00000143420	ENSA	3982.34	1.00406	0.366528	2.73939	0.00615526	0.0184251
ENSG00000034713	GABARAPL2	1635.3	1.00371	0.389724	2.57544	0.0100112	0.0265115
ENSG00000079134	THOC1	26.1762	1.00343	0.294035	3.41263	0.000643392	0.00372852
ENSG00000165264	NDUFB6	628.133	1.00335	0.333132	3.01187	0.0025964	0.00985964
ENSG00000125733	TRIP10	272.283	1.00226	0.276048	3.63075	0.000282603	0.00224971
ENSG00000168769	TET2	171.242	1.00224	0.269658	3.71671	0.000201837	0.00184663
ENSG00000221886	ZBED8	36.9732	1.00223	0.339934	2.9483	0.00319531	0.0114489
ENSG00000146676	PURB	572.162	1.00199	0.32718	3.06251	0.00219492	0.00869546
ENSG00000172046	USP19	439.022	1.0016	0.283018	3.539	0.000401643	0.00276621
ENSG00000051108	HERPUD1	387.908	1.00149	0.267725	3.74074	0.000183482	0.00175264
ENSG00000072133	RPS6KA6	107.193	1.00103	0.339916	2.94492	0.0032304	0.0115334
ENSG00000170836	PPM1D	829.229	1.00008	0.327201	3.05645	0.00223971	0.00880855
ENSG00000170802	FOXN2	112.569	0.999821	0.28776	3.4745	0.000511805	0.00323389
ENSG00000109255	NMU	712.269	0.999573	0.354161	2.82236	0.00476709	0.015242
ENSG00000166813	KIF7	352.431	0.999535	0.393862	2.53778	0.0111559	0.0287323
ENSG00000095209	TMEM38B	497.782	0.999399	0.284656	3.51091	0.000446582	0.00295826
ENSG00000109775	UFSP2	177.276	0.998648	0.344299	2.90052	0.00372543	0.0127379
ENSG00000172732	MUS81	426.769	0.998302	0.377626	2.64363	0.00820232	0.0229144
ENSG00000059728	MXD1	126.111	0.998186	0.343659	2.90458	0.00367745	0.0126237
ENSG00000134996	OSTF1	667.553	0.997625	0.373123	2.67372	0.0075016	0.0213604
ENSG00000214182	PTMAP5	226.057	0.997465	0.273105	3.65231	0.000259895	0.00214681
ENSG00000139438	FAM222A	96.4807	0.996368	0.367075	2.71435	0.0066407	0.0195376
ENSG00000066855	MTFR1	318.075	0.996268	0.308039	3.23423	0.00121972	0.00573286
ENSG00000171877	FRMD5	554.588	0.996152	0.3465	2.87489	0.00404164	0.0135311
ENSG00000163349	HIPK1	538.616	0.996116	0.260734	3.82044	0.000133216	0.00144846
ENSG00000128534	LSM8	641.669	0.995851	0.284998	3.49424	0.000475409	0.00307715
ENSG00000162704	ARPC5	1691.42	0.995689	0.272971	3.6476	0.000264701	0.00216045
ENSG00000063438	AHRR	26.8661	0.995322	0.358872	2.77347	0.00554613	0.0170539
ENSG00000156709	AIFM1	643.861	0.99523	0.295114	3.37236	0.000745276	0.0040998
ENSG00000011201	ANOS1	39.6686	0.994842	0.332592	2.99118	0.00277899	0.0103476
ENSG00000164347	GFM2	125.26	0.99438	0.313754	3.1693	0.00152806	0.00667532
ENSG00000144749	LRIG1	50.73	0.994009	0.407977	2.43643	0.014833	0.0357895
ENSG00000151726	ACSL1	57.7059	0.993568	0.327507	3.03373	0.00241552	0.00935294
ENSG00000104472	CHRAC1	770.313	0.993355	0.33423	2.97207	0.00295796	0.0108153
ENSG00000121104	FAM117A	98.2462	0.992403	0.394468	2.5158	0.0118763	0.0301837
ENSG00000148925	BTBD10	318.043	0.992051	0.316276	3.13666	0.00170882	0.0072267
ENSG00000028839	TBPL1	182.262	0.991745	0.388726	2.55127	0.0107331	0.0279388
ENSG00000108587	GOSR1	701.631	0.990159	0.239544	4.13352	3.57e-05	0.000702098
ENSG00000168014	C2CD3	207.954	0.990047	0.297762	3.32496	0.000884301	0.0045781
ENSG00000132676	DAP3	1129.94	0.989818	0.354678	2.79076	0.00525852	0.0163786
ENSG00000134531	EMP1	2262.29	0.989488	0.414393	2.3878	0.0169497	0.0398257
ENSG00000133069	TMCC2	240.919	0.988872	0.346777	2.8516	0.00434992	0.0142622
ENSG00000101751	POLI	31.486	0.988793	0.290186	3.40745	0.000655727	0.00376678
ENSG00000126947	ARMCX1	32.125	0.988751	0.316393	3.12508	0.00177759	0.00742898
ENSG00000174928	C3orf33	50.6644	0.988716	0.346715	2.85167	0.00434909	0.0142622
ENSG00000165689	SDCCAG3	485.702	0.988634	0.31648	3.12384	0.00178505	0.007453
ENSG00000066468	FGFR2	65.2599	0.987824	0.291065	3.39383	0.000689215	0.00389226
ENSG00000101911	PRPS2	310.474	0.987322	0.356117	2.77247	0.00556333	0.0170947
ENSG00000110906	KCTD10	518.134	0.9872	0.401102	2.46122	0.0138467	0.0339958
ENSG00000091009	RBM27	497.9	0.986325	0.274615	3.59167	0.00032857	0.00247665
ENSG00000131089	ARHGEF9	116.906	0.986254	0.285339	3.45643	0.000547383	0.0033735
ENSG00000148459	PDSS1	90.4188	0.985429	0.274115	3.59494	0.000324462	0.00245279
ENSG00000186187	ZNRF1	260.785	0.985288	0.292256	3.37132	0.000748087	0.00410754
ENSG00000077235	GTF3C1	215.137	0.984749	0.263993	3.7302	0.000191326	0.00178874
ENSG00000171681	ATF7IP	361.524	0.984028	0.329396	2.98737	0.00281386	0.0104415
ENSG00000119650	IFT43	116.027	0.983953	0.391096	2.51589	0.0118734	0.0301822
ENSG00000087995	METTL2A	1189.54	0.983697	0.269993	3.64342	0.000269043	0.00218356
ENSG00000166396	SERPINB7	266.054	0.98345	0.329936	2.98073	0.00287563	0.0105983
ENSG00000120992	LYPLA1	595.703	0.983447	0.261791	3.75661	0.000172233	0.00168224
ENSG00000274211	SOCS7	829.487	0.98336	0.320993	3.0635	0.00218766	0.0086799
ENSG00000104154	SLC30A4	122.277	0.983318	0.361601	2.71935	0.00654111	0.0193277
ENSG00000188021	UBQLN2	248.093	0.982959	0.311177	3.15884	0.00158397	0.00685088
ENSG00000071539	TRIP13	417.415	0.982135	0.283832	3.46027	0.000539629	0.00333995
ENSG00000204104	TRAF3IP1	676.311	0.982017	0.226057	4.34412	1.4e-05	0.00044157
ENSG00000181126	HLA-V	31.1825	0.981571	0.400306	2.45205	0.0142044	0.0345966
ENSG00000109685	NSD2	3583.25	0.981566	0.314053	3.12548	0.00177515	0.00742357
ENSG00000126804	ZBTB1	77.8903	0.981068	0.269545	3.63972	0.000272938	0.00219871
ENSG00000126012	KDM5C	329.366	0.980766	0.27196	3.60629	0.000310609	0.00239397
ENSG00000198081	ZBTB14	108.772	0.980412	0.294748	3.32627	0.000880173	0.00456399
ENSG00000070159	PTPN3	188.553	0.98041	0.317835	3.08465	0.00203789	0.00821644
ENSG00000070269	TMEM260	188.624	0.979554	0.332348	2.94737	0.0032049	0.0114675
ENSG00000158290	CUL4B	1483.68	0.979446	0.264689	3.70036	0.000215293	0.00192108
ENSG00000136710	CCDC115	363.404	0.979332	0.420011	2.33168	0.0197173	0.0446903
ENSG00000136521	NDUFB5	1148.48	0.979305	0.336285	2.91212	0.00358979	0.0124376
ENSG00000133872	SARAF	1149.16	0.978566	0.309422	3.16256	0.00156386	0.00678786
ENSG00000127080	IPPK	313.543	0.97805	0.393439	2.4859	0.0129224	0.032238
ENSG00000185875	THNSL1	21.714	0.976327	0.349875	2.7905	0.00526265	0.0163806
ENSG00000120071	KANSL1	260.643	0.975854	0.2578	3.78532	0.000153513	0.00157136
ENSG00000113368	LMNB1	4700.89	0.975598	0.30235	3.22672	0.00125217	0.00582229
ENSG00000171202	TMEM126A	324.862	0.97544	0.286411	3.40573	0.000659863	0.00377853
ENSG00000081320	STK17B	245.232	0.974097	0.266229	3.65886	0.000253336	0.00210736
ENSG00000170852	KBTBD2	491.714	0.973042	0.265525	3.66459	0.000247732	0.00208842
ENSG00000205213	LGR4	156.792	0.972902	0.265106	3.66986	0.000242685	0.00206916
ENSG00000180739	S1PR5	199.904	0.972659	0.356818	2.72593	0.00641216	0.0190024
ENSG00000121281	ADCY7	258.035	0.972487	0.351456	2.76702	0.00565709	0.0172848
ENSG00000182901	RGS7	31.1854	0.972421	0.357042	2.72355	0.00645848	0.0191009
ENSG00000008869	HEATR5B	84.6304	0.971773	0.337431	2.87992	0.00397778	0.0133827
ENSG00000276293	PIP4K2B	253.259	0.971697	0.277418	3.50265	0.000460652	0.00301312
ENSG00000148943	LIN7C	870.211	0.971694	0.24045	4.04114	5.32e-05	0.000866947
ENSG00000214087	ARL16	328.222	0.971295	0.315921	3.07449	0.00210861	0.00844872
ENSG00000182934	SRPRA	204.351	0.971033	0.395253	2.45674	0.0140205	0.0342676
ENSG00000070367	EXOC5	788.298	0.97087	0.250233	3.87986	0.000104516	0.0012602
ENSG00000104497	SNX16	41.4505	0.970144	0.346693	2.79828	0.00513752	0.0161097
ENSG00000170876	TMEM43	282.234	0.970105	0.269599	3.59832	0.000320281	0.00243249
ENSG00000196290	NIF3L1	664.99	0.969972	0.407543	2.38005	0.0173104	0.0404687
ENSG00000117153	KLHL12	735.58	0.969904	0.418247	2.31897	0.0203964	0.0458985
ENSG00000185621	LMLN	77.049	0.969891	0.347525	2.79086	0.00525687	0.0163774
ENSG00000132128	LRRC41	490.513	0.96949	0.332871	2.91251	0.00358538	0.0124338
ENSG00000084636	COL16A1	84.0249	0.96945	0.287124	3.37642	0.000734358	0.00406207
ENSG00000099860	GADD45B	676.954	0.969083	0.34977	2.77063	0.00559486	0.0171654
ENSG00000160293	VAV2	1057.67	0.969083	0.346034	2.80054	0.00510174	0.0160362
ENSG00000277791	PSMB3	265.975	0.968649	0.343993	2.8159	0.00486411	0.0154875
ENSG00000264538	SUZ12P1	252.908	0.9685	0.409586	2.36458	0.0180503	0.0417835
ENSG00000028528	SNX1	5055.48	0.967958	0.395412	2.44797	0.0143662	0.0349092
ENSG00000097007	ABL1	1845.53	0.967077	0.391716	2.46882	0.0135559	0.0334462
ENSG00000126226	PCID2	917.082	0.96699	0.304042	3.18045	0.00147047	0.00648943
ENSG00000143977	SNRPG	540.949	0.966983	0.297769	3.24743	0.00116451	0.00556587
ENSG00000137221	TJAP1	186.218	0.966966	0.348466	2.77493	0.00552142	0.016998
ENSG00000101134	DOK5	41.4255	0.966949	0.338526	2.85635	0.00428538	0.0141075
ENSG00000125945	ZNF436	45.8967	0.966476	0.303422	3.18526	0.00144626	0.00641742
ENSG00000155561	NUP205	105.818	0.966179	0.325737	2.96613	0.00301573	0.0109809
ENSG00000146085	MUT	110.287	0.966039	0.26947	3.58496	0.000337135	0.00251066
ENSG00000229659	RPL26P6	166.176	0.966028	0.32067	3.01253	0.00259078	0.00984404
ENSG00000181744	C3orf58	94.2461	0.965717	0.286467	3.37112	0.000748627	0.00410754
ENSG00000232888	RPS11P5	22.1293	0.965162	0.402051	2.40059	0.0163685	0.0387119
ENSG00000172943	PHF8	375.147	0.9647	0.300449	3.21086	0.00132339	0.0060518
ENSG00000178498	DTX3	123.428	0.964035	0.359308	2.68303	0.00729577	0.0209301
ENSG00000125820	NKX2-2	123.065	0.963704	0.343163	2.8083	0.00498044	0.0157509
ENSG00000117151	CTBS	90.4703	0.963657	0.316263	3.04701	0.00231131	0.00901654
ENSG00000135317	SNX14	438.827	0.962154	0.310543	3.0983	0.00194635	0.00793049
ENSG00000255529	POLR2M	222.721	0.961731	0.296526	3.24333	0.00118141	0.00561645
ENSG00000150977	RILPL2	458.272	0.961656	0.36225	2.65468	0.00793848	0.0223254
ENSG00000162636	FAM102B	106.621	0.96142	0.260772	3.68683	0.000227068	0.00198399
ENSG00000147592	LACTB2	62.592	0.961286	0.305252	3.14916	0.00163743	0.00700755
ENSG00000173744	AGFG1	507.005	0.961187	0.266416	3.60784	0.000308761	0.00238538
ENSG00000132405	TBC1D14	172.34	0.960838	0.296422	3.24146	0.00118921	0.00564199
ENSG00000162616	DNAJB4	124.657	0.960824	0.224804	4.27405	1.92e-05	0.000522454
ENSG00000172292	CERS6	553.433	0.960658	0.265196	3.62244	0.000291838	0.00229692
ENSG00000111145	ELK3	1281.1	0.959674	0.257886	3.72131	0.000198195	0.00182615
ENSG00000108468	CBX1	3570.46	0.959515	0.213481	4.49461	6.97e-06	0.000310535
ENSG00000105879	CBLL1	405.002	0.959437	0.290087	3.30741	0.000941644	0.00478733
ENSG00000198910	L1CAM	96.0111	0.95871	0.313402	3.05904	0.00222048	0.0087647
ENSG00000139278	GLIPR1	79.799	0.958708	0.291548	3.28834	0.00100779	0.00503302
ENSG00000237190	CDKN2AIPNL	832.845	0.95801	0.364153	2.63079	0.00851862	0.0235702
ENSG00000121957	GPSM2	1194.93	0.957667	0.246626	3.88308	0.000103144	0.00124828
ENSG00000089050	RBBP9	159.481	0.956852	0.295533	3.23771	0.00120491	0.0056892
ENSG00000176658	MYO1D	300.18	0.95653	0.389736	2.45431	0.0141157	0.0344227
ENSG00000102908	NFAT5	120.315	0.95652	0.269276	3.5522	0.000382029	0.00268805
ENSG00000139354	GAS2L3	127.767	0.955513	0.274621	3.47939	0.000502547	0.00320026
ENSG00000089682	RBM41	59.9444	0.955304	0.27829	3.43276	0.000597466	0.00354457
ENSG00000197008	ZNF138	73.0453	0.954864	0.397388	2.40285	0.0162679	0.0385168
ENSG00000007202	KIAA0100	1051.27	0.95472	0.260208	3.66907	0.000243434	0.00206999
ENSG00000184445	KNTC1	63.7296	0.954389	0.307794	3.10074	0.00193038	0.00789012
ENSG00000118276	B4GALT6	69.7208	0.954196	0.314259	3.03634	0.00239471	0.00928896
ENSG00000112701	SENP6	292.085	0.953615	0.220368	4.32737	1.51e-05	0.000458276
ENSG00000065485	PDIA5	77.8994	0.952955	0.293149	3.25075	0.00115099	0.00552153
ENSG00000111877	MCM9	24.2307	0.952909	0.356376	2.67389	0.00749774	0.0213541
ENSG00000100523	DDHD1	232.921	0.951957	0.249804	3.81081	0.000138513	0.00148196
ENSG00000152455	SUV39H2	146.324	0.951635	0.301721	3.15403	0.00161035	0.00692908
ENSG00000179454	KLHL28	177.626	0.951562	0.222407	4.27847	1.88e-05	0.000516004
ENSG00000170291	ELP5	531.773	0.951259	0.409528	2.32282	0.0201889	0.0454975
ENSG00000117475	BLZF1	202.435	0.950718	0.240764	3.94876	7.86e-05	0.00107458
ENSG00000138413	IDH1	439.638	0.950603	0.285123	3.33401	0.000856026	0.00448165
ENSG00000013561	RNF14	865.493	0.950597	0.372693	2.55062	0.0107532	0.0279658
ENSG00000112697	TMEM30A	1517.08	0.949638	0.321103	2.95742	0.00310222	0.0112155
ENSG00000113719	ERGIC1	2377.71	0.949629	0.332839	2.85312	0.00432928	0.0142268
ENSG00000099810	MTAP	674.056	0.949229	0.324128	2.92856	0.00340531	0.0119576
ENSG00000127152	BCL11B	180.11	0.949092	0.264438	3.58909	0.00033183	0.00249399
ENSG00000120675	DNAJC15	349.433	0.948846	0.29519	3.21436	0.00130736	0.00599532
ENSG00000175505	CLCF1	71.2708	0.948555	0.353284	2.68496	0.00725378	0.0208464
ENSG00000131871	SELENOS	1012.34	0.948413	0.350307	2.70738	0.00678167	0.0198313
ENSG00000074201	CLNS1A	2246.09	0.948242	0.268454	3.53223	0.000412074	0.00281717
ENSG00000102221	JADE3	166.38	0.947839	0.265188	3.57421	0.000351282	0.00257185
ENSG00000115183	TANC1	103.371	0.947646	0.24385	3.88618	0.000101835	0.00124161
ENSG00000141232	TOB1	236.107	0.947448	0.233929	4.05015	5.12e-05	0.000847221
ENSG00000205189	ZBTB10	119.898	0.947117	0.260149	3.64067	0.000271935	0.00219607
ENSG00000109381	ELF2	123.345	0.946696	0.217542	4.35179	1.35e-05	0.000433766
ENSG00000158711	ELK4	482.097	0.946671	0.247717	3.82158	0.000132598	0.00144602
ENSG00000137575	SDCBP	1181.23	0.946521	0.325669	2.90639	0.00365631	0.0125843
ENSG00000122512	PMS2	93.9517	0.945863	0.267163	3.54039	0.000399531	0.0027575
ENSG00000119640	ACYP1	223.213	0.945842	0.28884	3.27462	0.00105805	0.00520211
ENSG00000136897	MRPL50	417.263	0.944778	0.259762	3.63709	0.000275737	0.00220976
ENSG00000143353	LYPLAL1	71.9894	0.944744	0.408822	2.3109	0.0208386	0.0466869
ENSG00000090470	PDCD7	1117.32	0.944739	0.221244	4.27012	1.95e-05	0.000526228
ENSG00000156787	TBC1D31	307.802	0.944591	0.247687	3.81365	0.000136927	0.00147225
ENSG00000140945	CDH13	71.3787	0.944373	0.340908	2.77017	0.00560276	0.0171712
ENSG00000168300	PCMTD1	118.784	0.944098	0.194321	4.85845	1.18e-06	0.000127991
ENSG00000113811	SELENOK	859.64	0.943885	0.245227	3.84902	0.00011859	0.00135814
ENSG00000159055	MIS18A	1965.76	0.943826	0.266204	3.54549	0.000391877	0.00272929
ENSG00000159131	GART	777.974	0.942536	0.351605	2.68067	0.00734753	0.0210312
ENSG00000176273	SLC35G1	153.777	0.942362	0.264567	3.56191	0.000368173	0.00263578
ENSG00000132646	PCNA	1374.05	0.941915	0.291316	3.2333	0.00122367	0.00574522
ENSG00000185798	WDR53	98.9182	0.941779	0.375117	2.51063	0.0120517	0.0305461
ENSG00000171724	VAT1L	24.844	0.941711	0.350653	2.68559	0.00724014	0.0208164
ENSG00000137561	TTPA	40.0256	0.94086	0.321167	2.92951	0.00339502	0.0119279
ENSG00000081026	MAGI3	278.716	0.940766	0.314507	2.99124	0.00277843	0.0103476
ENSG00000203711	C6orf99	623.827	0.940416	0.321537	2.92475	0.00344734	0.0120661
ENSG00000188501	LCTL	197.221	0.940381	0.228242	4.12011	3.79e-05	0.000722391
ENSG00000168303	MPLKIP	678.203	0.939684	0.268856	3.49511	0.00047386	0.0030719
ENSG00000232472	EEF1B2P3	54.9708	0.939415	0.371308	2.53001	0.0114058	0.0292047
ENSG00000136522	MRPL47	840.435	0.939388	0.277837	3.38107	0.000722033	0.00401095
ENSG00000232956	SNHG15	220.952	0.938674	0.340318	2.75822	0.00581164	0.0176493
ENSG00000073111	MCM2	2934.64	0.938473	0.375251	2.50092	0.0123871	0.0312016
ENSG00000204388	HSPA1B	388.36	0.938336	0.331648	2.82932	0.00466475	0.0149885
ENSG00000163001	CFAP36	654.768	0.938243	0.335227	2.79883	0.00512887	0.0160998
ENSG00000164542	KIAA0895	87.146	0.938129	0.290787	3.22618	0.00125457	0.00583133
ENSG00000137269	LRRC1	154.429	0.937769	0.287605	3.26061	0.00111173	0.00538881
ENSG00000206560	ANKRD28	199.683	0.937667	0.246557	3.80305	0.000142924	0.00150713
ENSG00000089022	MAPKAPK5	324.168	0.937628	0.364883	2.56967	0.0101796	0.0267766
ENSG00000104671	DCTN6	201.532	0.936235	0.26926	3.47707	0.000506929	0.00321645
ENSG00000136682	CBWD2	37.9689	0.935866	0.386223	2.42312	0.0153877	0.0368071
ENSG00000196368	NUDT11	1238.73	0.935706	0.353102	2.64996	0.00805016	0.0225814
ENSG00000145246	ATP10D	46.8575	0.935536	0.374898	2.49544	0.01258	0.0315596
ENSG00000066777	ARFGEF1	333.644	0.935445	0.316073	2.95958	0.00308054	0.0111513
ENSG00000114544	SLC41A3	529.955	0.935269	0.3683	2.53942	0.0111036	0.0286452
ENSG00000115758	ODC1	2647.33	0.935217	0.35715	2.61856	0.00883021	0.0241827
ENSG00000135069	PSAT1	412.699	0.934915	0.358494	2.6079	0.00911004	0.0247262
ENSG00000005812	FBXL3	126.846	0.9349	0.33042	2.82943	0.00466317	0.0149885
ENSG00000120868	APAF1	85.2548	0.934757	0.248187	3.76634	0.000165658	0.00163493
ENSG00000138600	SPPL2A	167.661	0.933967	0.261472	3.57196	0.000354324	0.00258394
ENSG00000145439	CBR4	260.186	0.933964	0.366612	2.54756	0.0108481	0.0281665
ENSG00000143258	USP21	56.8135	0.933833	0.384952	2.42584	0.0152728	0.0366469
ENSG00000180573	HIST1H2AC	602.24	0.933828	0.364469	2.56216	0.0104023	0.0272522
ENSG00000170234	PWWP2A	257.972	0.933217	0.296073	3.15199	0.00162163	0.00695823
ENSG00000101337	TM9SF4	199.346	0.93309	0.34607	2.69625	0.00701255	0.0203192
ENSG00000121486	TRMT1L	362.046	0.932858	0.261786	3.56343	0.000366034	0.00263391
ENSG00000022976	ZNF839	22.0773	0.932275	0.408418	2.28265	0.0224512	0.0493062
ENSG00000081181	ARG2	141.018	0.931171	0.320689	2.90365	0.00368836	0.0126477
ENSG00000141367	CLTC	3054.61	0.930828	0.383857	2.42494	0.0153111	0.0367184
ENSG00000123684	LPGAT1	968.487	0.930711	0.186019	5.00332	5.64e-07	8.52e-05
ENSG00000185842	DNAH14	290.265	0.930162	0.250333	3.71569	0.000202647	0.00185214
ENSG00000164961	WASHC5	193.699	0.930008	0.222543	4.179	2.93e-05	0.000632969
ENSG00000250462	LRRC37BP1	67.2383	0.929905	0.234362	3.96781	7.25e-05	0.00102688
ENSG00000244005	NFS1	459.598	0.929863	0.404753	2.29736	0.0215984	0.0479187
ENSG00000181035	SLC25A42	118.83	0.929801	0.316973	2.93338	0.00335297	0.0118281
ENSG00000138660	AP1AR	596.965	0.929668	0.261515	3.55493	0.000378085	0.00267426
ENSG00000132970	WASF3	157.969	0.929295	0.311337	2.98485	0.00283718	0.0105012
ENSG00000176390	CRLF3	66.0845	0.928976	0.266341	3.48791	0.000486803	0.00312911
ENSG00000158158	CNNM4	216.781	0.928101	0.361074	2.57039	0.0101583	0.0267466
ENSG00000145781	COMMD10	359.451	0.927854	0.255837	3.62674	0.000287026	0.0022728
ENSG00000120686	UFM1	463.79	0.927764	0.257626	3.6012	0.000316746	0.00242546
ENSG00000115145	STAM2	158.275	0.927631	0.327359	2.83368	0.00460152	0.0148477
ENSG00000154217	PITPNC1	68.6136	0.927344	0.4031	2.30053	0.0214182	0.047649
ENSG00000139083	ETV6	820.046	0.926811	0.265716	3.48797	0.000486694	0.00312911
ENSG00000135486	HNRNPA1	9873.3	0.926551	0.257721	3.59516	0.000324187	0.00245264
ENSG00000134056	MRPS36	1354.72	0.925726	0.330983	2.7969	0.00515954	0.0161437
ENSG00000175548	ALG10B	187.855	0.925577	0.272579	3.39562	0.000684721	0.00388158
ENSG00000143179	UCK2	499.109	0.925472	0.261134	3.54405	0.000394028	0.00273721
ENSG00000168672	FAM84B	124.835	0.925267	0.259186	3.5699	0.000357122	0.00259852
ENSG00000168772	CXXC4	39.3255	0.924814	0.334047	2.76851	0.00563131	0.0172263
ENSG00000152242	C18orf25	388.396	0.923812	0.253258	3.64771	0.000264584	0.00216045
ENSG00000140534	TICRR	145.947	0.923761	0.316225	2.92121	0.00348672	0.0121764
ENSG00000164695	CHMP4C	83.9701	0.923559	0.238302	3.87557	0.000106373	0.00127017
ENSG00000146757	ZNF92	70.0018	0.920894	0.324674	2.83637	0.00456297	0.0147819
ENSG00000181751	C5orf30	93.9029	0.920275	0.30581	3.0093	0.00261851	0.00991754
ENSG00000166598	HSP90B1	3686.4	0.920261	0.287176	3.20451	0.00135291	0.00614358
ENSG00000087460	GNAS	4129.05	0.919499	0.332462	2.76573	0.00567958	0.0173454
ENSG00000093009	CDC45	555.421	0.918623	0.339647	2.70464	0.00683789	0.0199509
ENSG00000070018	LRP6	458.737	0.918198	0.318974	2.8786	0.00399448	0.0134111
ENSG00000139154	AEBP2	162.901	0.917568	0.284292	3.22755	0.00124854	0.00581785
ENSG00000101938	CHRDL1	62.4366	0.91734	0.299416	3.06377	0.00218569	0.0086799
ENSG00000134686	PHC2	957.464	0.916391	0.348102	2.63253	0.00847505	0.0234847
ENSG00000164118	CEP44	41.4869	0.915929	0.328357	2.78943	0.00528008	0.016403
ENSG00000185033	SEMA4B	63.812	0.915911	0.368024	2.48872	0.0128203	0.0320383
ENSG00000083635	NUFIP1	112.704	0.915226	0.257002	3.56116	0.000369218	0.0026393
ENSG00000040275	SPDL1	1570.82	0.914961	0.25972	3.52288	0.000426891	0.00288662
ENSG00000100836	PABPN1	2240.79	0.914477	0.346758	2.63722	0.00835893	0.0232468
ENSG00000213462	ERV3-1	80.602	0.91437	0.334445	2.73399	0.00625711	0.0186495
ENSG00000166266	CUL5	473.57	0.9141	0.217919	4.19468	2.73e-05	0.00061288
ENSG00000136603	SKIL	757.705	0.913721	0.240666	3.79663	0.000146676	0.00152782
ENSG00000054965	FAM168A	400.791	0.913232	0.307266	2.97212	0.00295748	0.0108153
ENSG00000119787	ATL2	372.292	0.913133	0.287704	3.17386	0.00150427	0.00661168
ENSG00000120539	MASTL	164.217	0.912801	0.254835	3.58192	0.000341072	0.00252553
ENSG00000094841	UPRT	116.371	0.912304	0.276106	3.30418	0.000952559	0.00483338
ENSG00000171867	PRNP	412.77	0.911606	0.340482	2.6774	0.0074196	0.0211826
ENSG00000132510	KDM6B	72.6382	0.911039	0.296688	3.0707	0.00213559	0.0085384
ENSG00000112977	DAP	2697.16	0.910962	0.363736	2.50446	0.012264	0.0309753
ENSG00000273611	ZNHIT3	1063.17	0.910581	0.374657	2.43044	0.0150805	0.0362925
ENSG00000189376	C8orf76	664.422	0.910446	0.308589	2.95035	0.00317418	0.0113889
ENSG00000168575	SLC20A2	334.19	0.909918	0.30065	3.0265	0.00247405	0.00952009
ENSG00000117525	F3	193.371	0.909871	0.381131	2.38729	0.0169729	0.0398732
ENSG00000152284	TCF7L1	233.137	0.90981	0.249219	3.65065	0.000261578	0.0021498
ENSG00000087074	PPP1R15A	404.99	0.909661	0.352541	2.5803	0.0098714	0.0262524
ENSG00000116273	PHF13	894.068	0.909587	0.364278	2.49696	0.0125264	0.0314428
ENSG00000140396	NCOA2	84.5835	0.909179	0.310602	2.92715	0.00342079	0.0120055
ENSG00000119669	IRF2BPL	1311.77	0.908787	0.376445	2.41413	0.0157729	0.0375696
ENSG00000176261	ZBTB8OS	677.712	0.908667	0.394122	2.30555	0.0211361	0.0471826
ENSG00000179476	C14orf28	160.398	0.908402	0.280919	3.23368	0.00122204	0.00573964
ENSG00000166579	NDEL1	95.6044	0.907502	0.366275	2.47765	0.0132251	0.0328481
ENSG00000077458	FAM76B	167.21	0.907371	0.209626	4.32852	1.5e-05	0.000457373
ENSG00000047249	ATP6V1H	140.84	0.906156	0.262769	3.44849	0.000563722	0.0034326
ENSG00000119711	ALDH6A1	466.056	0.905826	0.283532	3.19479	0.00139932	0.00628194
ENSG00000104450	SPAG1	59.4404	0.905713	0.239968	3.77431	0.000160449	0.00161147
ENSG00000135974	C2orf49	351.162	0.905103	0.239329	3.78183	0.000155678	0.00158057
ENSG00000139921	TMX1	698.541	0.9048	0.293982	3.07774	0.00208578	0.00837273
ENSG00000165060	FXN	278.396	0.903999	0.332786	2.71646	0.00659851	0.0194443
ENSG00000196083	IL1RAP	46.6999	0.903563	0.279915	3.22799	0.00124663	0.00581313
ENSG00000114346	ECT2	400.167	0.903515	0.271288	3.33046	0.000867026	0.00452162
ENSG00000122643	NT5C3A	251.452	0.903101	0.244121	3.69939	0.000216116	0.00192448
ENSG00000205581	HMGN1	1702.27	0.903097	0.281505	3.2081	0.00133615	0.00609725
ENSG00000011638	TMEM159	89.9034	0.903022	0.235442	3.83543	0.000125345	0.00139876
ENSG00000086598	TMED2	609.101	0.902784	0.259813	3.47474	0.00051134	0.00323389
ENSG00000089195	TRMT6	444.893	0.902549	0.225327	4.00551	6.19e-05	0.000949411
ENSG00000120699	EXOSC8	454.519	0.90179	0.309416	2.91449	0.00356272	0.0123768
ENSG00000221869	CEBPD	63.2903	0.901045	0.293757	3.06731	0.00215997	0.00861016
ENSG00000162702	ZNF281	482.258	0.900438	0.188089	4.7873	1.69e-06	0.000148706
ENSG00000133606	MKRN1	301.311	0.899668	0.293433	3.06601	0.00216936	0.00863102
ENSG00000165156	ZHX1	806.018	0.899371	0.257499	3.49271	0.000478141	0.00309176
ENSG00000180596	HIST1H2BC	65.9436	0.899325	0.370345	2.42834	0.015168	0.036449
ENSG00000138780	GSTCD	137.241	0.899271	0.295221	3.04609	0.00231836	0.00903319
ENSG00000138382	METTL5	1034.1	0.898977	0.328381	2.7376	0.00618895	0.0185057
ENSG00000141219	C17orf80	646.292	0.898344	0.270393	3.32237	0.000892566	0.00461171
ENSG00000113407	TARS	2701.6	0.898339	0.250876	3.5808	0.000342538	0.00253202
ENSG00000123612	ACVR1C	24.9132	0.898054	0.305275	2.94179	0.00326319	0.0115995
ENSG00000116791	CRYZ	749.662	0.897959	0.372302	2.41191	0.0158692	0.0377576
ENSG00000143162	CREG1	234.157	0.897938	0.363798	2.46823	0.0135782	0.033474
ENSG00000280237	MIR4697HG	40.8918	0.897897	0.379735	2.36454	0.0180527	0.0417835
ENSG00000163069	SGCB	612.858	0.897598	0.301897	2.97319	0.00294723	0.0107979
ENSG00000164237	CMBL	226.989	0.897494	0.304846	2.94409	0.00323904	0.0115484
ENSG00000132122	SPATA6	65.7887	0.897396	0.315191	2.84715	0.00441126	0.014415
ENSG00000197724	PHF2	629.278	0.897119	0.260679	3.44146	0.000578576	0.00348149
ENSG00000127311	HELB	36.6706	0.897014	0.267816	3.34936	0.000809976	0.00431346
ENSG00000138190	EXOC6	86.0241	0.896963	0.279306	3.2114	0.00132089	0.00604249
ENSG00000163491	NEK10	83.7229	0.896781	0.254226	3.52749	0.000419516	0.00284999
ENSG00000232838	PET117	237.658	0.896317	0.233262	3.84253	0.000121774	0.00137897
ENSG00000114520	SNX4	397.566	0.896118	0.216101	4.14675	3.37e-05	0.000682316
ENSG00000171241	SHCBP1	1119.46	0.895989	0.240788	3.72107	0.000198378	0.00182654
ENSG00000122707	RECK	72.2635	0.89549	0.286974	3.12046	0.00180567	0.00751256
ENSG00000072364	AFF4	817.705	0.895479	0.234503	3.81862	0.000134202	0.00145497
ENSG00000198890	PRMT6	348.576	0.8952	0.292003	3.06572	0.00217143	0.00863154
ENSG00000235453	SMIM27	224.729	0.895041	0.379941	2.35574	0.0184859	0.0425872
ENSG00000114933	INO80D	152.475	0.894868	0.270424	3.30913	0.000935879	0.00476361
ENSG00000078687	TNRC6C	220.159	0.894864	0.234364	3.81826	0.000134397	0.00145587
ENSG00000131697	NPHP4	103.796	0.894844	0.36845	2.42867	0.0151542	0.0364227
ENSG00000129757	CDKN1C	241.476	0.8946	0.285351	3.13509	0.00171802	0.00725932
ENSG00000102531	FNDC3A	118.759	0.894396	0.219225	4.07981	4.51e-05	0.000790787
ENSG00000246273	SBF2-AS1	139.241	0.893962	0.345022	2.59103	0.00956901	0.0256391
ENSG00000131375	CAPN7	223.959	0.89396	0.252165	3.54513	0.000392415	0.00273158
ENSG00000221829	FANCG	1263.28	0.89352	0.365256	2.44629	0.0144336	0.0350403
ENSG00000257103	LSM14A	2265.25	0.893449	0.251383	3.55414	0.000379219	0.00267696
ENSG00000105856	HBP1	299.728	0.892894	0.260154	3.43217	0.000598774	0.003549
ENSG00000120149	MSX2	152.814	0.892875	0.255566	3.49372	0.000476346	0.00308168
ENSG00000090060	PAPOLA	650.521	0.892792	0.27908	3.19906	0.00137878	0.00621981
ENSG00000160633	SAFB	199.669	0.891621	0.283472	3.14536	0.00165881	0.0070781
ENSG00000104343	UBE2W	214.412	0.890667	0.272573	3.26763	0.00108452	0.00529642
ENSG00000166582	CENPV	662.59	0.890352	0.359935	2.47365	0.0133742	0.0331046
ENSG00000113194	FAF2	472.31	0.890335	0.264459	3.36663	0.000760939	0.00414636
ENSG00000158636	EMSY	203.394	0.889422	0.27064	3.28637	0.00101487	0.00505493
ENSG00000173482	PTPRM	108.338	0.88878	0.386824	2.29763	0.0215826	0.0478918
ENSG00000048707	VPS13D	135.447	0.888442	0.240034	3.70132	0.000214484	0.00191914
ENSG00000109534	GAR1	1102.29	0.888306	0.307229	2.89134	0.00383598	0.0130201
ENSG00000157212	PAXIP1	31.6965	0.887864	0.302137	2.93861	0.00329685	0.0117031
ENSG00000173409	ARV1	87.6283	0.887804	0.285836	3.10599	0.00189645	0.00778811
ENSG00000103335	PIEZO1	171.909	0.887719	0.342984	2.58822	0.0096472	0.0258076
ENSG00000171044	XKR6	67.4933	0.887534	0.384708	2.30703	0.0210529	0.0470373
ENSG00000196781	TLE1	273.695	0.887007	0.367155	2.41589	0.0156967	0.0374156
ENSG00000146833	TRIM4	216.565	0.886487	0.284363	3.11744	0.00182426	0.00756814
ENSG00000100345	MYH9	3347.97	0.885816	0.297864	2.97389	0.00294051	0.0107824
ENSG00000107789	MINPP1	344.189	0.885816	0.310314	2.85457	0.00430946	0.0141688
ENSG00000130066	SAT1	255.796	0.88565	0.244353	3.62447	0.000289555	0.00228587
ENSG00000050165	DKK3	829.14	0.885451	0.354184	2.49997	0.0124202	0.0312695
ENSG00000112964	GHR	141.33	0.885432	0.295248	2.99894	0.00270917	0.0101774
ENSG00000136925	TSTD2	403.903	0.885248	0.345188	2.56454	0.0103313	0.0271152
ENSG00000143653	SCCPDH	794.683	0.88511	0.307447	2.8789	0.00399066	0.0134087
ENSG00000163867	ZMYM6	125.788	0.885015	0.318678	2.77714	0.00548389	0.0169145
ENSG00000204442	FAM155A	225.57	0.884927	0.210416	4.2056	2.6e-05	0.000595494
ENSG00000113569	NUP155	385.124	0.884599	0.245788	3.59904	0.000319396	0.00242956
ENSG00000149716	ORAOV1	515.249	0.884296	0.336184	2.6304	0.00852856	0.0235827
ENSG00000166226	CCT2	2479.9	0.884258	0.294259	3.00503	0.00265556	0.0100229
ENSG00000183853	KIRREL1	204.388	0.883408	0.301287	2.93212	0.00336659	0.0118601
ENSG00000164176	EDIL3	334.744	0.88339	0.263326	3.35474	0.000794388	0.00425659
ENSG00000244038	DDOST	1340.88	0.883117	0.348172	2.53644	0.0111986	0.0288081
ENSG00000151881	TMEM267	552.786	0.883026	0.240971	3.66445	0.000247871	0.00208842
ENSG00000150768	DLAT	973.809	0.882587	0.280078	3.15122	0.00162588	0.0069719
ENSG00000164161	HHIP	41.8032	0.882307	0.319472	2.76177	0.00574896	0.0174957
ENSG00000204923	FBXO48	79.8017	0.881922	0.281055	3.1379	0.0017016	0.00720869
ENSG00000107897	ACBD5	99.9885	0.881859	0.246514	3.57732	0.00034713	0.00255146
ENSG00000186185	KIF18B	479.461	0.881809	0.269478	3.27228	0.00106683	0.00523162
ENSG00000116489	CAPZA1	3968.14	0.881454	0.269181	3.27458	0.0010582	0.00520211
ENSG00000073578	SDHA	34.6397	0.881318	0.317927	2.77208	0.00556992	0.0171069
ENSG00000112378	PERP	610.84	0.880839	0.339237	2.59653	0.00941718	0.0253554
ENSG00000205250	E2F4	274.349	0.880552	0.373947	2.35475	0.0185352	0.0426802
ENSG00000156030	ELMSAN1	336.748	0.880436	0.214938	4.09624	4.2e-05	0.000757716
ENSG00000163872	YEATS2	261.826	0.880214	0.329453	2.67174	0.00754588	0.0214443
ENSG00000138592	USP8	263.847	0.880016	0.244807	3.59474	0.000324719	0.00245331
ENSG00000225973	PIGBOS1	186.021	0.87926	0.332454	2.64476	0.00817495	0.0228626
ENSG00000138738	PRDM5	75.0575	0.87864	0.312414	2.81242	0.00491699	0.015591
ENSG00000103005	USB1	1378.15	0.878321	0.361545	2.42935	0.0151258	0.0363612
ENSG00000180182	MED14	150.555	0.878302	0.300505	2.92275	0.00346951	0.0121274
ENSG00000176853	FAM91A1	1076.83	0.878073	0.269525	3.25786	0.00112258	0.00542724
ENSG00000140829	DHX38	870.525	0.877826	0.354752	2.47448	0.0133432	0.0330468
ENSG00000166398	KIAA0355	784.352	0.877724	0.2003	4.38206	1.18e-05	0.000406787
ENSG00000147119	CHST7	39.5609	0.877377	0.348323	2.51886	0.0117736	0.0299636
ENSG00000183955	KMT5A	502.971	0.876532	0.26115	3.35643	0.000789568	0.00424124
ENSG00000133131	MORC4	634.544	0.876201	0.318584	2.7503	0.00595407	0.0179478
ENSG00000072041	SLC6A15	54.2505	0.876102	0.296117	2.95863	0.00309009	0.0111766
ENSG00000070476	ZXDC	542.002	0.875198	0.369583	2.36807	0.0178811	0.0414919
ENSG00000116017	ARID3A	569.129	0.874318	0.256265	3.41177	0.000645431	0.00373444
ENSG00000010292	NCAPD2	1846.86	0.873915	0.284933	3.06709	0.00216154	0.00861305
ENSG00000179981	TSHZ1	134.968	0.873771	0.200769	4.35213	1.35e-05	0.000433766
ENSG00000128536	CDHR3	37.7119	0.873573	0.30882	2.82875	0.00467307	0.0150041
ENSG00000162433	AK4	189.407	0.872959	0.308315	2.83139	0.00463464	0.0149249
ENSG00000154845	PPP4R1	746.639	0.872738	0.260631	3.34856	0.000812318	0.00432063
ENSG00000003989	SLC7A2	141.05	0.872528	0.29646	2.94315	0.00324889	0.0115708
ENSG00000128050	PAICS	2488.26	0.872478	0.303153	2.87802	0.00400183	0.0134254
ENSG00000100207	TCF20	492.249	0.872175	0.282971	3.08221	0.0020547	0.00827094
ENSG00000196150	ZNF250	89.5223	0.872144	0.270611	3.22287	0.00126914	0.00586973
ENSG00000011566	MAP4K3	152.415	0.871397	0.240532	3.62279	0.000291445	0.00229521
ENSG00000140022	STON2	43.4956	0.871313	0.289607	3.0086	0.00262451	0.00992309
ENSG00000107443	CCNJ	79.803	0.871007	0.297788	2.92492	0.00344546	0.0120646
ENSG00000103121	CMC2	703.144	0.870139	0.346893	2.50838	0.0121287	0.0306934
ENSG00000152193	RNF219	321.936	0.86926	0.258552	3.36204	0.000773693	0.00418059
ENSG00000250471	GMPSP1	23.3628	0.86902	0.367708	2.36334	0.0181108	0.0418735
ENSG00000092094	OSGEP	296.617	0.869014	0.343904	2.52691	0.0115072	0.02941
ENSG00000143207	COP1	172.398	0.868861	0.270974	3.20644	0.00134389	0.00612257
ENSG00000170370	EMX2	142.388	0.868603	0.311102	2.79202	0.00523803	0.0163304
ENSG00000101452	DHX35	29.4529	0.868514	0.336254	2.58291	0.00979706	0.0261081
ENSG00000184500	PROS1	37.1985	0.868218	0.347483	2.49859	0.0124689	0.0313408
ENSG00000048028	USP28	306.574	0.868131	0.196739	4.41259	1.02e-05	0.000391991
ENSG00000140548	ZNF710	92.1132	0.867991	0.359612	2.41368	0.0157922	0.0376086
ENSG00000111615	KRR1	842.911	0.867497	0.303706	2.85637	0.00428511	0.0141075
ENSG00000197472	ZNF695	144.886	0.867307	0.31216	2.7784	0.00546273	0.0168652
ENSG00000102763	VWA8	30.0818	0.866965	0.315404	2.74874	0.00598245	0.0180208
ENSG00000105229	PIAS4	244.773	0.866894	0.321268	2.69835	0.00696843	0.0202194
ENSG00000140450	ARRDC4	67.7285	0.866835	0.3195	2.7131	0.00666572	0.0196024
ENSG00000241990	PRR34-AS1	1647.39	0.866772	0.368926	2.34945	0.0188013	0.0431326
ENSG00000273604	EPOP	399.263	0.866695	0.32517	2.66536	0.00769058	0.0217368
ENSG00000181315	ZNF322	29.3848	0.866667	0.321129	2.69882	0.00695865	0.0202029
ENSG00000090061	CCNK	304.669	0.865219	0.2315	3.73745	0.000185895	0.00176641
ENSG00000112972	HMGCS1	2793.6	0.864999	0.314538	2.75006	0.00595844	0.0179567
ENSG00000120802	TMPO	1887.15	0.864893	0.252199	3.4294	0.000604916	0.00357563
ENSG00000129083	COPB1	560.763	0.864822	0.244909	3.5312	0.000413676	0.00282369
ENSG00000179222	MAGED1	3128.11	0.864699	0.286599	3.0171	0.00255204	0.00974525
ENSG00000023318	ERP44	585.662	0.864184	0.335851	2.57312	0.0100787	0.0266403
ENSG00000116161	CACYBP	4640.81	0.864178	0.338566	2.55246	0.0106964	0.0278792
ENSG00000148090	AUH	63.2454	0.863084	0.313004	2.75743	0.00582585	0.01768
ENSG00000166886	NAB2	455.02	0.862003	0.365917	2.35573	0.0184861	0.0425872
ENSG00000113013	HSPA9	1068.39	0.861826	0.213649	4.03383	5.49e-05	0.000882465
ENSG00000156017	CARNMT1	219.284	0.861725	0.243868	3.53358	0.000409975	0.00280873
ENSG00000082212	ME2	218.377	0.861366	0.250135	3.4436	0.000574015	0.00346862
ENSG00000164096	C4orf3	1227.21	0.860909	0.241777	3.56075	0.000369794	0.002641
ENSG00000136709	WDR33	937.72	0.860157	0.249488	3.44768	0.000565416	0.0034326
ENSG00000115541	HSPE1	5917.26	0.859095	0.374117	2.29632	0.0216573	0.0480085
ENSG00000122203	KIAA1191	1259.83	0.859088	0.286999	2.99335	0.00275932	0.010305
ENSG00000198380	GFPT1	773.691	0.858189	0.251578	3.41123	0.000646716	0.00373779
ENSG00000109756	RAPGEF2	156.577	0.858077	0.217466	3.94579	7.95e-05	0.00108077
ENSG00000177613	CSTF2T	424.855	0.857644	0.290972	2.94751	0.00320344	0.0114654
ENSG00000163611	SPICE1	69.2761	0.857454	0.216414	3.9621	7.43e-05	0.00103819
ENSG00000198952	SMG5	80.9726	0.857304	0.265673	3.22691	0.00125133	0.00582046
ENSG00000080371	RAB21	346.317	0.857217	0.215706	3.97401	7.07e-05	0.0010104
ENSG00000144118	RALB	2941.01	0.856712	0.338075	2.53409	0.0112741	0.028953
ENSG00000172766	NAA16	78.5685	0.856677	0.251734	3.40311	0.000666243	0.00380001
ENSG00000215256	DHRS4-AS1	55.0391	0.85633	0.293588	2.91677	0.00353675	0.012303
ENSG00000174437	ATP2A2	886.319	0.8561	0.322709	2.65286	0.00798138	0.0224272
ENSG00000163297	ANTXR2	70.7254	0.855142	0.279357	3.06111	0.00220519	0.0087255
ENSG00000123444	KBTBD4	73.5389	0.854989	0.328329	2.60407	0.00921251	0.0249282
ENSG00000118600	RXYLT1	155.717	0.854929	0.210038	4.07035	4.69e-05	0.000807825
ENSG00000143499	SMYD2	946.122	0.854263	0.337422	2.53173	0.0113501	0.029108
ENSG00000165733	BMS1	3525.85	0.853788	0.251215	3.39863	0.000677244	0.0038459
ENSG00000176393	RNPEP	1135.93	0.85359	0.299811	2.84709	0.00441204	0.014415
ENSG00000169599	NFU1	728.786	0.853586	0.365137	2.33771	0.0194022	0.0441066
ENSG00000143971	ETAA1	146.987	0.853329	0.201118	4.24293	2.21e-05	0.000557345
ENSG00000103489	XYLT1	55.9055	0.853294	0.369813	2.30736	0.0210345	0.0470214
ENSG00000145632	PLK2	1533.48	0.853009	0.240177	3.55159	0.000382912	0.00269135
ENSG00000147162	OGT	278.448	0.852218	0.225801	3.7742	0.000160524	0.00161147
ENSG00000110076	NRXN2	265.106	0.851742	0.304004	2.80175	0.0050827	0.0159917
ENSG00000168036	CTNNB1	1816.21	0.851477	0.273446	3.11387	0.0018465	0.00763602
ENSG00000136379	ABHD17C	701.38	0.851243	0.314206	2.70919	0.00674472	0.0197689
ENSG00000182504	CEP97	202.067	0.850965	0.286324	2.97203	0.00295833	0.0108153
ENSG00000155744	FAM126B	215.496	0.85063	0.282607	3.00995	0.00261295	0.00990225
ENSG00000114098	ARMC8	389.296	0.850564	0.225776	3.7673	0.000165025	0.00163433
ENSG00000021776	AQR	191.37	0.850342	0.226828	3.74884	0.000177651	0.00171786
ENSG00000166181	API5	644.213	0.850009	0.253728	3.35008	0.000807876	0.00430404
ENSG00000110218	PANX1	172.136	0.84989	0.300441	2.82881	0.00467213	0.0150041
ENSG00000167904	TMEM68	130.974	0.849815	0.283521	2.99736	0.00272328	0.0102074
ENSG00000152749	GPR180	270.872	0.84962	0.259547	3.27347	0.00106236	0.00521164
ENSG00000065413	ANKRD44	47.6646	0.849561	0.236841	3.58706	0.000334432	0.00249903
ENSG00000101558	VAPA	2285.05	0.849537	0.299717	2.83447	0.0045902	0.0148332
ENSG00000112183	RBM24	152.447	0.849441	0.270728	3.13762	0.00170327	0.00721105
ENSG00000197885	NKIRAS1	82.9113	0.84893	0.351907	2.41237	0.0158491	0.0377235
ENSG00000204262	COL5A2	27.5527	0.848702	0.325844	2.60463	0.00919744	0.024903
ENSG00000132661	NXT1	733.027	0.848646	0.357578	2.37331	0.0176292	0.0410296
ENSG00000120158	RCL1	535.601	0.848036	0.371496	2.28276	0.0224443	0.0492994
ENSG00000172171	TEFM	45.1548	0.847842	0.251919	3.36554	0.00076394	0.00415331
ENSG00000128951	DUT	2400.82	0.847691	0.248827	3.40676	0.000657401	0.00376926
ENSG00000242715	CCDC169	23.8825	0.847336	0.36422	2.32644	0.019995	0.0452094
ENSG00000120093	HOXB3	153.844	0.846994	0.275356	3.076	0.00209801	0.00841401
ENSG00000165181	C9orf84	108.848	0.84629	0.364125	2.32417	0.0201162	0.0453675
ENSG00000115841	RMDN2	55.8891	0.84625	0.26597	3.18175	0.00146389	0.00647358
ENSG00000124532	MRS2	137.234	0.846029	0.281194	3.0087	0.00262369	0.00992309
ENSG00000115540	MOB4	1282.25	0.845955	0.247469	3.41843	0.000629842	0.00368115
ENSG00000140025	EFCAB11	188.196	0.845859	0.289234	2.92448	0.00345035	0.0120734
ENSG00000101346	POFUT1	546.351	0.844341	0.327654	2.57693	0.00996828	0.0264398
ENSG00000162972	MAIP1	215.854	0.843752	0.297611	2.83508	0.00458136	0.0148157
ENSG00000134152	KATNBL1	217.655	0.843716	0.262481	3.21439	0.00130721	0.00599532
ENSG00000147044	CASK	248.867	0.843193	0.211445	3.98777	6.67e-05	0.000988498
ENSG00000143641	GALNT2	1125.69	0.842579	0.278076	3.03003	0.00244531	0.00942624
ENSG00000111817	DSE	161.335	0.842524	0.248209	3.39441	0.000687773	0.00388968
ENSG00000091317	CMTM6	5747.73	0.84236	0.301399	2.79483	0.00519264	0.0162239
ENSG00000135945	REV1	296.457	0.842086	0.25024	3.36511	0.000765135	0.00415546
ENSG00000116044	NFE2L2	462.317	0.841633	0.245332	3.43059	0.000602263	0.0035648
ENSG00000162409	PRKAA2	177.061	0.84071	0.272195	3.08863	0.00201083	0.00813207
ENSG00000107679	PLEKHA1	321.647	0.840625	0.185096	4.54156	5.58e-06	0.000286009
ENSG00000123575	FAM199X	213.975	0.839677	0.260507	3.22324	0.0012675	0.00586632
ENSG00000006607	FARP2	138.01	0.839578	0.275006	3.05294	0.0022661	0.00888278
ENSG00000162772	ATF3	218.664	0.839423	0.304031	2.76098	0.0057629	0.0175217
ENSG00000073584	SMARCE1	2031.87	0.839171	0.342886	2.44738	0.0143901	0.0349608
ENSG00000121236	TRIM6	80.3	0.838653	0.304404	2.75507	0.00586804	0.0177643
ENSG00000198355	PIM3	7522.73	0.838522	0.364438	2.30087	0.0213992	0.047623
ENSG00000166130	IKBIP	567.546	0.838411	0.292566	2.86571	0.00416069	0.0138159
ENSG00000164402	SEPT8	1347.78	0.838015	0.358636	2.33667	0.0194563	0.0441833
ENSG00000153234	NR4A2	30.2208	0.836924	0.34766	2.40731	0.0160707	0.0381601
ENSG00000136518	ACTL6A	425.464	0.836913	0.241749	3.4619	0.00053637	0.00332696
ENSG00000139926	FRMD6	2260.77	0.836704	0.244224	3.42597	0.0006126	0.00361238
ENSG00000151332	MBIP	92.1888	0.836227	0.302698	2.76258	0.00573469	0.0174645
ENSG00000166889	PATL1	683.995	0.835649	0.315965	2.64476	0.00817499	0.0228626
ENSG00000068650	ATP11A	303.554	0.835203	0.220207	3.79282	0.000148948	0.00154162
ENSG00000148143	ZNF462	324.906	0.835022	0.214991	3.88399	0.000102758	0.00124577
ENSG00000184005	ST6GALNAC3	72.3952	0.834989	0.249604	3.34526	0.000822067	0.00435369
ENSG00000136243	NUPL2	153.437	0.834956	0.321798	2.59466	0.00946851	0.0254568
ENSG00000128294	TPST2	157.239	0.834486	0.268599	3.10682	0.00189114	0.00777891
ENSG00000100749	VRK1	234.479	0.834116	0.228971	3.64289	0.000269589	0.00218396
ENSG00000168438	CDC40	158.542	0.834097	0.248206	3.3605	0.000778013	0.00419649
ENSG00000198538	ZNF28	84.5914	0.833443	0.285917	2.91498	0.00355708	0.0123605
ENSG00000114573	ATP6V1A	574.801	0.833254	0.279698	2.97912	0.00289077	0.010636
ENSG00000126858	RHOT1	136.097	0.833183	0.25023	3.32967	0.000869481	0.00452803
ENSG00000116560	SFPQ	5564.73	0.833158	0.25628	3.25097	0.0011501	0.0055193
ENSG00000131931	THAP1	77.8838	0.832871	0.285457	2.91767	0.00352655	0.0122753
ENSG00000176542	USF3	204.968	0.831271	0.240788	3.4523	0.000555834	0.00341304
ENSG00000115419	GLS	713.768	0.831204	0.191655	4.33698	1.44e-05	0.000451775
ENSG00000160336	ZNF761	87.8212	0.831135	0.215509	3.85662	0.000114965	0.0013272
ENSG00000106460	TMEM106B	216.237	0.831124	0.244149	3.40417	0.000663656	0.00379357
ENSG00000111843	TMEM14C	125.118	0.831079	0.295685	2.81069	0.00494356	0.0156635
ENSG00000100239	PPP6R2	120.073	0.830448	0.285206	2.91175	0.00359411	0.0124459
ENSG00000119878	CRIPT	769.406	0.83023	0.264605	3.13762	0.00170325	0.00721105
ENSG00000185262	UBALD2	3519.99	0.830176	0.277471	2.99194	0.00277211	0.0103338
ENSG00000198169	ZNF251	100.475	0.830048	0.302533	2.74366	0.00607582	0.0182429
ENSG00000111711	GOLT1B	429.928	0.828428	0.315515	2.62564	0.00864866	0.0238337
ENSG00000157557	ETS2	292.772	0.828377	0.255998	3.23588	0.00121269	0.00571015
ENSG00000215421	ZNF407	47.5358	0.827878	0.267521	3.09463	0.00197057	0.00800408
ENSG00000144231	POLR2D	1158.99	0.827716	0.287873	2.87528	0.00403672	0.0135181
ENSG00000169570	DTWD2	73.9751	0.826711	0.296002	2.79292	0.00522348	0.0162929
ENSG00000121579	NAA50	3852.86	0.8264	0.327075	2.52664	0.0115159	0.0294231
ENSG00000164291	ARSK	81.409	0.825962	0.272502	3.03103	0.0024372	0.00940668
ENSG00000259456	ADNP-AS1	19.9659	0.825779	0.320595	2.57577	0.0100017	0.0265014
ENSG00000095637	SORBS1	53.2057	0.824004	0.273646	3.0112	0.00260218	0.00987297
ENSG00000183691	NOG	1162.46	0.823687	0.251443	3.27584	0.00105349	0.00519044
ENSG00000164124	TMEM144	39.46	0.823583	0.306116	2.69042	0.00713612	0.0205865
ENSG00000103742	IGDCC4	41.7647	0.823558	0.333965	2.466	0.0136632	0.0336408
ENSG00000163798	SLC4A1AP	953.533	0.823374	0.287906	2.85987	0.00423814	0.0140082
ENSG00000118596	SLC16A7	62.1913	0.823177	0.298522	2.75751	0.0058243	0.0176798
ENSG00000106617	PRKAG2	120.162	0.822935	0.275479	2.98729	0.00281464	0.0104415
ENSG00000116539	ASH1L	347.399	0.82274	0.215914	3.81049	0.00013869	0.00148262
ENSG00000170779	CDCA4	507.307	0.822732	0.301544	2.7284	0.00636422	0.0189038
ENSG00000083520	DIS3	276.927	0.822081	0.257606	3.19123	0.00141668	0.00632714
ENSG00000164944	VIRMA	318.584	0.821986	0.25768	3.18995	0.00142299	0.00634662
ENSG00000126773	PCNX4	477.569	0.821846	0.250451	3.28146	0.0010327	0.00512244
ENSG00000066382	MPPED2	21.8551	0.821806	0.350942	2.34172	0.0191952	0.0437507
ENSG00000204569	PPP1R10	1032.3	0.820972	0.259658	3.16174	0.00156831	0.00680125
ENSG00000147650	LRP12	829.484	0.820623	0.262089	3.13108	0.00174163	0.00733522
ENSG00000144597	EAF1	150.378	0.820454	0.276096	2.97163	0.00296226	0.0108255
ENSG00000171223	JUNB	1422.95	0.820363	0.322883	2.54075	0.0110616	0.028567
ENSG00000213160	KLHL23	1107.19	0.820086	0.237251	3.45662	0.000547005	0.00337276
ENSG00000165806	CASP7	224.312	0.819942	0.248049	3.30556	0.000947853	0.00481138
ENSG00000109320	NFKB1	234.771	0.819533	0.279051	2.93685	0.00331561	0.0117537
ENSG00000073921	PICALM	1107.72	0.819456	0.300834	2.72395	0.00645067	0.0190908
ENSG00000182158	CREB3L2	139.482	0.818866	0.261871	3.12699	0.00176607	0.0073951
ENSG00000009307	CSDE1	20575.4	0.818861	0.19694	4.15793	3.21e-05	0.000667417
ENSG00000092201	SUPT16H	1542.34	0.818698	0.217205	3.76924	0.000163743	0.00163094
ENSG00000166347	CYB5A	1355.1	0.818081	0.323316	2.53028	0.0113971	0.0291971
ENSG00000116266	STXBP3	155.694	0.817877	0.229645	3.56149	0.000368762	0.00263749
ENSG00000115425	PECR	70.6905	0.81731	0.285872	2.85901	0.00424968	0.0140194
ENSG00000198901	PRC1	1316.51	0.816965	0.233763	3.49484	0.000474343	0.0030719
ENSG00000213995	NAXD	113.964	0.816955	0.330634	2.47088	0.0134782	0.0333305
ENSG00000111785	RIC8B	80.7271	0.816728	0.28804	2.83547	0.00457586	0.0148016
ENSG00000165895	ARHGAP42	35.0633	0.816706	0.290165	2.81463	0.00488335	0.0155249
ENSG00000142875	PRKACB	23.4581	0.816438	0.329559	2.47737	0.0132356	0.0328617
ENSG00000136867	SLC31A2	96.1952	0.816378	0.337612	2.41809	0.0156021	0.0372174
ENSG00000130224	LRCH2	23.34	0.815643	0.314216	2.59581	0.00943695	0.0253929
ENSG00000153250	RBMS1	1003.81	0.815032	0.199428	4.08685	4.37e-05	0.000774902
ENSG00000166321	NUDT13	32.5237	0.815025	0.303866	2.68219	0.00731426	0.0209693
ENSG00000162997	PRORSD1P	31.9941	0.814174	0.305371	2.66618	0.00767182	0.0217073
ENSG00000131015	ULBP2	46.852	0.814088	0.323486	2.51661	0.011849	0.0301261
ENSG00000138381	ASNSD1	336.919	0.813363	0.261368	3.11195	0.00185857	0.00767375
ENSG00000119314	PTBP3	1454.32	0.813099	0.256269	3.17283	0.0015096	0.00662615
ENSG00000139746	RBM26	530.733	0.81236	0.210052	3.86741	0.000109996	0.00129106
ENSG00000152782	PANK1	116.855	0.812327	0.262101	3.09929	0.00193986	0.00791334
ENSG00000136492	BRIP1	625.128	0.812044	0.21946	3.70019	0.000215439	0.00192108
ENSG00000123094	RASSF8	481.764	0.81183	0.23219	3.4964	0.000471574	0.00306759
ENSG00000198814	GK	24.3499	0.811822	0.351184	2.31167	0.0207959	0.0466279
ENSG00000111276	CDKN1B	1001.67	0.811795	0.328242	2.47316	0.0133923	0.0331405
ENSG00000049656	CLPTM1L	24252.1	0.811567	0.314197	2.58298	0.00979496	0.0261081
ENSG00000085788	DDHD2	185.749	0.810862	0.228845	3.54327	0.000395194	0.0027392
ENSG00000102189	EEA1	365.703	0.81059	0.196872	4.11735	3.83e-05	0.000725354
ENSG00000117143	UAP1	400.968	0.810416	0.26503	3.05783	0.00222946	0.00878682
ENSG00000152990	ADGRA3	116.119	0.810368	0.222851	3.63636	0.000276514	0.00221245
ENSG00000153094	BCL2L11	275.275	0.810236	0.269284	3.00885	0.00262236	0.00992309
ENSG00000130544	ZNF557	165.279	0.809187	0.313917	2.57771	0.0099458	0.0264017
ENSG00000185418	TARSL2	280.604	0.809052	0.224711	3.60041	0.000317716	0.00242792
ENSG00000213390	ARHGAP19	153.166	0.808472	0.21307	3.79439	0.000148006	0.00153799
ENSG00000171320	ESCO2	176.223	0.807999	0.242934	3.326	0.000881008	0.00456472
ENSG00000187634	SAMD11	298.288	0.807829	0.298027	2.71059	0.00671626	0.0197157
ENSG00000088756	ARHGAP28	31.688	0.807342	0.276026	2.92487	0.00344598	0.0120646
ENSG00000177879	AP3S1	560.264	0.806934	0.282005	2.86142	0.00421748	0.0139631
ENSG00000212747	RTL8B	129.954	0.806826	0.221113	3.64893	0.000263332	0.00215793
ENSG00000136783	NIPSNAP3A	521.099	0.806758	0.279126	2.8903	0.00384869	0.0130496
ENSG00000113810	SMC4	2309.5	0.806662	0.228082	3.53672	0.000405134	0.00278289
ENSG00000161800	RACGAP1	446.161	0.806575	0.27493	2.93374	0.003349	0.0118205
ENSG00000173915	ATP5MD	3321.83	0.806241	0.312295	2.58166	0.00983253	0.0261684
ENSG00000132356	PRKAA1	442.713	0.805532	0.264038	3.05082	0.00228217	0.00893231
ENSG00000189227	C15orf61	1062.44	0.805317	0.353148	2.2804	0.0225842	0.0495431
ENSG00000099795	NDUFB7	2932.34	0.805271	0.318835	2.52567	0.0115479	0.0294874
ENSG00000156671	SAMD8	392.419	0.804723	0.217961	3.69205	0.000222455	0.00196746
ENSG00000033030	ZCCHC8	252.086	0.804556	0.194523	4.13603	3.53e-05	0.000697365
ENSG00000105819	PMPCB	459.885	0.804519	0.290192	2.77236	0.00556507	0.017096
ENSG00000107362	ABHD17B	137.158	0.803223	0.246561	3.2577	0.00112317	0.00542783
ENSG00000179546	HTR1D	69.6196	0.802804	0.240382	3.3397	0.000838704	0.00441428
ENSG00000136152	COG3	210.002	0.802753	0.290629	2.76213	0.00574261	0.0174804
ENSG00000122958	VPS26A	813.42	0.80252	0.233507	3.43681	0.000588614	0.00351279
ENSG00000165983	PTER	128.93	0.802388	0.244902	3.27637	0.00105152	0.00518782
ENSG00000145979	TBC1D7	785.637	0.802372	0.313626	2.55838	0.0105162	0.0274996
ENSG00000104219	ZDHHC2	907.483	0.80234	0.322594	2.48715	0.0128772	0.0321589
ENSG00000135272	MDFIC	678.592	0.80223	0.298321	2.68916	0.00716331	0.0206366
ENSG00000198680	TUSC1	364.536	0.802167	0.267458	2.99922	0.0027067	0.0101746
ENSG00000168216	LMBRD1	320.261	0.801853	0.330743	2.4244	0.0153338	0.0367524
ENSG00000125691	RPL23	21649.8	0.801791	0.297634	2.69388	0.00706251	0.0204367
ENSG00000133065	SLC41A1	523.549	0.801472	0.244776	3.27431	0.00105921	0.00520211
ENSG00000171735	CAMTA1	884.912	0.801389	0.253954	3.15564	0.00160144	0.00690579
ENSG00000032389	EIPR1	214.425	0.801307	0.339268	2.36187	0.0181831	0.0420031
ENSG00000066557	LRRC40	168.709	0.800995	0.306278	2.61525	0.00891615	0.0243338
ENSG00000198780	FAM169A	81.4794	0.799973	0.281868	2.83811	0.0045381	0.0147234
ENSG00000162520	SYNC	22.5115	0.798273	0.336786	2.37027	0.0177751	0.0412954
ENSG00000168297	PXK	178.564	0.797813	0.295791	2.69722	0.00699208	0.0202644
ENSG00000091651	ORC6	547.297	0.797547	0.274546	2.90496	0.00367295	0.0126215
ENSG00000198799	LRIG2	99.007	0.797383	0.304327	2.62015	0.00878902	0.024098
ENSG00000167548	KMT2D	92.9979	0.797043	0.21871	3.64429	0.000268131	0.00217887
ENSG00000153936	HS2ST1	464.572	0.796786	0.291356	2.73475	0.00624285	0.0186335
ENSG00000102781	KATNAL1	561.607	0.796558	0.227805	3.49667	0.000471098	0.00306602
ENSG00000185652	NTF3	36.7208	0.796423	0.322564	2.46904	0.0135477	0.0334462
ENSG00000156976	EIF4A2	2285.91	0.796351	0.25181	3.1625	0.00156418	0.00678786
ENSG00000047410	TPR	699.453	0.795922	0.28086	2.83387	0.0045988	0.0148462
ENSG00000119138	KLF9	147.841	0.795068	0.220719	3.60218	0.00031556	0.00242066
ENSG00000107518	ATRNL1	68.5488	0.794576	0.313882	2.53145	0.0113593	0.0291258
ENSG00000180628	PCGF5	810.479	0.794534	0.224634	3.53702	0.000404676	0.00278122
ENSG00000108306	FBXL20	441.106	0.79426	0.255979	3.10283	0.00191682	0.00784897
ENSG00000174796	THAP6	143.205	0.7938	0.229863	3.45336	0.000553652	0.00340491
ENSG00000117335	CD46	181.117	0.793204	0.244858	3.23944	0.00119766	0.00566806
ENSG00000121350	PYROXD1	76.8452	0.792944	0.315263	2.51518	0.011897	0.0302128
ENSG00000112110	MRPL18	1317.77	0.792784	0.338663	2.34093	0.019236	0.0438284
ENSG00000148700	ADD3	566.018	0.792022	0.251732	3.14629	0.00165357	0.00706038
ENSG00000170540	ARL6IP1	1308.65	0.791932	0.202902	3.90302	9.5e-05	0.00119413
ENSG00000196305	IARS	115.504	0.791818	0.247089	3.20459	0.00135253	0.00614358
ENSG00000066044	ELAVL1	1648.41	0.790298	0.283077	2.79181	0.00524136	0.0163369
ENSG00000179918	SEPHS2	463.972	0.789928	0.305982	2.58162	0.00983377	0.0261684
ENSG00000102678	FGF9	71.1573	0.78976	0.271167	2.91245	0.0035861	0.0124338
ENSG00000148985	PGAP2	151.212	0.789759	0.31282	2.52464	0.0115816	0.0295559
ENSG00000171155	C1GALT1C1	186.702	0.789393	0.313596	2.51723	0.0118282	0.0300849
ENSG00000129315	CCNT1	261.31	0.789159	0.278034	2.83836	0.00453465	0.0147158
ENSG00000165810	BTNL9	353.142	0.789072	0.319896	2.46665	0.0136384	0.0335861
ENSG00000115504	EHBP1	267.908	0.78848	0.177674	4.4378	9.09e-06	0.000362696
ENSG00000185222	TCEAL9	1883.53	0.788009	0.218806	3.60141	0.000316494	0.00242497
ENSG00000107731	UNC5B	85.1172	0.787503	0.252212	3.12239	0.00179389	0.0074755
ENSG00000171055	FEZ2	3045.84	0.786666	0.250936	3.13493	0.00171892	0.00726077
ENSG00000168264	IRF2BP2	1914.36	0.786658	0.242363	3.24579	0.00117126	0.00558582
ENSG00000152778	IFIT5	340.027	0.786558	0.278996	2.81925	0.00481367	0.0153645
ENSG00000136144	RCBTB1	100.371	0.786328	0.246582	3.18891	0.00142812	0.00636078
ENSG00000232388	SMIM26	763.726	0.786193	0.3232	2.43253	0.0149937	0.0360904
ENSG00000104064	GABPB1	645.515	0.785569	0.291991	2.69038	0.00713698	0.0205865
ENSG00000170677	SOCS6	131.673	0.785266	0.209748	3.74386	0.000181217	0.00173866
ENSG00000112290	WASF1	138.406	0.785117	0.282835	2.77588	0.00550525	0.0169683
ENSG00000175073	VCPIP1	93.3114	0.784943	0.261753	2.9988	0.00271049	0.0101774
ENSG00000153046	CDYL	414.782	0.784895	0.255548	3.07142	0.00213044	0.00852047
ENSG00000159842	ABR	316.83	0.784728	0.293902	2.67003	0.00758447	0.0215304
ENSG00000135002	RFK	2836.19	0.782968	0.273818	2.85944	0.00424385	0.0140133
ENSG00000198542	ITGBL1	691.961	0.782498	0.317533	2.46431	0.0137278	0.0337808
ENSG00000115904	SOS1	258.371	0.781904	0.281397	2.77865	0.00545852	0.0168562
ENSG00000206538	VGLL3	438.315	0.781499	0.297055	2.63082	0.00851781	0.0235702
ENSG00000153574	RPIA	753.603	0.78112	0.339887	2.29818	0.0215518	0.0478398
ENSG00000253276	CCDC71L	65.3926	0.780913	0.337882	2.3112	0.020822	0.0466736
ENSG00000099246	RAB18	1063.61	0.780835	0.273171	2.85841	0.00425772	0.0140413
ENSG00000036054	TBC1D23	483.093	0.78032	0.219067	3.56202	0.000368014	0.00263578
ENSG00000169826	CSGALNACT2	198.374	0.780303	0.226192	3.44974	0.000561136	0.00342902
ENSG00000138821	SLC39A8	105.148	0.779821	0.266301	2.92835	0.00340768	0.0119627
ENSG00000143514	TP53BP2	277.122	0.779803	0.295402	2.6398	0.00829547	0.0231299
ENSG00000113328	CCNG1	674.236	0.779717	0.27512	2.8341	0.00459555	0.014841
ENSG00000162601	MYSM1	100.064	0.779592	0.290541	2.68324	0.0072912	0.0209262
ENSG00000146463	ZMYM4	566.881	0.778949	0.200024	3.89427	9.85e-05	0.00121869
ENSG00000166803	PCLAF	12844.5	0.778943	0.29426	2.64713	0.0081179	0.022742
ENSG00000070778	PTPN21	175.425	0.778703	0.26605	2.9269	0.00342355	0.012012
ENSG00000064933	PMS1	162.7	0.778548	0.230953	3.37102	0.000748892	0.00410754
ENSG00000134297	PLEKHA8P1	102.627	0.77852	0.269441	2.88939	0.00385992	0.0130741
ENSG00000197956	S100A6	4929.03	0.778392	0.307516	2.53122	0.0113666	0.0291387
ENSG00000253738	OTUD6B-AS1	960.509	0.77836	0.224562	3.46613	0.000528018	0.00329157
ENSG00000114902	SPCS1	744.131	0.778135	0.306404	2.53957	0.0110988	0.0286393
ENSG00000170473	PYM1	280.1	0.777969	0.316894	2.45498	0.0140891	0.0343642
ENSG00000136636	KCTD3	1039.58	0.777795	0.278637	2.79142	0.00524766	0.0163526
ENSG00000137478	FCHSD2	257.806	0.77747	0.229933	3.38129	0.000721454	0.00400945
ENSG00000136193	SCRN1	1118.07	0.777211	0.254793	3.05036	0.00228565	0.00894323
ENSG00000187605	TET3	177.107	0.777153	0.216169	3.59511	0.000324253	0.00245264
ENSG00000010219	DYRK4	358.528	0.777077	0.32057	2.42405	0.0153487	0.0367524
ENSG00000120662	MTRF1	66.184	0.776649	0.242397	3.20403	0.00135517	0.00614955
ENSG00000136156	ITM2B	807.505	0.776619	0.264517	2.93599	0.00332482	0.0117692
ENSG00000181915	ADO	281.363	0.776072	0.23357	3.32265	0.000891655	0.00460883
ENSG00000150433	TMEM218	136.176	0.776071	0.256026	3.03122	0.00243565	0.00940668
ENSG00000116922	C1orf109	112.907	0.775805	0.287168	2.70157	0.00690125	0.0200727
ENSG00000102580	DNAJC3	265.031	0.775383	0.301645	2.57051	0.0101548	0.0267436
ENSG00000205339	IPO7	2162.33	0.774533	0.211331	3.66502	0.000247319	0.00208842
ENSG00000120738	EGR1	1206.47	0.774283	0.317117	2.44164	0.0146209	0.0353959
ENSG00000128944	KNSTRN	1855.98	0.773968	0.282637	2.73838	0.00617421	0.0184658
ENSG00000105983	LMBR1	129.406	0.773802	0.242824	3.18667	0.00143919	0.00639474
ENSG00000162104	ADCY9	129.669	0.773583	0.300321	2.57585	0.00999928	0.0265004
ENSG00000003056	M6PR	678.552	0.77198	0.28837	2.67705	0.00742745	0.0211915
ENSG00000187772	LIN28B	34.6074	0.771894	0.307501	2.51022	0.0120656	0.0305634
ENSG00000155313	USP25	95.9308	0.771697	0.237613	3.24771	0.00116339	0.00556254
ENSG00000137714	FDX1	581.533	0.771321	0.269468	2.86239	0.00420462	0.0139262
ENSG00000143753	DEGS1	272.728	0.770855	0.311932	2.47123	0.0134649	0.033304
ENSG00000198265	HELZ	345.507	0.770796	0.223932	3.44209	0.000577237	0.00348149
ENSG00000106392	C1GALT1	445.755	0.770595	0.252033	3.05752	0.00223179	0.00878908
ENSG00000212802	RPL15P3	209.596	0.770392	0.327412	2.35297	0.0186241	0.0428241
ENSG00000116704	SLC35D1	135.234	0.770105	0.270932	2.84242	0.00447718	0.0145657
ENSG00000138768	USO1	317.926	0.769668	0.18815	4.09072	4.3e-05	0.000768538
ENSG00000144357	UBR3	95.9156	0.76958	0.217447	3.53916	0.000401401	0.00276601
ENSG00000166477	LEO1	163.902	0.769067	0.252452	3.04639	0.00231604	0.00902688
ENSG00000103021	CCDC113	86.0812	0.76902	0.277237	2.77387	0.00553942	0.0170373
ENSG00000121274	PAPD5	401.021	0.76866	0.194684	3.94824	7.87e-05	0.00107475
ENSG00000169564	PCBP1	6468.49	0.768649	0.264675	2.90413	0.00368279	0.0126353
ENSG00000175792	RUVBL1	1716.11	0.768212	0.292968	2.62217	0.00873716	0.023997
ENSG00000072803	FBXW11	709.221	0.768104	0.265886	2.88885	0.00386654	0.0130897
ENSG00000114279	FGF12	42.7885	0.767953	0.314439	2.4423	0.0145941	0.0353508
ENSG00000260032	NORAD	2263.44	0.767101	0.225178	3.40665	0.000657664	0.00376926
ENSG00000107614	TRDMT1	38.8093	0.766891	0.287102	2.67114	0.00755935	0.0214692
ENSG00000231607	DLEU2	235.344	0.766784	0.297875	2.57418	0.0100478	0.0265749
ENSG00000186684	CYP27C1	52.8774	0.766766	0.300578	2.55097	0.0107424	0.0279517
ENSG00000137942	FNBP1L	231.779	0.766187	0.197987	3.86988	0.00010889	0.00128341
ENSG00000196208	GREB1	90.4076	0.764611	0.316545	2.41548	0.0157143	0.0374506
ENSG00000164111	ANXA5	1502.03	0.764068	0.262359	2.9123	0.00358774	0.0124338
ENSG00000221909	FAM200A	62.0905	0.763666	0.257651	2.96395	0.00303717	0.0110281
ENSG00000181544	FANCB	30.5578	0.763569	0.292243	2.61278	0.00898079	0.0244589
ENSG00000139722	VPS37B	399.153	0.763525	0.313071	2.43882	0.0147353	0.0356005
ENSG00000121749	TBC1D15	187.14	0.763286	0.20908	3.65069	0.00026154	0.0021498
ENSG00000167395	ZNF646	51.8391	0.76322	0.314046	2.43028	0.0150872	0.036302
ENSG00000137185	ZSCAN9	149.283	0.762264	0.240711	3.16672	0.0015417	0.00672169
ENSG00000147459	DOCK5	433.807	0.761918	0.173415	4.39362	1.11e-05	0.000399542
ENSG00000165097	KDM1B	104.879	0.761601	0.266165	2.86139	0.0042179	0.0139631
ENSG00000129187	DCTD	296.372	0.761001	0.299683	2.53935	0.0111058	0.0286452
ENSG00000166839	ANKDD1A	51.9755	0.760093	0.268671	2.82909	0.00466809	0.0149955
ENSG00000175322	ZNF519	182.893	0.760073	0.240152	3.16497	0.00155097	0.00675079
ENSG00000115289	PCGF1	48.6748	0.759712	0.237438	3.19963	0.00137605	0.00621182
ENSG00000198130	HIBCH	262.969	0.75956	0.237047	3.20426	0.00135411	0.00614687
ENSG00000131873	CHSY1	383.206	0.759519	0.188196	4.03578	5.44e-05	0.00087993
ENSG00000183309	ZNF623	106.228	0.759135	0.218582	3.473	0.00051468	0.00324323
ENSG00000168538	TRAPPC11	55.1129	0.759072	0.302891	2.50609	0.0122074	0.0308505
ENSG00000139970	RTN1	160.968	0.758428	0.311238	2.43681	0.0148175	0.0357588
ENSG00000183780	SLC35F3	150.038	0.758334	0.259794	2.91899	0.00351172	0.0122355
ENSG00000112541	PDE10A	148.033	0.758215	0.253004	2.99685	0.00272784	0.0102186
ENSG00000165195	PIGA	57.1826	0.758201	0.315544	2.40284	0.0162682	0.0385168
ENSG00000172339	ALG14	168.607	0.758028	0.328842	2.30514	0.0211586	0.0472248
ENSG00000117620	SLC35A3	175.536	0.757206	0.223883	3.38215	0.000719201	0.00400206
ENSG00000074935	TUBE1	96.7678	0.756855	0.24259	3.11989	0.0018092	0.00752483
ENSG00000106571	GLI3	168.041	0.756835	0.207975	3.63907	0.000273623	0.00220151
ENSG00000169504	CLIC4	2088.08	0.756558	0.25049	3.02031	0.0025252	0.00966261
ENSG00000182197	EXT1	2031.8	0.756436	0.29931	2.52726	0.0114955	0.029394
ENSG00000197937	ZNF347	75.0237	0.75633	0.304657	2.48257	0.013044	0.0324851
ENSG00000166896	ATP23	104.521	0.756295	0.265417	2.84946	0.00437942	0.0143445
ENSG00000105865	DUS4L	555.497	0.756256	0.233033	3.24527	0.00117338	0.00559389
ENSG00000166479	TMX3	444.178	0.75575	0.243531	3.10331	0.00191371	0.00783923
ENSG00000165630	PRPF18	244.912	0.754579	0.196679	3.8366	0.00012475	0.00139794
ENSG00000115020	PIKFYVE	135.297	0.754191	0.207012	3.64322	0.000269248	0.00218386
ENSG00000120727	PAIP2	2026.32	0.753804	0.208059	3.62304	0.000291164	0.00229439
ENSG00000165669	FAM204A	958.281	0.753658	0.266075	2.8325	0.00461851	0.014884
ENSG00000181467	RAP2B	1258.88	0.753405	0.27191	2.77079	0.00559203	0.0171644
ENSG00000171444	MCC	177.843	0.752828	0.280847	2.68056	0.00734982	0.0210312
ENSG00000136754	ABI1	766.87	0.752475	0.222977	3.37468	0.000739022	0.00407747
ENSG00000125257	ABCC4	140.72	0.752282	0.231244	3.25319	0.00114117	0.00548654
ENSG00000099968	BCL2L13	591.73	0.7517	0.263895	2.84848	0.00439285	0.0143812
ENSG00000104325	DECR1	308.413	0.751198	0.316146	2.37611	0.0174961	0.0408295
ENSG00000117500	TMED5	431.576	0.75112	0.248994	3.01662	0.00255606	0.00975486
ENSG00000029153	ARNTL2	731.527	0.750447	0.230595	3.2544	0.00113632	0.00546958
ENSG00000167182	SP2	133.402	0.749806	0.306628	2.44533	0.0144721	0.0351141
ENSG00000114686	MRPL3	2633.27	0.748821	0.263975	2.83671	0.0045581	0.0147698
ENSG00000180448	ARHGAP45	110.391	0.748564	0.29054	2.57646	0.00998173	0.0264647
ENSG00000157796	WDR19	49.2057	0.74802	0.282401	2.64878	0.00807823	0.0226455
ENSG00000136631	VPS45	108.208	0.747912	0.227712	3.28446	0.00102177	0.00507866
ENSG00000122545	SEPT7	2624.95	0.747781	0.219701	3.40363	0.000664979	0.00379613
ENSG00000095261	PSMD5	884.159	0.747199	0.313962	2.37991	0.0173171	0.0404697
ENSG00000278530	CHMP1B2P	22.9112	0.747137	0.294269	2.53896	0.0111182	0.0286716
ENSG00000088448	ANKRD10	375.76	0.747132	0.313235	2.38521	0.0170694	0.0400493
ENSG00000177058	SLC38A9	112.72	0.747062	0.253266	2.94971	0.00318075	0.0114093
ENSG00000144228	SPOPL	367.396	0.746907	0.186612	4.00246	6.27e-05	0.000951653
ENSG00000152422	XRCC4	177.498	0.746261	0.234866	3.17739	0.00148606	0.00654713
ENSG00000143751	SDE2	115.512	0.746246	0.232764	3.20602	0.00134584	0.00612646
ENSG00000169855	ROBO1	146.7	0.745588	0.275065	2.71059	0.00671637	0.0197157
ENSG00000075568	TMEM131	276.005	0.745305	0.276864	2.69195	0.00710355	0.0205235
ENSG00000160305	DIP2A	316.687	0.744999	0.230704	3.22924	0.00124118	0.00580226
ENSG00000086289	EPDR1	125.005	0.744869	0.289851	2.56983	0.0101748	0.0267692
ENSG00000135823	STX6	342.203	0.744251	0.281293	2.64582	0.00814926	0.0228151
ENSG00000157240	FZD1	48.0289	0.744223	0.276769	2.68897	0.00716736	0.0206437
ENSG00000142065	ZFP14	142.123	0.744193	0.258894	2.8745	0.00404662	0.0135408
ENSG00000204209	DAXX	2214.71	0.743875	0.291683	2.55029	0.0107634	0.0279785
ENSG00000130045	NXNL2	64.4413	0.743062	0.314602	2.36191	0.0181809	0.0420031
ENSG00000174371	EXO1	191.331	0.742678	0.212495	3.49504	0.000473997	0.0030719
ENSG00000164010	ERMAP	29.2819	0.742168	0.279284	2.65739	0.00787481	0.0221915
ENSG00000122884	P4HA1	299.164	0.742129	0.251407	2.95191	0.00315817	0.0113628
ENSG00000119953	SMNDC1	672.967	0.741963	0.232205	3.19529	0.0013969	0.00627545
ENSG00000148248	SURF4	6026.4	0.741674	0.297601	2.49218	0.0126963	0.0317835
ENSG00000107201	DDX58	48.1037	0.741008	0.221409	3.34678	0.000817551	0.00434313
ENSG00000100479	POLE2	559.953	0.740479	0.273724	2.7052	0.00682628	0.0199215
ENSG00000100425	BRD1	108.669	0.740306	0.251124	2.94797	0.00319865	0.0114577
ENSG00000177119	ANO6	299.989	0.739967	0.252329	2.93254	0.00336197	0.0118502
ENSG00000169612	FAM103A1	102.004	0.739406	0.299584	2.46811	0.013583	0.0334752
ENSG00000064393	HIPK2	1211.62	0.739264	0.228365	3.23721	0.00120706	0.00569392
[truncated: 3,608 more rows]

## Sheet: decreasing >1.5X
Ensembl ID	Gene symbol	Base Mean	log2(FC)	std error	wald-stats	p.value	p.adj
ENSG00000243284	VSIG8	76.7428	-1.70917	0.358882	-4.76249	1.91e-06	0.000159469
ENSG00000163449	TMEM169	34.2635	-1.55424	0.366312	-4.24294	2.21e-05	0.000557345
ENSG00000277072	STAG3L2	37.4481	-1.53881	0.332815	-4.62362	3.77e-06	0.000223007
ENSG00000111664	GNB3	23.2642	-1.52423	0.33768	-4.51384	6.37e-06	0.000301034
ENSG00000197106	SLC6A17	151.489	-1.52378	0.354986	-4.29251	1.77e-05	0.000495346
ENSG00000241370	RPP21	32.5938	-1.48615	0.273858	-5.42671	5.74e-08	1.69e-05
ENSG00000005206	SPPL2B	1303.96	-1.47543	0.340487	-4.33328	1.47e-05	0.000452893
ENSG00000140545	MFGE8	10874.6	-1.4746	0.295893	-4.98357	6.24e-07	8.65e-05
ENSG00000139223	ANP32D	38.7756	-1.45916	0.402177	-3.62816	0.000285451	0.00226404
ENSG00000020129	NCDN	82.3886	-1.45802	0.281176	-5.18544	2.16e-07	4.67e-05
ENSG00000050555	LAMC3	43.5718	-1.45686	0.32356	-4.5026	6.71e-06	0.000309996
ENSG00000110651	CD81	3840.88	-1.45473	0.30395	-4.78608	1.7e-06	0.000148706
ENSG00000182379	NXPH4	320.066	-1.44897	0.298977	-4.84643	1.26e-06	0.000127991
ENSG00000196419	XRCC6	32695	-1.4291	0.326478	-4.37733	1.2e-05	0.000410118
ENSG00000133265	HSPBP1	584.724	-1.42589	0.285419	-4.99577	5.86e-07	8.65e-05
ENSG00000159884	CCDC107	2001.82	-1.41802	0.31016	-4.5719	4.83e-06	0.000261621
ENSG00000141556	TBCD	2713.6	-1.4178	0.329943	-4.29711	1.73e-05	0.000488329
ENSG00000243279	PRAF2	1125.23	-1.40184	0.296764	-4.72376	2.32e-06	0.000181454
ENSG00000148344	PTGES	137.668	-1.39712	0.284755	-4.9064	9.28e-07	0.000112789
ENSG00000149925	ALDOA	5792.95	-1.39123	0.27917	-4.98343	6.25e-07	8.65e-05
ENSG00000255717	SNHG1	4389.34	-1.38682	0.341447	-4.0616	4.87e-05	0.00082702
ENSG00000161939	RNASEK-C17orf49	94.1992	-1.38069	0.353549	-3.90523	9.41e-05	0.00119047
ENSG00000140511	HAPLN3	316.351	-1.37365	0.299904	-4.58029	4.64e-06	0.000258162
ENSG00000175793	SFN	69095.7	-1.37125	0.269489	-5.08833	3.61e-07	6.65e-05
ENSG00000258986	TMEM179	27.4691	-1.36545	0.321931	-4.24143	2.22e-05	0.000559997
ENSG00000085552	IGSF9	583.122	-1.36364	0.295816	-4.60975	4.03e-06	0.000234156
ENSG00000181929	PRKAG1	4750.86	-1.36347	0.30928	-4.40853	1.04e-05	0.000393132
ENSG00000142619	PADI3	98.9404	-1.36201	0.309146	-4.40573	1.05e-05	0.000393132
ENSG00000128524	ATP6V1F	3695.64	-1.36132	0.303426	-4.4865	7.24e-06	0.000315034
ENSG00000168970	JMJD7-PLA2G4B	604.82	-1.35442	0.291018	-4.65408	3.25e-06	0.000210642
ENSG00000130035	GALNT8	509.687	-1.33927	0.295855	-4.52677	5.99e-06	0.000299144
ENSG00000077942	FBLN1	2940.98	-1.33598	0.293639	-4.54975	5.37e-06	0.000280377
ENSG00000115257	PCSK4	99.6528	-1.33265	0.317512	-4.19715	2.7e-05	0.000607339
ENSG00000101204	CHRNA4	831.163	-1.3274	0.29716	-4.46695	7.93e-06	0.000330845
ENSG00000147813	NAPRT	89.6095	-1.32377	0.35581	-3.72045	0.000198869	0.00182847
ENSG00000166106	ADAMTS15	295.757	-1.32318	0.272257	-4.86003	1.17e-06	0.000127991
ENSG00000122756	CNTFR	41.1075	-1.31559	0.361284	-3.64142	0.000271139	0.00219159
ENSG00000168894	RNF181	5321.62	-1.31467	0.315853	-4.1623	3.15e-05	0.000661126
ENSG00000124155	PIGT	9684.68	-1.30705	0.281167	-4.64866	3.34e-06	0.000212434
ENSG00000184702	SEPT5	450.697	-1.30691	0.321549	-4.06442	4.82e-05	0.000820522
ENSG00000270885	RASL10B	546.743	-1.30621	0.280387	-4.65861	3.18e-06	0.000210246
ENSG00000104805	NUCB1	483.647	-1.30378	0.289832	-4.49839	6.85e-06	0.000310374
ENSG00000138834	MAPK8IP3	269.668	-1.30241	0.313141	-4.15919	3.19e-05	0.000665184
ENSG00000136856	SLC2A8	3096.22	-1.3023	0.281475	-4.62672	3.72e-06	0.000221714
ENSG00000143222	UFC1	10938.4	-1.30074	0.285383	-4.55788	5.17e-06	0.000273281
ENSG00000037897	METTL1	489.381	-1.29773	0.313349	-4.14148	3.45e-05	0.000687626
ENSG00000133895	MEN1	8070.19	-1.29725	0.279144	-4.64726	3.36e-06	0.000212434
ENSG00000064601	CTSA	1269.59	-1.29702	0.275357	-4.71034	2.47e-06	0.000185817
ENSG00000205629	LCMT1	866.835	-1.29544	0.286217	-4.52607	6.01e-06	0.000299144
ENSG00000108774	RAB5C	14215.5	-1.29408	0.285784	-4.52818	5.95e-06	0.000298851
ENSG00000187244	BCAM	342.561	-1.29306	0.334088	-3.87041	0.000108653	0.00128341
ENSG00000100577	GSTZ1	2180.46	-1.29025	0.290409	-4.44288	8.88e-06	0.000360767
ENSG00000123353	ORMDL2	1096.07	-1.29022	0.275161	-4.68895	2.75e-06	0.000192945
ENSG00000083454	P2RX5	233.931	-1.28512	0.313497	-4.0993	4.14e-05	0.00075404
ENSG00000142046	TMEM91	54.7003	-1.28411	0.28132	-4.56457	5.01e-06	0.000266876
ENSG00000227500	SCAMP4	773.031	-1.2841	0.264424	-4.8562	1.2e-06	0.000127991
ENSG00000155254	MARVELD1	2217.78	-1.28405	0.280472	-4.57818	4.69e-06	0.000259669
ENSG00000168487	BMP1	515.869	-1.28252	0.270854	-4.73509	2.19e-06	0.000175361
ENSG00000127220	ABHD8	1014.38	-1.28099	0.311215	-4.11607	3.85e-05	0.00072761
ENSG00000110811	P3H3	2465.33	-1.28045	0.303781	-4.21506	2.5e-05	0.000587554
ENSG00000175137	SH3BP5L	4905.67	-1.27937	0.248037	-5.15797	2.5e-07	5.24e-05
ENSG00000185504	FAAP100	1330.26	-1.27842	0.305737	-4.18142	2.9e-05	0.000630195
ENSG00000101298	SNPH	496.177	-1.27564	0.272798	-4.67614	2.92e-06	0.000199114
ENSG00000064545	TMEM161A	537.286	-1.27179	0.300348	-4.2344	2.29e-05	0.000566808
ENSG00000162734	PEA15	8871.34	-1.27093	0.279814	-4.54206	5.57e-06	0.000286009
ENSG00000176490	DIRAS1	131.702	-1.26858	0.305848	-4.14774	3.36e-05	0.000682001
ENSG00000205426	KRT81	12146.4	-1.26769	0.301958	-4.19823	2.69e-05	0.000605855
ENSG00000133612	AGAP3	782.832	-1.26459	0.288344	-4.38571	1.16e-05	0.000402182
ENSG00000174684	B4GAT1	816.91	-1.26428	0.300164	-4.21198	2.53e-05	0.000590216
ENSG00000169733	RFNG	1319.46	-1.26402	0.331375	-3.81448	0.000136468	0.00146853
ENSG00000164040	PGRMC2	14070	-1.26376	0.281838	-4.484	7.33e-06	0.000316111
ENSG00000147383	NSDHL	2705.03	-1.26341	0.295313	-4.27822	1.88e-05	0.000516004
ENSG00000127952	STYXL1	562.291	-1.2634	0.290127	-4.35466	1.33e-05	0.000431313
ENSG00000272821	U62317.3	93.1094	-1.2624	0.232688	-5.42528	5.79e-08	1.69e-05
ENSG00000225756	DBH-AS1	26.535	-1.26237	0.374808	-3.36804	0.000757046	0.00413483
ENSG00000167536	DHRS13	547.473	-1.26	0.328003	-3.84144	0.000122316	0.00137897
ENSG00000125454	SLC25A19	1182.62	-1.25877	0.27001	-4.66194	3.13e-06	0.000210063
ENSG00000278023	RDM1	440.336	-1.25697	0.265567	-4.73316	2.21e-06	0.000175361
ENSG00000154146	NRGN	737.139	-1.25317	0.318018	-3.94055	8.13e-05	0.00109374
ENSG00000168476	REEP4	3741.45	-1.25315	0.269935	-4.64242	3.44e-06	0.000215389
ENSG00000174915	PTDSS2	274.032	-1.25211	0.262321	-4.77319	1.81e-06	0.000155896
ENSG00000257913	DDN-AS1	130.25	-1.25057	0.336739	-3.71376	0.000204205	0.00185914
ENSG00000178719	GRINA	14930.3	-1.248	0.310047	-4.02519	5.69e-05	0.000903046
ENSG00000183258	DDX41	497.942	-1.24799	0.292082	-4.27274	1.93e-05	0.000523347
ENSG00000204498	NFKBIL1	805.601	-1.24642	0.339937	-3.66663	0.000245767	0.0020803
ENSG00000189171	S100A13	5201.07	-1.24328	0.272087	-4.56943	4.89e-06	0.000262913
ENSG00000160087	UBE2J2	8702.26	-1.24131	0.27504	-4.51318	6.39e-06	0.000301034
ENSG00000100292	HMOX1	2369.71	-1.24002	0.282168	-4.39462	1.11e-05	0.000399542
ENSG00000183779	ZNF703	4353.92	-1.23728	0.281152	-4.40076	1.08e-05	0.000394224
ENSG00000105270	CLIP3	383.232	-1.23711	0.281431	-4.3958	1.1e-05	0.000399542
ENSG00000100299	ARSA	190.578	-1.2365	0.293604	-4.21144	2.54e-05	0.000590334
ENSG00000104142	VPS18	765.457	-1.23591	0.318388	-3.88177	0.000103699	0.0012515
ENSG00000204681	GABBR1	461.738	-1.23244	0.302034	-4.08046	4.49e-05	0.000790204
ENSG00000185339	TCN2	41.0889	-1.23211	0.279575	-4.40708	1.05e-05	0.000393132
ENSG00000189068	VSTM1	6724.26	-1.23142	0.265422	-4.63947	3.49e-06	0.000216894
ENSG00000168056	LTBP3	1812.21	-1.23048	0.285167	-4.31496	1.6e-05	0.00047094
ENSG00000176248	ANAPC2	20.2038	-1.23048	0.420867	-2.92368	0.00345923	0.0121012
ENSG00000167994	RAB3IL1	290.77	-1.2303	0.27102	-4.53952	5.64e-06	0.000287665
ENSG00000140682	TGFB1I1	515.174	-1.22825	0.325274	-3.77604	0.00015934	0.00160699
ENSG00000008838	MED24	3978.53	-1.22757	0.245771	-4.99477	5.89e-07	8.65e-05
ENSG00000117242	PINK1-AS	30.9313	-1.22566	0.298365	-4.10793	3.99e-05	0.000737829
ENSG00000198034	RPS4X	81714.5	-1.22496	0.289488	-4.23149	2.32e-05	0.000568778
ENSG00000105723	GSK3A	1666.13	-1.22232	0.277458	-4.40544	1.06e-05	0.000393132
ENSG00000111305	GSG1	158.855	-1.22116	0.343443	-3.55565	0.000377048	0.00267291
ENSG00000007080	CCDC124	981.118	-1.22077	0.306692	-3.98046	6.88e-05	0.00100434
ENSG00000066322	ELOVL1	1759.87	-1.21898	0.286249	-4.25847	2.06e-05	0.000537621
ENSG00000163472	TMEM79	116.672	-1.2175	0.33008	-3.68849	0.000225585	0.00197752
ENSG00000089693	MLF2	4012.39	-1.21543	0.246676	-4.92724	8.34e-07	0.000104328
ENSG00000204227	RING1	850.423	-1.21384	0.28989	-4.18725	2.82e-05	0.00062686
ENSG00000011009	LYPLA2	7227.23	-1.21339	0.244931	-4.95403	7.27e-07	9.46e-05
ENSG00000030110	BAK1	663.219	-1.21194	0.276825	-4.37799	1.2e-05	0.000410118
ENSG00000204673	AKT1S1	3674.45	-1.20971	0.263551	-4.59006	4.43e-06	0.00025175
ENSG00000160948	VPS28	5076.63	-1.20786	0.314907	-3.83562	0.000125247	0.00139876
ENSG00000167105	TMEM92	48.975	-1.20603	0.244698	-4.92864	8.28e-07	0.000104328
ENSG00000041880	PARP3	874.364	-1.20533	0.283192	-4.25622	2.08e-05	0.00053776
ENSG00000105221	AKT2	26964.8	-1.20398	0.262531	-4.58604	4.52e-06	0.000255526
ENSG00000115268	RPS15	308.14	-1.19891	0.25677	-4.66922	3.02e-06	0.00020381
ENSG00000104833	TUBB4A	52.9303	-1.1988	0.34639	-3.46082	0.000538523	0.00333469
ENSG00000111640	GAPDH	82692.7	-1.19876	0.295453	-4.05738	4.96e-05	0.000833524
ENSG00000124659	TBCC	3169.98	-1.19862	0.277005	-4.32706	1.51e-05	0.000458276
ENSG00000078902	TOLLIP	1493.8	-1.19717	0.27181	-4.40443	1.06e-05	0.000393132
ENSG00000140044	JDP2	4260.86	-1.19701	0.274209	-4.36532	1.27e-05	0.000418899
ENSG00000163517	HDAC11	745.557	-1.197	0.29291	-4.08658	4.38e-05	0.000774902
ENSG00000160325	CACFD1	2496.71	-1.19624	0.31341	-3.81686	0.00013516	0.00146127
ENSG00000101160	CTSZ	1734.01	-1.19523	0.317299	-3.76689	0.000165296	0.00163433
ENSG00000075826	SEC31B	93.2387	-1.1944	0.325345	-3.67117	0.000241439	0.00206188
ENSG00000075624	ACTB	11547.4	-1.19361	0.297971	-4.00579	6.18e-05	0.000949411
ENSG00000260942	CAPN10-AS1	74.5361	-1.19203	0.308853	-3.85954	0.000113601	0.00131724
ENSG00000213859	KCTD11	401.49	-1.19191	0.272448	-4.37481	1.22e-05	0.000411062
ENSG00000160746	ANO10	2005.62	-1.19182	0.283248	-4.20769	2.58e-05	0.000594635
ENSG00000149541	B3GAT3	557.744	-1.19097	0.279676	-4.25841	2.06e-05	0.000537621
ENSG00000100968	NFATC4	678.523	-1.18955	0.320646	-3.70985	0.000207384	0.00187757
ENSG00000101161	PRPF6	2880.19	-1.18836	0.291902	-4.07108	4.68e-05	0.000806385
ENSG00000095713	CRTAC1	39.7241	-1.1877	0.292957	-4.05417	5.03e-05	0.000837026
ENSG00000171130	ATP6V0E2	925.834	-1.18678	0.27155	-4.37038	1.24e-05	0.000413758
ENSG00000138107	ACTR1A	1498.8	-1.18458	0.282643	-4.19107	2.78e-05	0.000619574
ENSG00000141956	PRDM15	77.1856	-1.18403	0.308273	-3.84085	0.000122611	0.00138024
ENSG00000143819	EPHX1	25.5441	-1.18384	0.310802	-3.80899	0.000139536	0.00148734
ENSG00000115307	AUP1	7026.83	-1.18345	0.267582	-4.42275	9.75e-06	0.000379604
ENSG00000141564	RPTOR	167.274	-1.18327	0.293928	-4.02573	5.68e-05	0.00090274
ENSG00000101605	MYOM1	42.1957	-1.18223	0.338726	-3.49022	0.000482626	0.00310994
ENSG00000105472	CLEC11A	1662.17	-1.18218	0.302912	-3.90271	9.51e-05	0.00119453
ENSG00000115194	SLC30A3	4084.36	-1.18018	0.213124	-5.53752	3.07e-08	1.25e-05
ENSG00000060656	PTPRU	985.174	-1.17997	0.254736	-4.63211	3.62e-06	0.00021903
ENSG00000074317	SNCB	32.3677	-1.17915	0.291985	-4.03838	5.38e-05	0.000875284
ENSG00000187838	PLSCR3	541.67	-1.17735	0.300779	-3.91434	9.07e-05	0.00116512
ENSG00000124783	SSR1	7089.86	-1.17726	0.256907	-4.58244	4.6e-06	0.000256622
ENSG00000148343	MIGA2	82.7216	-1.17488	0.247289	-4.75103	2.02e-06	0.000164565
ENSG00000042753	AP2S1	4927.71	-1.17464	0.29342	-4.00327	6.25e-05	0.000951653
ENSG00000139182	CLSTN3	171.15	-1.17343	0.304196	-3.8575	0.000114555	0.00132594
ENSG00000170469	SPATA24	92.7092	-1.17343	0.220907	-5.31188	1.09e-07	2.73e-05
ENSG00000168802	CHTF8	6041.58	-1.17203	0.278585	-4.20708	2.59e-05	0.000594635
ENSG00000261221	ZNF865	1247.96	-1.1718	0.285042	-4.11097	3.94e-05	0.000733513
ENSG00000174307	PHLDA3	7547.41	-1.17151	0.27515	-4.25773	2.07e-05	0.000537621
ENSG00000206503	HLA-A	1520.15	-1.17148	0.259259	-4.51856	6.23e-06	0.000300349
ENSG00000213903	LTB4R	109.555	-1.17099	0.322015	-3.63644	0.000276429	0.00221245
ENSG00000187730	GABRD	47.5458	-1.16681	0.350087	-3.33292	0.000859393	0.00449566
ENSG00000139624	CERS5	1242.61	-1.16432	0.29667	-3.92462	8.69e-05	0.00113584
ENSG00000129255	MPDU1	2442.53	-1.1637	0.26208	-4.44023	8.99e-06	0.000361485
ENSG00000197102	DYNC1H1	2232.82	-1.16329	0.324616	-3.58359	0.000338907	0.00251809
ENSG00000068028	RASSF1	1414.05	-1.16236	0.296513	-3.92009	8.85e-05	0.00114784
ENSG00000099326	MZF1	68.3814	-1.16101	0.337494	-3.4401	0.00058151	0.00348638
ENSG00000188706	ZDHHC9	754.999	-1.16042	0.272197	-4.26317	2.02e-05	0.000531911
ENSG00000160392	C19orf47	3400.96	-1.16027	0.273641	-4.24013	2.23e-05	0.000561058
ENSG00000103522	IL21R	32.9061	-1.16018	0.26834	-4.32357	1.54e-05	0.000462353
ENSG00000101470	TNNC2	19.576	-1.15947	0.336703	-3.44361	0.000574011	0.00346862
ENSG00000239282	CASTOR1	169.338	-1.15902	0.279531	-4.14632	3.38e-05	0.000682534
ENSG00000224877	NDUFAF8	17324.9	-1.15841	0.250257	-4.62889	3.68e-06	0.000220406
ENSG00000167733	HSD11B1L	669.111	-1.15799	0.271746	-4.2613	2.03e-05	0.000533097
ENSG00000099840	IZUMO4	24.1754	-1.15755	0.343816	-3.36678	0.000760512	0.00414636
ENSG00000248098	BCKDHA	249.83	-1.15728	0.320681	-3.6088	0.000307615	0.00237982
ENSG00000105538	RASIP1	26.3583	-1.1572	0.399793	-2.89449	0.0037977	0.0129239
ENSG00000150779	TIMM8B	22232.2	-1.15703	0.265839	-4.35235	1.35e-05	0.000433766
ENSG00000130764	LRRC47	1930.41	-1.15651	0.28677	-4.03288	5.51e-05	0.000884196
ENSG00000105258	POLR2I	3507.01	-1.15443	0.268061	-4.30661	1.66e-05	0.000479286
ENSG00000008517	IL32	440.9	-1.1542	0.263014	-4.38836	1.14e-05	0.000401005
ENSG00000071859	FAM50A	1717.65	-1.15254	0.283312	-4.06811	4.74e-05	0.000812409
ENSG00000104953	TLE6	47.9278	-1.1524	0.332412	-3.46677	0.00052675	0.00328525
ENSG00000161638	ITGA5	91.0919	-1.15091	0.230566	-4.99169	5.99e-07	8.65e-05
ENSG00000065357	DGKA	153.439	-1.15016	0.266749	-4.31175	1.62e-05	0.000472589
ENSG00000197562	RAB40C	142.617	-1.14987	0.304463	-3.77672	0.000158909	0.00160657
ENSG00000100029	PES1	2821.28	-1.1496	0.356514	-3.22456	0.00126165	0.00585173
ENSG00000139725	RHOF	1087.88	-1.14748	0.261499	-4.38809	1.14e-05	0.000401005
ENSG00000176809	LRRC37A3	21.7513	-1.14736	0.330954	-3.46682	0.000526646	0.00328525
ENSG00000100258	LMF2	336.45	-1.14558	0.297668	-3.84851	0.000118839	0.00135927
ENSG00000167930	FAM234A	58.7754	-1.14456	0.267836	-4.27338	1.93e-05	0.000522939
ENSG00000156873	PHKG2	1115.66	-1.14454	0.278616	-4.10796	3.99e-05	0.000737829
ENSG00000101222	SPEF1	21.4304	-1.14449	0.423299	-2.70373	0.00685655	0.0199762
ENSG00000166444	ST5	231.435	-1.14368	0.317659	-3.60033	0.000317813	0.00242792
ENSG00000139637	C12orf10	807.6	-1.14214	0.273701	-4.17294	3.01e-05	0.000642361
ENSG00000167123	CERCAM	389.626	-1.14149	0.242161	-4.71377	2.43e-06	0.000185077
ENSG00000182749	PAQR7	966.551	-1.14101	0.245633	-4.64519	3.4e-06	0.000213546
ENSG00000101294	HM13	4859.43	-1.14061	0.253535	-4.49884	6.83e-06	0.000310374
ENSG00000134072	CAMK1	494.932	-1.14051	0.262294	-4.34821	1.37e-05	0.000438713
ENSG00000177697	CD151	500.428	-1.13833	0.261844	-4.34737	1.38e-05	0.000438713
ENSG00000214756	CSKMT	1695.66	-1.13595	0.313275	-3.62604	0.000287805	0.00227482
ENSG00000243103	RN7SL452P	21.773	-1.13578	0.419508	-2.70741	0.00678107	0.0198313
ENSG00000040531	CTNS	195.702	-1.13437	0.295349	-3.84079	0.000122641	0.00138024
ENSG00000110104	CCDC86	513.67	-1.13243	0.250472	-4.52119	6.15e-06	0.000299628
ENSG00000137103	TMEM8B	391.541	-1.13183	0.276514	-4.09322	4.25e-05	0.000764486
ENSG00000205560	CPT1B	225.122	-1.13172	0.283177	-3.99651	6.43e-05	0.000962217
ENSG00000137331	IER3	180825	-1.13149	0.260432	-4.34466	1.39e-05	0.00044157
ENSG00000184209	SNRNP35	1888.25	-1.1307	0.302193	-3.74166	0.000182811	0.0017488
ENSG00000175315	CST6	726.773	-1.13015	0.292792	-3.8599	0.000113434	0.00131724
ENSG00000104957	CCDC130	242.127	-1.12976	0.335542	-3.36696	0.000760015	0.00414636
ENSG00000151233	GXYLT1	5376.72	-1.1296	0.264975	-4.26304	2.02e-05	0.000531911
ENSG00000196152	ZNF79	34.3132	-1.12911	0.359515	-3.14066	0.00168569	0.00715881
ENSG00000117016	RIMS3	697.088	-1.12866	0.286498	-3.9395	8.17e-05	0.00109625
ENSG00000170430	MGMT	609.172	-1.12863	0.291308	-3.87434	0.000106914	0.00127261
ENSG00000211584	SLC48A1	853.589	-1.12751	0.266236	-4.23499	2.29e-05	0.00056639
ENSG00000172006	ZNF554	181.266	-1.12728	0.257687	-4.37462	1.22e-05	0.000411062
ENSG00000169241	SLC50A1	976.757	-1.12727	0.238606	-4.72439	2.31e-06	0.000181454
ENSG00000100983	GSS	1287.83	-1.12649	0.270635	-4.16239	3.15e-05	0.000661126
ENSG00000125755	SYMPK	2930.9	-1.12622	0.290919	-3.87126	0.000108273	0.00128291
ENSG00000110921	MVK	1915.23	-1.126	0.32469	-3.46793	0.000524475	0.00328188
ENSG00000185721	DRG1	3287.64	-1.12548	0.282391	-3.98555	6.73e-05	0.000990454
ENSG00000160050	CCDC28B	1261.24	-1.12525	0.266002	-4.23025	2.33e-05	0.000570437
ENSG00000198816	ZNF358	847.506	-1.12391	0.283213	-3.96842	7.24e-05	0.00102536
ENSG00000005884	ITGA3	1486.75	-1.12278	0.226521	-4.95663	7.17e-07	9.43e-05
ENSG00000145029	NICN1	371.794	-1.12237	0.269818	-4.15971	3.19e-05	0.000665184
ENSG00000197948	FCHSD1	326.07	-1.12206	0.274081	-4.09389	4.24e-05	0.000763311
ENSG00000127191	TRAF2	790.887	-1.12132	0.24184	-4.63661	3.54e-06	0.000217343
ENSG00000144455	SUMF1	154.619	-1.12088	0.275777	-4.06446	4.81e-05	0.000820522
ENSG00000120509	PDZD11	595.877	-1.12063	0.251299	-4.45934	8.22e-06	0.00033848
ENSG00000025770	NCAPH2	4227.8	-1.11837	0.286376	-3.90525	9.41e-05	0.00119047
ENSG00000158555	GDPD5	821.818	-1.11824	0.295934	-3.77867	0.000157668	0.00159755
ENSG00000141756	FKBP10	693.667	-1.11786	0.271451	-4.11809	3.82e-05	0.000725354
ENSG00000099203	TMED1	850.321	-1.11731	0.232565	-4.80428	1.55e-06	0.000142292
ENSG00000104835	SARS2	366.816	-1.11713	0.278698	-4.0084	6.11e-05	0.000944556
ENSG00000131067	GGT7	198.687	-1.11664	0.32948	-3.38908	0.000701276	0.00393768
ENSG00000143537	ADAM15	3620.29	-1.11632	0.310157	-3.59921	0.000319184	0.00242956
ENSG00000161395	PGAP3	154.628	-1.11606	0.297313	-3.75383	0.000174156	0.00169467
ENSG00000103145	HCFC1R1	3074.77	-1.11601	0.266196	-4.19243	2.76e-05	0.000616932
ENSG00000137070	IL11RA	1651.37	-1.11448	0.247307	-4.50644	6.59e-06	0.00030741
ENSG00000177700	POLR2L	6007.11	-1.11438	0.268377	-4.1523	3.29e-05	0.000675684
ENSG00000105576	TNPO2	2391.38	-1.11351	0.298929	-3.72501	0.000195307	0.00181119
ENSG00000177830	CHID1	1596.53	-1.11336	0.251069	-4.43449	9.23e-06	0.000366074
ENSG00000172009	THOP1	1290.86	-1.11297	0.247307	-4.50036	6.78e-06	0.000310374
ENSG00000170043	TRAPPC1	526.489	-1.11294	0.267709	-4.15728	3.22e-05	0.00066827
ENSG00000125912	NCLN	1896.57	-1.11292	0.253887	-4.38354	1.17e-05	0.000405106
ENSG00000125826	RBCK1	2587.38	-1.11227	0.262854	-4.23151	2.32e-05	0.000568778
ENSG00000166340	TPP1	161.401	-1.112	0.278443	-3.99364	6.51e-05	0.000969666
ENSG00000160233	LRRC3	699.337	-1.11175	0.269616	-4.12346	3.73e-05	0.000716181
ENSG00000166913	YWHAB	53791.2	-1.11132	0.296717	-3.7454	0.00018011	0.00173316
ENSG00000130529	TRPM4	99.1119	-1.11042	0.235528	-4.71462	2.42e-06	0.000185077
ENSG00000127884	ECHS1	6380.34	-1.10983	0.271868	-4.08224	4.46e-05	0.000786293
ENSG00000131116	ZNF428	12468.1	-1.10913	0.262017	-4.23304	2.31e-05	0.00056809
ENSG00000160753	RUSC1	1136.06	-1.10794	0.279752	-3.96044	7.48e-05	0.00104353
ENSG00000101057	MYBL2	14074.5	-1.10738	0.274618	-4.03242	5.52e-05	0.000884499
ENSG00000173163	COMMD1	1419.81	-1.10723	0.24827	-4.4598	8.2e-06	0.00033848
ENSG00000177732	SOX12	4151.57	-1.10687	0.277681	-3.98613	6.72e-05	0.000990454
ENSG00000125378	BMP4	4835.18	-1.10641	0.316958	-3.49071	0.000481741	0.00310732
ENSG00000169894	MUC3A	551.952	-1.10609	0.282363	-3.91724	8.96e-05	0.00115833
ENSG00000009830	POMT2	4429.04	-1.10557	0.244348	-4.52458	6.05e-06	0.000299352
ENSG00000188064	WNT7B	136.161	-1.10523	0.285448	-3.87192	0.000107979	0.0012806
ENSG00000249196	TMEM132D-AS1	516.729	-1.10472	0.357744	-3.08803	0.00201491	0.0081435
ENSG00000126457	PRMT1	20048.2	-1.10462	0.250626	-4.40744	1.05e-05	0.000393132
ENSG00000064666	CNN2	1806.05	-1.10448	0.257659	-4.2866	1.81e-05	0.00050403
ENSG00000182154	MRPL41	4929.04	-1.10386	0.279826	-3.94481	7.99e-05	0.00108214
ENSG00000167700	MFSD3	246.342	-1.10316	0.303027	-3.64048	0.00027213	0.00219626
ENSG00000225697	SLC26A6	232.032	-1.10254	0.304599	-3.61964	0.00029501	0.00231209
ENSG00000271816	BMS1P4	22.032	-1.1013	0.33639	-3.27387	0.00106086	0.00520627
ENSG00000188070	C11orf95	1133.87	-1.10115	0.275359	-3.99897	6.36e-05	0.000956843
ENSG00000161091	MFSD12	4603.59	-1.10056	0.236694	-4.64974	3.32e-06	0.000212434
ENSG00000112559	MDFI	472.513	-1.09981	0.261563	-4.20476	2.61e-05	0.000595494
ENSG00000243335	KCTD7	2369.99	-1.09943	0.295766	-3.71722	0.000201428	0.0018452
ENSG00000103253	HAGHL	538.437	-1.09904	0.292508	-3.75728	0.000171767	0.00167896
ENSG00000105072	C19orf44	57.0544	-1.09898	0.300873	-3.65265	0.000259553	0.00214671
ENSG00000175003	SLC22A1	89.2001	-1.09874	0.349145	-3.14694	0.00164991	0.00705633
ENSG00000172500	FIBP	1378	-1.09822	0.256368	-4.28374	1.84e-05	0.000508707
ENSG00000053371	AKR7A2	1432.84	-1.09756	0.293952	-3.73383	0.000188591	0.00177795
ENSG00000185522	LMNTD2	61.5671	-1.09742	0.310655	-3.53261	0.000411472	0.00281454
ENSG00000167992	VWCE	30.5862	-1.097	0.331549	-3.30871	0.000937282	0.00476884
ENSG00000243678	NME2	579.299	-1.09678	0.279392	-3.92561	8.65e-05	0.00113584
ENSG00000116649	SRM	2700.52	-1.09667	0.25631	-4.2787	1.88e-05	0.000516004
ENSG00000197165	SULT1A2	59.6481	-1.09656	0.253087	-4.33274	1.47e-05	0.000452943
ENSG00000065717	TLE2	261.65	-1.09614	0.302614	-3.62222	0.000292087	0.00229729
ENSG00000182580	EPHB3	1478.29	-1.09595	0.255627	-4.28732	1.81e-05	0.000503809
ENSG00000137474	MYO7A	111.886	-1.09584	0.320788	-3.41608	0.000635305	0.00370027
ENSG00000163900	TMEM41A	1240.05	-1.09463	0.267161	-4.09728	4.18e-05	0.000757276
ENSG00000233527	ZNF529-AS1	41.7811	-1.09443	0.280975	-3.89512	9.82e-05	0.0012173
ENSG00000167775	CD320	1029.73	-1.09379	0.253781	-4.30996	1.63e-05	0.000473114
ENSG00000012124	CD22	46.5526	-1.09365	0.342326	-3.19477	0.00139941	0.00628194
ENSG00000103266	STUB1	1261	-1.09335	0.296338	-3.68956	0.000224645	0.00197608
ENSG00000162706	CADM3	704.614	-1.09293	0.264949	-4.12504	3.71e-05	0.000716053
ENSG00000148335	NTMT1	3768.98	-1.092	0.274225	-3.98215	6.83e-05	0.000999464
ENSG00000179242	CDH4	1691.9	-1.09121	0.245679	-4.4416	8.93e-06	0.000360767
ENSG00000167671	UBXN6	3537.33	-1.09111	0.270224	-4.03781	5.4e-05	0.000876321
ENSG00000113761	ZNF346	1638.21	-1.09096	0.232464	-4.69303	2.69e-06	0.000191376
ENSG00000196589	MBD3L2B	22.9322	-1.09081	0.323693	-3.3699	0.000751954	0.0041145
ENSG00000132470	ITGB4	820.995	-1.09081	0.249494	-4.37209	1.23e-05	0.000413706
ENSG00000198356	ASNA1	2721.11	-1.09055	0.280071	-3.89385	9.87e-05	0.00121905
ENSG00000164008	C1orf50	162.732	-1.09044	0.270222	-4.03535	5.45e-05	0.00087993
ENSG00000130811	EIF3G	1251.21	-1.09024	0.264894	-4.11577	3.86e-05	0.00072761
ENSG00000042493	CAPG	610.929	-1.08978	0.263712	-4.13244	3.59e-05	0.000703705
ENSG00000273899	NOL12	1288.2	-1.08976	0.248213	-4.39044	1.13e-05	0.000399599
ENSG00000255198	SNHG9	2496.01	-1.08916	0.293483	-3.71117	0.000206308	0.00187304
ENSG00000144649	FAM198A	128.072	-1.08864	0.255706	-4.25737	2.07e-05	0.000537621
ENSG00000168439	STIP1	5889.14	-1.0885	0.296411	-3.67225	0.000240425	0.00206188
ENSG00000166033	HTRA1	135.945	-1.08703	0.259407	-4.19046	2.78e-05	0.000620192
ENSG00000231925	TAPBP	2862.27	-1.08533	0.274492	-3.95397	7.69e-05	0.00106313
ENSG00000008256	CYTH3	6770.13	-1.08524	0.30715	-3.53326	0.000410469	0.00280932
ENSG00000179673	RPRML	312.134	-1.08442	0.242189	-4.47758	7.55e-06	0.000320808
ENSG00000175756	AURKAIP1	4852.3	-1.08411	0.23281	-4.65662	3.21e-06	0.000210627
ENSG00000141258	SGSM2	386.615	-1.08366	0.246155	-4.40232	1.07e-05	0.000393597
ENSG00000159423	ALDH4A1	4063.05	-1.08108	0.244785	-4.41643	1e-05	0.000387374
ENSG00000176720	BOK	2016.64	-1.08105	0.282382	-3.82834	0.000129013	0.00141881
ENSG00000196924	FLNA	15178.8	-1.08099	0.288575	-3.74596	0.000179709	0.00173058
ENSG00000105401	CDC37	7091.65	-1.08029	0.249207	-4.3349	1.46e-05	0.000452823
ENSG00000266402	SNHG25	8044.11	-1.08024	0.296231	-3.64662	0.000265708	0.00216731
ENSG00000010626	LRRC23	3103.55	-1.07969	0.270916	-3.98533	6.74e-05	0.000990454
ENSG00000105379	ETFB	3168.68	-1.07953	0.255745	-4.22113	2.43e-05	0.000581468
ENSG00000090238	YPEL3	117.559	-1.07952	0.279324	-3.86478	0.000111188	0.00129913
ENSG00000179292	TMEM151A	56.5557	-1.07922	0.296645	-3.63807	0.000274685	0.00220459
ENSG00000174165	ZDHHC24	566.01	-1.07891	0.260436	-4.14271	3.43e-05	0.000685924
ENSG00000031081	ARHGAP31	42.2472	-1.07724	0.334152	-3.22379	0.00126505	0.00585912
ENSG00000112561	TFEB	337.81	-1.07674	0.283086	-3.80357	0.000142623	0.00150713
ENSG00000241404	EGFL8	52.0332	-1.07617	0.369914	-2.90924	0.00362314	0.0125149
ENSG00000160783	PMF1	358.42	-1.07613	0.274875	-3.91496	9.04e-05	0.00116469
ENSG00000250451	HOXC-AS1	88.3611	-1.07602	0.329405	-3.26655	0.00108865	0.00530662
ENSG00000105329	TGFB1	174.393	-1.0759	0.293678	-3.66354	0.000248758	0.00209087
ENSG00000259305	ZHX1-C8orf76	137.627	-1.07499	0.229772	-4.67852	2.89e-06	0.000197861
ENSG00000054611	TBC1D22A	1007.53	-1.07492	0.243203	-4.41984	9.88e-06	0.00038245
ENSG00000179115	FARSA	913.171	-1.07462	0.283497	-3.7906	0.000150285	0.00155052
ENSG00000100241	SBF1	940.382	-1.07395	0.244215	-4.39755	1.09e-05	0.000397851
ENSG00000068308	OTUD5	2240.96	-1.07386	0.287456	-3.73575	0.000187159	0.00177241
ENSG00000077312	SNRPA	4624.89	-1.07374	0.245129	-4.3803	1.19e-05	0.000408985
ENSG00000164465	DCBLD1	9571.23	-1.07346	0.242577	-4.42523	9.63e-06	0.000376396
ENSG00000123349	PFDN5	9720.9	-1.07265	0.273331	-3.92437	8.7e-05	0.00113584
ENSG00000072163	LIMS2	613.254	-1.072	0.277617	-3.86143	0.000112724	0.00131156
ENSG00000116691	MIIP	648.079	-1.07118	0.307391	-3.48474	0.000492613	0.003155
ENSG00000168159	RNF187	4419.52	-1.07096	0.262546	-4.07913	4.52e-05	0.000790787
ENSG00000183665	TRMT12	2448.65	-1.07069	0.304303	-3.5185	0.000434002	0.00291953
ENSG00000141499	WRAP53	568.118	-1.0699	0.291089	-3.6755	0.000237387	0.00204436
ENSG00000173227	SYT12	144.844	-1.06976	0.264469	-4.04495	5.23e-05	0.000856441
ENSG00000177225	GATD1	1589.42	-1.0694	0.236912	-4.51391	6.36e-06	0.000301034
ENSG00000168135	KCNJ4	219.608	-1.06882	0.296278	-3.6075	0.00030916	0.0023857
ENSG00000137825	ITPKA	376.204	-1.06815	0.267425	-3.99421	6.49e-05	0.000968453
ENSG00000235169	SMIM1	62.2877	-1.06737	0.262454	-4.06689	4.76e-05	0.000814516
ENSG00000178381	ZFAND2A	295.101	-1.06701	0.282937	-3.7712	0.000162465	0.00162216
ENSG00000186792	HYAL3	620.015	-1.0662	0.270453	-3.94227	8.07e-05	0.00109156
ENSG00000105677	TMEM147	6086.53	-1.0657	0.241765	-4.408	1.04e-05	0.000393132
ENSG00000128228	SDF2L1	10009	-1.0654	0.240319	-4.43329	9.28e-06	0.000366992
ENSG00000152082	MZT2B	28012.9	-1.06539	0.254812	-4.18107	2.9e-05	0.000630195
ENSG00000188157	AGRN	789.597	-1.06514	0.296877	-3.58783	0.000333444	0.00249641
ENSG00000131188	PRR7	1883.08	-1.0651	0.245172	-4.34429	1.4e-05	0.00044157
ENSG00000105202	FBL	14125.2	-1.06501	0.256339	-4.1547	3.26e-05	0.000671571
ENSG00000072195	SPEG	1483.31	-1.06427	0.262429	-4.05547	5e-05	0.000836402
ENSG00000134668	SPOCD1	270.764	-1.06381	0.261549	-4.06735	4.76e-05	0.000814003
ENSG00000073008	PVR	2616.62	-1.06353	0.235006	-4.52554	6.02e-06	0.000299144
ENSG00000140553	UNC45A	992.012	-1.06341	0.279164	-3.80927	0.00013938	0.00148734
ENSG00000131378	RFTN1	605.944	-1.06312	0.258839	-4.10725	4e-05	0.000737829
ENSG00000137404	NRM	539.169	-1.06293	0.284959	-3.73012	0.000191385	0.00178874
ENSG00000142459	EVI5L	127.995	-1.06277	0.23718	-4.48085	7.43e-06	0.000318173
ENSG00000101199	ARFGAP1	3260.68	-1.06208	0.280465	-3.78686	0.000152561	0.00156285
ENSG00000177556	ATOX1	3917.55	-1.06167	0.259509	-4.09107	4.29e-05	0.000768538
ENSG00000013588	GPRC5A	7729.12	-1.06138	0.23088	-4.5971	4.28e-06	0.000245531
ENSG00000196943	NOP9	767.356	-1.06116	0.286802	-3.69999	0.000215606	0.00192126
ENSG00000104883	PEX11G	26.7299	-1.05956	0.331428	-3.19695	0.00138887	0.0062516
ENSG00000162910	MRPL55	1102.81	-1.05857	0.252884	-4.186	2.84e-05	0.00062911
ENSG00000084710	EFR3B	1857.47	-1.05839	0.220117	-4.8083	1.52e-06	0.000140729
ENSG00000173442	EHBP1L1	581.411	-1.05763	0.321127	-3.29348	0.000989543	0.00496872
ENSG00000099381	SETD1A	885.587	-1.0571	0.251298	-4.20657	2.59e-05	0.00059492
ENSG00000148926	ADM	788.367	-1.05676	0.17143	-6.16441	7.07e-10	1.31e-06
ENSG00000141526	SLC16A3	186.112	-1.05648	0.278449	-3.79415	0.000148152	0.00153828
ENSG00000074370	ATP2A3	52.4831	-1.05604	0.350491	-3.01304	0.00258648	0.00983348
ENSG00000198937	CCDC167	742.749	-1.05604	0.250127	-4.222	2.42e-05	0.000581468
ENSG00000197245	FAM110D	519.353	-1.056	0.276953	-3.81293	0.000137328	0.00147413
ENSG00000084207	GSTP1	58828.8	-1.05598	0.233752	-4.51754	6.26e-06	0.000300349
ENSG00000130176	CNN1	2150.25	-1.05524	0.234694	-4.49622	6.92e-06	0.000310535
ENSG00000148341	SH3GLB2	421.943	-1.05505	0.26607	-3.9653	7.33e-05	0.00103147
ENSG00000141959	PFKL	729.622	-1.05466	0.281329	-3.74886	0.000177639	0.00171786
ENSG00000162490	DRAXIN	90.1848	-1.05394	0.285932	-3.68598	0.000227825	0.00198749
ENSG00000135617	PRADC1	657.198	-1.05393	0.217331	-4.84941	1.24e-06	0.000127991
ENSG00000183010	PYCR1	16585.8	-1.05364	0.264216	-3.98779	6.67e-05	0.000988498
ENSG00000125898	FAM110A	741.012	-1.0535	0.274425	-3.83894	0.000123567	0.00138872
ENSG00000142089	IFITM3	1558.69	-1.05301	0.24703	-4.26266	2.02e-05	0.000531911
ENSG00000151376	ME3	30.1271	-1.05295	0.297385	-3.54069	0.000399089	0.00275601
ENSG00000176040	TMPRSS7	22.7548	-1.05254	0.374006	-2.81423	0.00488948	0.0155376
ENSG00000213904	LIPE-AS1	361.723	-1.05219	0.28836	-3.64887	0.000263397	0.00215793
ENSG00000177108	ZDHHC22	24.5607	-1.05195	0.328416	-3.20312	0.00135949	0.00616057
ENSG00000104529	EEF1D	38037.3	-1.0517	0.282082	-3.72835	0.000192739	0.00179517
ENSG00000067225	PKM	6562.07	-1.05155	0.269301	-3.90476	9.43e-05	0.00119047
ENSG00000071553	ATP6AP1	2514.48	-1.05128	0.284984	-3.6889	0.000225222	0.00197715
ENSG00000170004	CHD3	3104.08	-1.05058	0.317445	-3.30949	0.000934677	0.00476122
ENSG00000183196	CHST6	219.124	-1.05011	0.228277	-4.60016	4.22e-06	0.000244107
ENSG00000135736	CCDC102A	591.752	-1.04981	0.266546	-3.93856	8.2e-05	0.00109944
ENSG00000224051	CPTP	144.067	-1.04971	0.261755	-4.01026	6.07e-05	0.00094102
ENSG00000248008	NRAV	70.7791	-1.0497	0.292598	-3.5875	0.000333863	0.00249665
ENSG00000244187	TMEM141	1115.07	-1.04959	0.276245	-3.79949	0.000144996	0.00151762
ENSG00000063660	GPC1	4737.36	-1.04909	0.255116	-4.1122	3.92e-05	0.000732575
ENSG00000127423	AUNIP	1080.39	-1.04888	0.289653	-3.62115	0.000293296	0.00230161
ENSG00000090013	BLVRB	3448.03	-1.04873	0.255869	-4.0987	4.15e-05	0.000754927
ENSG00000133027	PEMT	124.197	-1.04799	0.292053	-3.58835	0.000332783	0.00249641
ENSG00000166557	TMED3	4045.04	-1.04741	0.233676	-4.48232	7.38e-06	0.000317026
ENSG00000089639	GMIP	59.552	-1.04674	0.292452	-3.57919	0.000344658	0.00253822
ENSG00000100297	MCM5	2048.27	-1.04671	0.249329	-4.1981	2.69e-05	0.000605855
ENSG00000221890	NPTXR	1018.84	-1.04645	0.247197	-4.23328	2.3e-05	0.00056809
ENSG00000159069	FBXW5	4274.97	-1.04612	0.291536	-3.58831	0.00033283	0.00249641
ENSG00000183978	COA3	1016.98	-1.04576	0.251411	-4.15958	3.19e-05	0.000665184
ENSG00000135723	FHOD1	6643.07	-1.04529	0.247301	-4.22679	2.37e-05	0.000574258
ENSG00000165916	PSMC3	7767.3	-1.0445	0.281942	-3.70468	0.000211661	0.00190568
ENSG00000142684	ZNF593	1754.29	-1.04436	0.262183	-3.9833	6.8e-05	0.000995748
ENSG00000171163	ZNF692	298.029	-1.04416	0.268135	-3.89415	9.85e-05	0.00121869
ENSG00000109016	DHRS7B	540.715	-1.04377	0.262492	-3.9764	7e-05	0.00100677
ENSG00000244625	MIATNB	76.9386	-1.04338	0.327466	-3.18622	0.00144147	0.00640117
ENSG00000079462	PAFAH1B3	1039.95	-1.04271	0.271757	-3.83694	0.000124579	0.00139722
ENSG00000198033	TUBA3C	11675.2	-1.04109	0.253754	-4.10275	4.08e-05	0.000747071
ENSG00000156411	ATP5MPL	10335.9	-1.04055	0.26685	-3.89939	9.64e-05	0.00120177
ENSG00000142528	ZNF473	947.602	-1.04049	0.296151	-3.51339	0.00044243	0.00294425
ENSG00000196652	ZKSCAN5	1511.98	-1.04039	0.308821	-3.36893	0.00075461	0.00412326
ENSG00000063241	ISOC2	1013.59	-1.04032	0.268615	-3.87291	0.000107542	0.00127773
ENSG00000154342	WNT3A	256.862	-1.04008	0.258622	-4.02162	5.78e-05	0.000910355
ENSG00000125910	S1PR4	32.8835	-1.03978	0.317423	-3.27569	0.00105405	0.00519044
ENSG00000143028	SYPL2	688.236	-1.03933	0.261335	-3.97702	6.98e-05	0.00100677
ENSG00000234127	TRIM26	1276.67	-1.03927	0.283745	-3.66271	0.000249561	0.00209087
ENSG00000061656	SPAG4	64.1601	-1.03927	0.296438	-3.50586	0.000455127	0.00298749
ENSG00000167114	SLC27A4	479.693	-1.03912	0.306966	-3.38513	0.000711452	0.00397253
ENSG00000167136	ENDOG	1112.13	-1.03868	0.260898	-3.98118	6.86e-05	0.00100241
ENSG00000277268	LHX1-DT	123.267	-1.03845	0.331669	-3.13099	0.00174219	0.00733522
ENSG00000070669	ASNS	4376.35	-1.03812	0.278642	-3.72565	0.000194813	0.00180908
ENSG00000268061	NAPA-AS1	51.7827	-1.03725	0.322315	-3.21811	0.00129036	0.00594213
ENSG00000110046	ATG2A	1633.91	-1.03723	0.266974	-3.88515	0.000102267	0.00124229
ENSG00000087152	ATXN7L3	5651.22	-1.03705	0.235238	-4.40849	1.04e-05	0.000393132
ENSG00000184897	H1FX	18149.8	-1.03683	0.298298	-3.47583	0.000509279	0.00322577
ENSG00000101439	CST3	1328.07	-1.03679	0.262576	-3.94853	7.86e-05	0.00107458
ENSG00000160999	SH2B2	88.0651	-1.03657	0.290125	-3.57284	0.000353125	0.00257933
ENSG00000231584	FAHD2CP	52.6848	-1.03633	0.267407	-3.87547	0.000106417	0.00127017
ENSG00000189091	SF3B3	2910.2	-1.03622	0.261866	-3.95704	7.59e-05	0.00105361
ENSG00000124313	IQSEC2	746.568	-1.03599	0.226506	-4.57379	4.79e-06	0.000261621
ENSG00000177548	RABEP2	86.7463	-1.03538	0.308976	-3.35099	0.000805236	0.00429525
ENSG00000108469	RECQL5	117.786	-1.03302	0.333321	-3.09918	0.00194058	0.00791334
ENSG00000123159	GIPC1	4434.21	-1.03289	0.284375	-3.63212	0.000281097	0.00224086
ENSG00000160963	COL26A1	51.2812	-1.03122	0.372356	-2.76944	0.00561525	0.0171974
ENSG00000159199	ATP5MC1	21355.3	-1.03119	0.262344	-3.93067	8.47e-05	0.00112705
ENSG00000139428	MMAB	1013.81	-1.031	0.258586	-3.98706	6.69e-05	0.000990143
ENSG00000184363	PKP3	1458.29	-1.03018	0.293752	-3.50695	0.000453268	0.00298131
ENSG00000177663	IL17RA	2037.68	-1.03012	0.274396	-3.75415	0.000173932	0.00169375
ENSG00000147130	ZMYM3	1498.56	-1.02962	0.271344	-3.79452	0.000147928	0.00153799
ENSG00000132481	TRIM47	193.076	-1.02932	0.244527	-4.20945	2.56e-05	0.000592622
ENSG00000162496	DHRS3	83.0328	-1.02917	0.281895	-3.65088	0.000261342	0.0021498
ENSG00000144120	TMEM177	1274.21	-1.02792	0.228998	-4.48875	7.16e-06	0.000315034
ENSG00000120075	HOXB5	214.335	-1.02695	0.244597	-4.19853	2.69e-05	0.000605855
ENSG00000085117	CD82	1567.68	-1.02607	0.273422	-3.75268	0.000174955	0.00169863
ENSG00000008382	MPND	246.356	-1.02544	0.290475	-3.53021	0.000415229	0.00283279
ENSG00000102003	SYP	71.5069	-1.02516	0.271951	-3.76965	0.000163477	0.00162976
ENSG00000270604	HCG17	29.7788	-1.02501	0.357568	-2.86661	0.004149	0.0137876
ENSG00000007255	TRAPPC6A	747.506	-1.02413	0.261647	-3.91416	9.07e-05	0.00116512
ENSG00000123453	SARDH	28.6947	-1.02404	0.280711	-3.64804	0.000264249	0.00216045
ENSG00000013573	DDX11	631.329	-1.02361	0.273009	-3.74935	0.000177293	0.00171748
ENSG00000178531	CTXN1	257.966	-1.02336	0.310084	-3.30026	0.000965966	0.00488427
ENSG00000059691	GATB	311.726	-1.02265	0.237542	-4.30512	1.67e-05	0.000480376
ENSG00000101098	RIMS4	6193.28	-1.02232	0.283752	-3.60288	0.000314709	0.00241776
ENSG00000141504	SAT2	1408.02	-1.02201	0.237068	-4.31104	1.62e-05	0.000472589
ENSG00000122386	ZNF205	366.487	-1.02168	0.337889	-3.02371	0.00249698	0.00959128
ENSG00000167397	VKORC1	1976.08	-1.02103	0.258234	-3.95388	7.69e-05	0.00106313
ENSG00000106665	CLIP2	223.165	-1.0209	0.303777	-3.36068	0.000777496	0.00419545
ENSG00000143847	PPFIA4	146.568	-1.02087	0.339866	-3.00375	0.00266673	0.0100592
ENSG00000186654	PRR5	240.204	-1.02073	0.245849	-4.15185	3.3e-05	0.000675684
ENSG00000241506	PSMC1P1	145.992	-1.02069	0.355237	-2.87327	0.00406241	0.0135622
ENSG00000145916	RMND5B	352.179	-1.02045	0.238409	-4.28024	1.87e-05	0.000515679
ENSG00000160256	FAM207A	376.454	-1.01965	0.260808	-3.90959	9.25e-05	0.00117872
ENSG00000172061	LRRC15	360.537	-1.01896	0.238558	-4.27134	1.94e-05	0.000524454
ENSG00000175334	BANF1	1084.11	-1.01887	0.22976	-4.43451	9.23e-06	0.000366074
ENSG00000142409	ZNF787	1251.95	-1.01833	0.305213	-3.33647	0.000848491	0.00445411
ENSG00000141699	RETREG3	405.622	-1.0182	0.279004	-3.6494	0.000262849	0.00215616
ENSG00000067606	PRKCZ	710.527	-1.01761	0.241653	-4.21103	2.54e-05	0.000590334
ENSG00000186141	POLR3C	572.017	-1.0172	0.286221	-3.55389	0.000379572	0.002678
ENSG00000083444	PLOD1	1590.56	-1.01638	0.234665	-4.33118	1.48e-05	0.000455074
ENSG00000178927	C17orf62	713.36	-1.01632	0.234476	-4.33443	1.46e-05	0.000452823
ENSG00000169976	SF3B5	28793.8	-1.01612	0.234667	-4.33007	1.49e-05	0.000456299
ENSG00000030582	GRN	1826.33	-1.01585	0.305022	-3.33042	0.000867137	0.00452162
ENSG00000276600	RAB7B	42.2021	-1.01453	0.263191	-3.85473	0.000115857	0.00133391
ENSG00000106327	TFR2	91.3826	-1.01405	0.25309	-4.00666	6.16e-05	0.000949282
ENSG00000011295	TTC19	1653.73	-1.01388	0.307229	-3.30008	0.00096656	0.00488537
ENSG00000126464	PRR12	232.294	-1.01371	0.270817	-3.74317	0.000181712	0.00174085
ENSG00000214160	ALG3	762.618	-1.01281	0.244232	-4.14693	3.37e-05	0.000682316
ENSG00000128272	ATF4	21729	-1.01234	0.303179	-3.33907	0.000840584	0.00441916
ENSG00000125534	PPDPF	6292.53	-1.01224	0.222556	-4.54825	5.41e-06	0.000280377
ENSG00000158825	CDA	189.596	-1.01223	0.241994	-4.18285	2.88e-05	0.000630195
ENSG00000254901	BORCS8	753.687	-1.012	0.266105	-3.803	0.000142952	0.00150713
ENSG00000165782	PIP4P1	1641.83	-1.0117	0.288955	-3.50123	0.000463119	0.00302621
ENSG00000197774	EME2	27.2779	-1.01122	0.351868	-2.87387	0.00405477	0.013549
ENSG00000117450	PRDX1	50354	-1.01068	0.23789	-4.24851	2.15e-05	0.000548952
ENSG00000170498	KISS1	1054.4	-1.01061	0.342272	-2.95265	0.00315063	0.0113419
ENSG00000188508	KRTDAP	22.7819	-1.01033	0.388826	-2.5984	0.00936586	0.0252434
ENSG00000115661	STK16	1822.35	-1.01031	0.257495	-3.92361	8.72e-05	0.00113828
ENSG00000197905	TEAD4	951.499	-1.00966	0.239888	-4.2089	2.57e-05	0.000593008
ENSG00000178209	PLEC	2121.9	-1.0091	0.288965	-3.49212	0.000479202	0.00309554
ENSG00000205060	SLC35B4	870.084	-1.00905	0.287114	-3.51445	0.000440658	0.00294005
ENSG00000072958	AP1M1	1209.86	-1.00876	0.250801	-4.02217	5.77e-05	0.000909683
ENSG00000163719	MTMR14	978.2	-1.00851	0.252589	-3.99267	6.53e-05	0.000972508
ENSG00000124116	WFDC3	27.3001	-1.00848	0.375614	-2.68489	0.00725543	0.0208465
ENSG00000089327	FXYD5	595.152	-1.0082	0.224679	-4.48729	7.21e-06	0.000315034
ENSG00000258839	MC1R	57.6	-1.00756	0.261648	-3.85081	0.000117727	0.00135169
ENSG00000145014	TMEM44	114.2	-1.00709	0.233451	-4.3139	1.6e-05	0.000471051
ENSG00000153048	CARHSP1	5035.54	-1.00703	0.233076	-4.32061	1.56e-05	0.000465373
ENSG00000153443	UBALD1	81.2917	-1.00679	0.269717	-3.73275	0.000189404	0.00178265
ENSG00000158435	CNOT11	13603.9	-1.00658	0.258721	-3.89059	0.000100001	0.00123053
ENSG00000175854	SWI5	2626.11	-1.00601	0.2734	-3.67962	0.000233584	0.00202461
ENSG00000142657	PGD	1289.79	-1.00599	0.274342	-3.6669	0.000245505	0.00207944
ENSG00000104892	KLC3	591.514	-1.00572	0.302082	-3.3293	0.000870637	0.00452898
ENSG00000136942	RPL35	25269.1	-1.00517	0.252629	-3.97884	6.93e-05	0.0010054
ENSG00000179922	ZNF784	365.053	-1.00488	0.282624	-3.55554	0.000377207	0.00267291
ENSG00000180806	HOXC9	1230.44	-1.00464	0.274289	-3.66268	0.000249586	0.00209087
ENSG00000110881	ASIC1	235.124	-1.00396	0.261905	-3.83332	0.000126426	0.00140462
ENSG00000185475	TMEM179B	5230.23	-1.0039	0.242014	-4.14812	3.35e-05	0.000682001
ENSG00000170889	RPS9	36442.5	-1.00387	0.254412	-3.94586	7.95e-05	0.00108077
ENSG00000131738	KRT33B	78.0344	-1.00369	0.356812	-2.81293	0.00490928	0.0155742
ENSG00000145901	TNIP1	1285.15	-1.00273	0.26318	-3.81005	0.000138939	0.00148406
ENSG00000124587	PEX6	20.7504	-1.00214	0.346423	-2.89283	0.0038179	0.0129689
ENSG00000174939	ASPHD1	334.983	-1.00213	0.259507	-3.86167	0.000112615	0.00131156
ENSG00000143554	SLC27A3	244.612	-1.00151	0.268802	-3.72582	0.000194678	0.00180908
ENSG00000132002	DNAJB1	12493.9	-1.00126	0.2584	-3.87485	0.000106691	0.00127111
ENSG00000188015	S100A3	91.8309	-1.00078	0.250385	-3.99698	6.42e-05	0.000962217
ENSG00000004455	AK2	5331.1	-1.00034	0.238038	-4.20243	2.64e-05	0.000600601
ENSG00000153029	MR1	98.7281	-0.999678	0.252243	-3.96315	7.4e-05	0.00103474
ENSG00000272767	JMJD1C-AS1	81.247	-0.999325	0.274248	-3.64387	0.000268571	0.00218109
ENSG00000065057	NTHL1	490.109	-0.999238	0.231478	-4.31678	1.58e-05	0.000468132
ENSG00000115042	FAHD2A	325.437	-0.998619	0.252477	-3.95529	7.64e-05	0.00105912
ENSG00000130165	ELOF1	330.179	-0.997902	0.248605	-4.01401	5.97e-05	0.000934601
ENSG00000142534	RPS11	23451.5	-0.997693	0.242694	-4.11091	3.94e-05	0.000733513
ENSG00000142173	COL6A2	115.413	-0.997684	0.30279	-3.29496	0.00098434	0.00494642
ENSG00000183605	SFXN4	4350.15	-0.997674	0.244025	-4.0884	4.34e-05	0.000772037
ENSG00000182087	TMEM259	2340.68	-0.99756	0.274146	-3.63879	0.000273918	0.00220158
ENSG00000167083	GNGT2	35.6038	-0.997291	0.32062	-3.1105	0.00186768	0.0077016
ENSG00000158864	NDUFS2	16273.7	-0.997125	0.244118	-4.08461	4.42e-05	0.000780442
ENSG00000103326	CAPN15	610.26	-0.996984	0.250118	-3.98606	6.72e-05	0.000990454
ENSG00000184990	SIVA1	14176.4	-0.996915	0.236148	-4.22157	2.43e-05	0.000581468
ENSG00000126247	CAPNS1	4446.71	-0.996725	0.250013	-3.9867	6.7e-05	0.000990454
ENSG00000136463	TACO1	1418.83	-0.996435	0.233603	-4.26551	1.99e-05	0.000531911
ENSG00000141012	GALNS	650.501	-0.996168	0.250302	-3.97986	6.9e-05	0.00100521
ENSG00000234608	MAPKAPK5-AS1	591.846	-0.995497	0.235059	-4.2351	2.28e-05	0.00056639
ENSG00000176978	DPP7	770.625	-0.995126	0.263048	-3.78305	0.000154915	0.00157457
ENSG00000144043	TEX261	3594.12	-0.993744	0.235882	-4.21288	2.52e-05	0.00058891
ENSG00000105486	LIG1	7448.28	-0.993479	0.228988	-4.33857	1.43e-05	0.00044959
ENSG00000126934	MAP2K2	5330.57	-0.993252	0.258003	-3.84976	0.000118233	0.00135525
ENSG00000117419	ERI3	268.218	-0.993063	0.263628	-3.76692	0.000165277	0.00163433
ENSG00000198925	ATG9A	1662.61	-0.992832	0.258129	-3.84627	0.000119932	0.00136511
ENSG00000142549	IGLON5	719.923	-0.992594	0.289057	-3.43391	0.000594944	0.00353608
ENSG00000101997	CCDC22	353.685	-0.99211	0.294104	-3.37334	0.000742634	0.00408873
ENSG00000106404	CLDN15	392.752	-0.991446	0.273642	-3.62315	0.000291041	0.00229439
ENSG00000130305	NSUN5	2287.34	-0.991289	0.2504	-3.95882	7.53e-05	0.00104825
ENSG00000266967	AARSD1	76.5127	-0.991054	0.309726	-3.19978	0.00137532	0.00621068
ENSG00000164535	DAGLB	430.729	-0.991024	0.239101	-4.1448	3.4e-05	0.000682853
ENSG00000122705	CLTA	11797.2	-0.9908	0.251478	-3.93991	8.15e-05	0.00109551
ENSG00000165802	NSMF	1120.85	-0.990714	0.301268	-3.28848	0.00100729	0.00503259
ENSG00000067057	PFKP	726.845	-0.990646	0.264424	-3.74643	0.000179369	0.00172987
ENSG00000142327	RNPEPL1	1394.81	-0.990262	0.277991	-3.56221	0.000367746	0.00263578
ENSG00000161509	GRIN2C	70.4832	-0.989787	0.297274	-3.32955	0.000869876	0.00452803
ENSG00000277778	PGM5P2	272.146	-0.989699	0.251798	-3.93053	8.48e-05	0.00112705
ENSG00000149218	ENDOD1	284.289	-0.989552	0.258386	-3.82975	0.000128273	0.00141727
ENSG00000239523	MYLK-AS1	136.78	-0.989414	0.208985	-4.73437	2.2e-06	0.000175361
ENSG00000146409	SLC18B1	117.287	-0.989407	0.261245	-3.78727	0.00015231	0.0015615
ENSG00000145861	C1QTNF2	1067.85	-0.989382	0.251622	-3.93201	8.42e-05	0.00112537
ENSG00000143434	SEMA6C	139.263	-0.989316	0.281781	-3.51093	0.000446536	0.00295826
ENSG00000220848	RPS18P9	111.487	-0.989279	0.245433	-4.03075	5.56e-05	0.000888162
ENSG00000225828	FAM229A	74.9345	-0.988172	0.28529	-3.46374	0.000532713	0.00330965
ENSG00000104973	MED25	221.935	-0.987965	0.281457	-3.51018	0.000447799	0.00296442
ENSG00000210144	MT-TY	360.661	-0.987895	0.392499	-2.51694	0.0118379	0.0301038
ENSG00000175213	ZNF408	304.725	-0.987449	0.298918	-3.30341	0.000955165	0.00484283
ENSG00000170909	OSCAR	80.4106	-0.98705	0.302928	-3.25837	0.00112056	0.00542153
ENSG00000101464	PIGU	329.433	-0.986215	0.253059	-3.89717	9.73e-05	0.00120936
ENSG00000188522	FAM83G	706.852	-0.98613	0.284345	-3.46807	0.000524205	0.00328188
ENSG00000072062	PRKACA	11178.7	-0.985669	0.212677	-4.63458	3.58e-06	0.00021744
ENSG00000167394	ZNF668	200.539	-0.985618	0.243347	-4.05025	5.12e-05	0.000847221
ENSG00000198899	MT-ATP6	23194.7	-0.984742	0.265527	-3.70863	0.000208386	0.00188271
ENSG00000273366	Z83851.2	35.6368	-0.984274	0.33545	-2.93419	0.0033442	0.0118152
ENSG00000105053	VRK3	1643.76	-0.984253	0.250194	-3.93396	8.36e-05	0.0011184
ENSG00000068971	PPP2R5B	187.003	-0.984057	0.29499	-3.3359	0.000850237	0.00445852
ENSG00000136213	CHST12	1148.11	-0.983993	0.246755	-3.98772	6.67e-05	0.000988498
ENSG00000267470	ZNF571-AS1	42.6713	-0.983017	0.329109	-2.9869	0.00281817	0.0104487
ENSG00000188760	TMEM198	28.0587	-0.98283	0.320572	-3.06586	0.00217041	0.00863154
ENSG00000173638	SLC19A1	564.224	-0.982727	0.228428	-4.30212	1.69e-05	0.000482652
ENSG00000143178	TBX19	74.0445	-0.981753	0.353551	-2.77683	0.00548915	0.0169267
ENSG00000184281	TSSC4	1988.37	-0.981423	0.285703	-3.43512	0.0005923	0.00353154
ENSG00000155229	MMS19	14629.9	-0.980305	0.24419	-4.01452	5.96e-05	0.000933687
ENSG00000034053	APBA2	223.246	-0.980159	0.282655	-3.46769	0.000524949	0.00328188
ENSG00000160345	C9orf116	168.981	-0.97946	0.234649	-4.17414	2.99e-05	0.000641098
ENSG00000185803	SLC52A2	6209.22	-0.979226	0.235751	-4.15365	3.27e-05	0.000673584
ENSG00000104969	SGTA	4203.17	-0.979177	0.275472	-3.55455	0.000378631	0.00267426
ENSG00000162390	ACOT11	93.4741	-0.978877	0.276684	-3.53789	0.000403346	0.00277353
ENSG00000135835	KIAA1614	81.1436	-0.978706	0.261969	-3.73596	0.000187	0.00177241
ENSG00000226972	RPL12P19	39.4788	-0.978633	0.283759	-3.44881	0.000563059	0.0034326
ENSG00000183778	B3GALT5	36.8192	-0.978178	0.32043	-3.0527	0.00226791	0.00888451
ENSG00000172922	RNASEH2C	1024.46	-0.978047	0.210401	-4.64848	3.34e-06	0.000212434
ENSG00000198929	NOS1AP	44.6433	-0.977789	0.338969	-2.88459	0.00391919	0.0132335
ENSG00000172828	CES3	55.7981	-0.977777	0.299592	-3.26369	0.0010997	0.00534447
ENSG00000128973	CLN6	791.563	-0.97747	0.254104	-3.84673	0.000119706	0.00136492
ENSG00000185499	MUC1	102.965	-0.977333	0.283433	-3.44819	0.000564349	0.0034326
ENSG00000196498	NCOR2	6531.43	-0.977204	0.273762	-3.56953	0.000357616	0.00260066
ENSG00000175634	RPS6KB2	2777.71	-0.977164	0.239444	-4.08096	4.48e-05	0.000789565
ENSG00000235961	PNMA6A	1750.18	-0.97691	0.230948	-4.22999	2.34e-05	0.000570437
ENSG00000117984	CTSD	2227.27	-0.975674	0.280443	-3.47904	0.000503212	0.00320293
ENSG00000013306	SLC25A39	2468.1	-0.975622	0.249729	-3.90672	9.36e-05	0.00118863
ENSG00000260630	SNAI3-AS1	77.7448	-0.975591	0.3083	-3.16443	0.00155389	0.00675674
ENSG00000174547	MRPL11	6443.27	-0.975122	0.233222	-4.18109	2.9e-05	0.000630195
ENSG00000089248	ERP29	7749.39	-0.974825	0.218374	-4.46401	8.04e-06	0.000333289
ENSG00000173272	MZT2A	9797.32	-0.974424	0.261019	-3.73316	0.000189095	0.00178141
ENSG00000058262	SEC61A1	9143.99	-0.973988	0.231096	-4.21464	2.5e-05	0.000587554
ENSG00000107262	BAG1	2430.73	-0.973853	0.228975	-4.2531	2.11e-05	0.000540385
ENSG00000124733	MEA1	873.108	-0.972527	0.237541	-4.09414	4.24e-05	0.000763311
ENSG00000159352	PSMD4	10750.7	-0.972245	0.23975	-4.05525	5.01e-05	0.000836402
ENSG00000180209	MYLPF	292.699	-0.972004	0.281353	-3.45475	0.0005508	0.00339233
ENSG00000120885	CLU	4566.9	-0.971655	0.287774	-3.37645	0.000734274	0.00406207
ENSG00000225383	SFTA1P	888.072	-0.971327	0.232364	-4.1802	2.91e-05	0.000631531
ENSG00000177674	AGTRAP	345.091	-0.971023	0.236511	-4.10562	4.03e-05	0.000740393
ENSG00000185201	IFITM2	1121.07	-0.970184	0.229915	-4.21975	2.45e-05	0.000581468
ENSG00000215788	TNFRSF25	34.8826	-0.970002	0.299265	-3.24128	0.00118995	0.00564199
ENSG00000160703	NLRX1	67.9412	-0.969992	0.278382	-3.48439	0.000493257	0.003155
ENSG00000198886	MT-ND4	27302.1	-0.969932	0.247142	-3.92459	8.69e-05	0.00113584
ENSG00000158710	TAGLN2	92360.1	-0.969889	0.25265	-3.83886	0.000123608	0.00138872
ENSG00000162236	STX5	144.062	-0.969704	0.292021	-3.32067	0.000898018	0.00463436
ENSG00000167191	GPRC5B	314.746	-0.969506	0.261726	-3.70428	0.000211993	0.00190612
ENSG00000105662	CRTC1	290.209	-0.969377	0.287705	-3.36934	0.000753474	0.00411985
ENSG00000166169	POLL	774.015	-0.968376	0.287414	-3.36927	0.000753669	0.00411985
ENSG00000118640	VAMP8	1881.54	-0.968323	0.255926	-3.78361	0.000154572	0.00157457
ENSG00000121716	PILRB	65.3521	-0.968065	0.329449	-2.93844	0.00329873	0.0117066
ENSG00000141985	SH3GL1	2165.35	-0.967941	0.251957	-3.84169	0.000122189	0.00137897
ENSG00000103197	TSC2	92.5583	-0.967905	0.26998	-3.5851	0.000336945	0.00251066
ENSG00000267368	UPK3BL1	713.742	-0.967702	0.24666	-3.92322	8.74e-05	0.00113901
ENSG00000272031	ANKRD34A	184.733	-0.967297	0.284328	-3.40205	0.000668827	0.00381141
ENSG00000168256	NKIRAS2	1855.62	-0.967114	0.267523	-3.61507	0.000300269	0.00233551
ENSG00000244509	APOBEC3C	1190.24	-0.966904	0.278587	-3.47075	0.000519012	0.00326043
ENSG00000102977	ACD	280.142	-0.965641	0.262211	-3.68268	0.000230793	0.0020071
ENSG00000167685	ZNF444	591.208	-0.965394	0.234062	-4.12452	3.72e-05	0.000716053
ENSG00000125449	ARMC7	307.975	-0.965224	0.281383	-3.43028	0.00060295	0.00356725
ENSG00000100288	CHKB	27.8047	-0.965203	0.357812	-2.69752	0.00698591	0.0202551
ENSG00000170365	SMAD1	291.686	-0.965033	0.267202	-3.61162	0.00030429	0.00235925
ENSG00000224420	ADM5	60.421	-0.964559	0.279575	-3.45009	0.000560408	0.00342697
ENSG00000089225	TBX5	100.685	-0.964157	0.301015	-3.20302	0.00135997	0.00616057
ENSG00000127554	GFER	455.921	-0.963937	0.278693	-3.45878	0.000542629	0.00335214
ENSG00000116661	FBXO2	392.308	-0.963535	0.236189	-4.07951	4.51e-05	0.000790787
ENSG00000130052	STARD8	350.501	-0.963388	0.275136	-3.5015	0.00046264	0.0030246
ENSG00000101144	BMP7	1035.13	-0.962831	0.221096	-4.35481	1.33e-05	0.000431313
ENSG00000173264	GPR137	142.705	-0.962725	0.231476	-4.15906	3.2e-05	0.000665184
ENSG00000103528	SYT17	99.0291	-0.962541	0.26291	-3.66111	0.000251127	0.00209702
ENSG00000109066	TMEM104	432.506	-0.962443	0.242723	-3.96519	7.33e-05	0.00103147
ENSG00000011677	GABRA3	1250.61	-0.962361	0.244992	-3.92813	8.56e-05	0.00113132
ENSG00000168077	SCARA3	1154.78	-0.961506	0.223982	-4.29278	1.76e-05	0.000495346
ENSG00000099341	PSMD8	16944.8	-0.960799	0.24207	-3.9691	7.21e-05	0.00102466
ENSG00000108578	BLMH	4472.72	-0.960608	0.260452	-3.68823	0.000225818	0.00197752
ENSG00000167523	SPATA33	377.047	-0.960399	0.225281	-4.26311	2.02e-05	0.000531911
ENSG00000161791	FMNL3	346.282	-0.960365	0.288672	-3.32684	0.000878371	0.00455828
ENSG00000233493	TMEM238	224.781	-0.960317	0.300949	-3.19096	0.00141801	0.00633092
ENSG00000240137	ERICH6-AS1	74.5218	-0.960314	0.279888	-3.43106	0.000601224	0.0035619
ENSG00000163516	ANKZF1	739.439	-0.960202	0.288573	-3.32742	0.000876544	0.00455425
ENSG00000149273	RPS3	42204.4	-0.96002	0.227758	-4.21508	2.5e-05	0.000587554
ENSG00000164587	RPS14	207971	-0.959785	0.212747	-4.51138	6.44e-06	0.000302501
ENSG00000213023	SYT3	31.7775	-0.95953	0.333824	-2.87436	0.00404849	0.0135412
ENSG00000142546	NOSIP	1318.5	-0.95932	0.255529	-3.75426	0.000173858	0.00169375
ENSG00000267799	MAN1A2P1	68.2775	-0.959091	0.370662	-2.58751	0.00966722	0.0258468
ENSG00000147394	ZNF185	1803.22	-0.959056	0.222899	-4.30265	1.69e-05	0.000482559
ENSG00000075702	WDR62	504.357	-0.95864	0.275447	-3.48031	0.000500827	0.00319087
ENSG00000119777	TMEM214	1164.43	-0.958091	0.219369	-4.36749	1.26e-05	0.000418189
ENSG00000163382	NAXE	3350.5	-0.958023	0.217453	-4.40565	1.05e-05	0.000393132
ENSG00000242372	EIF6	2399.01	-0.957931	0.260162	-3.68206	0.000231357	0.00201066
ENSG00000168781	PPIP5K1	186.445	-0.957817	0.271901	-3.52267	0.000427221	0.00288735
ENSG00000120913	PDLIM2	6771.38	-0.957701	0.211925	-4.51906	6.21e-06	0.000300349
ENSG00000163931	TKT	5991.48	-0.957283	0.224864	-4.25717	2.07e-05	0.000537621
ENSG00000177352	CCDC71	682.991	-0.95681	0.328741	-2.91053	0.00360815	0.0124813
ENSG00000124541	RRP36	2040.11	-0.956439	0.252264	-3.79142	0.000149786	0.00154783
ENSG00000161513	FDXR	2642.35	-0.956412	0.223053	-4.28782	1.8e-05	0.00050374
ENSG00000104812	GYS1	1814.12	-0.95623	0.248666	-3.84543	0.00012034	0.00136855
ENSG00000114388	NPRL2	798.744	-0.956148	0.247833	-3.85803	0.000114304	0.00132422
ENSG00000108829	LRRC59	3803.79	-0.955759	0.212301	-4.5019	6.73e-06	0.000309996
ENSG00000177666	PNPLA2	173.556	-0.955231	0.31235	-3.05821	0.00222665	0.00878184
ENSG00000243824	RPL12P6	37.5415	-0.954914	0.298122	-3.2031	0.00135958	0.00616057
ENSG00000256269	HMBS	561.423	-0.954605	0.221112	-4.31729	1.58e-05	0.000468112
ENSG00000168918	INPP5D	426.341	-0.954561	0.272021	-3.50915	0.000449541	0.00296795
ENSG00000178980	SELENOW	22270.5	-0.954396	0.256334	-3.72325	0.000196677	0.0018173
ENSG00000100084	HIRA	239.098	-0.953991	0.286752	-3.32689	0.000878223	0.00455828
ENSG00000164062	APEH	2426.82	-0.95389	0.275078	-3.4677	0.000524924	0.00328188
ENSG00000164929	BAALC	28.7748	-0.953323	0.276995	-3.44166	0.00057815	0.00348149
ENSG00000197785	ATAD3A	1526.71	-0.95285	0.268743	-3.54558	0.000391743	0.00272929
ENSG00000120068	HOXB8	32.0142	-0.952664	0.306563	-3.10757	0.00188635	0.00776628
ENSG00000164050	PLXNB1	96.2665	-0.951907	0.299822	-3.1749	0.00149886	0.00659272
ENSG00000198113	TOR4A	4447.48	-0.951453	0.270866	-3.51263	0.000443688	0.0029496
ENSG00000148358	GPR107	2270.87	-0.951324	0.252081	-3.77389	0.000160725	0.00161147
ENSG00000094631	HDAC6	1934.44	-0.951239	0.267375	-3.5577	0.000374121	0.00266409
ENSG00000157353	FUK	155.121	-0.951189	0.277092	-3.43276	0.000597482	0.00354457
ENSG00000235034	C19orf81	265.168	-0.951039	0.282614	-3.36515	0.00076502	0.00415546
ENSG00000104979	C19orf53	921.433	-0.950649	0.209005	-4.54844	5.4e-06	0.000280377
ENSG00000149571	KIRREL3	241.034	-0.950613	0.230891	-4.11715	3.84e-05	0.000725354
ENSG00000137312	FLOT1	1892.42	-0.95024	0.23222	-4.09199	4.28e-05	0.000767477
ENSG00000130508	PXDN	1418.72	-0.950221	0.230094	-4.12971	3.63e-05	0.000709521
ENSG00000111199	TRPV4	275.647	-0.949928	0.27815	-3.41516	0.000637435	0.00370721
ENSG00000126062	TMEM115	364.756	-0.949704	0.22457	-4.22898	2.35e-05	0.000570865
ENSG00000006118	TMEM132A	189.546	-0.94895	0.264488	-3.58787	0.000333389	0.00249641
ENSG00000101152	DNAJC5	2734.85	-0.94863	0.243357	-3.8981	9.7e-05	0.00120587
ENSG00000140105	WARS	377.58	-0.948603	0.23281	-4.07459	4.61e-05	0.00079749
ENSG00000125037	EMC3	826.532	-0.948167	0.216195	-4.3857	1.16e-05	0.000402182
ENSG00000112640	PPP2R5D	3863.06	-0.948042	0.241558	-3.92469	8.68e-05	0.00113584
ENSG00000175938	ORAI3	258.441	-0.947118	0.269454	-3.51495	0.000439845	0.00293757
ENSG00000132017	DCAF15	61.3039	-0.946744	0.281748	-3.36026	0.000778704	0.00419674
ENSG00000127419	TMEM175	120.88	-0.946647	0.321352	-2.94582	0.003221	0.0115084
ENSG00000204435	CSNK2B	3529.34	-0.946546	0.265734	-3.56201	0.00036803	0.00263578
ENSG00000032444	PNPLA6	127.689	-0.946512	0.277729	-3.40805	0.000654294	0.00376653
ENSG00000105583	WDR83OS	2867.11	-0.946395	0.217705	-4.34715	1.38e-05	0.000438713
ENSG00000096080	MRPS18A	2106.37	-0.946094	0.254041	-3.72417	0.000195956	0.00181419
ENSG00000108262	GIT1	1645.53	-0.946092	0.248946	-3.80039	0.000144471	0.00151701
ENSG00000156453	PCDH1	35.04	-0.945916	0.326557	-2.89663	0.00377192	0.012853
ENSG00000105355	PLIN3	15676.7	-0.945805	0.229924	-4.11356	3.9e-05	0.000731419
ENSG00000124374	PAIP2B	675.935	-0.945027	0.297289	-3.17882	0.00147877	0.00652161
ENSG00000105672	ETV2	98.0283	-0.944724	0.294909	-3.20344	0.00135797	0.00615795
ENSG00000104907	TRMT1	111.662	-0.944417	0.240766	-3.92254	8.76e-05	0.00114026
ENSG00000070614	NDST1	9671.32	-0.944133	0.240698	-3.92247	8.76e-05	0.00114026
ENSG00000142798	HSPG2	355.924	-0.944115	0.271911	-3.47215	0.000516316	0.00325048
ENSG00000180425	C11orf71	328.589	-0.944069	0.25693	-3.67442	0.000238389	0.0020485
ENSG00000186501	TMEM222	81.6189	-0.943983	0.275781	-3.42294	0.000619473	0.00364009
ENSG00000103047	TANGO6	148.982	-0.943719	0.297786	-3.16912	0.00152901	0.00667532
ENSG00000110047	EHD1	2265.6	-0.942481	0.239999	-3.92702	8.6e-05	0.00113365
ENSG00000124762	CDKN1A	13835.3	-0.942341	0.223059	-4.22462	2.39e-05	0.000577702
ENSG00000177464	GPR4	201.669	-0.94184	0.253597	-3.71393	0.000204065	0.00185914
ENSG00000123136	DDX39A	887.122	-0.941826	0.229899	-4.09669	4.19e-05	0.000757276
ENSG00000160113	NR2F6	4017.54	-0.941676	0.254435	-3.70104	0.000214716	0.0019199
ENSG00000090432	MUL1	482.857	-0.940788	0.275251	-3.41793	0.000630985	0.00368453
ENSG00000064655	EYA2	1657.08	-0.940677	0.260415	-3.61222	0.00030359	0.00235663
ENSG00000132879	FBXO44	86.7396	-0.940383	0.297553	-3.16039	0.00157558	0.00682596
ENSG00000163481	RNF25	70.8504	-0.939826	0.28026	-3.3534	0.000798248	0.00426702
ENSG00000180879	SSR4	1923.5	-0.939149	0.23178	-4.05189	5.08e-05	0.000844155
ENSG00000114923	SLC4A3	70.2748	-0.938855	0.312486	-3.00447	0.00266046	0.0100385
ENSG00000063180	CA11	310.321	-0.938491	0.257401	-3.64602	0.000266331	0.00217073
ENSG00000179362	HMGN2P46	42.0166	-0.937882	0.244876	-3.83002	0.000128131	0.00141727
ENSG00000230148	HOXB-AS1	400.508	-0.937871	0.292164	-3.21009	0.00132695	0.00606165
ENSG00000178982	EIF3K	10166.5	-0.937511	0.213352	-4.39419	1.11e-05	0.000399542
ENSG00000188130	MAPK12	747.982	-0.937389	0.240951	-3.89037	0.000100092	0.00123053
ENSG00000079332	SAR1A	4209.81	-0.937179	0.229991	-4.07485	4.6e-05	0.00079749
ENSG00000177105	RHOG	581.172	-0.937047	0.261897	-3.57792	0.000346338	0.00254712
ENSG00000144843	ADPRH	41.3973	-0.936865	0.329596	-2.84246	0.00447662	0.0145657
ENSG00000197586	ENTPD6	331.249	-0.936641	0.300228	-3.11976	0.00180996	0.00752559
ENSG00000166439	RNF169	969.756	-0.936521	0.279955	-3.34525	0.000822074	0.00435369
ENSG00000142185	TRPM2	1956.58	-0.936458	0.261108	-3.58648	0.000335168	0.00250174
ENSG00000129103	SUMF2	396.975	-0.936416	0.237392	-3.9446	7.99e-05	0.00108214
ENSG00000183597	TANGO2	96.4668	-0.936315	0.266462	-3.51388	0.000441607	0.00294178
ENSG00000185347	TEDC1	276.925	-0.936258	0.24883	-3.76265	0.000168124	0.00165204
ENSG00000161671	EMC10	1557.22	-0.936251	0.266464	-3.51361	0.000442058	0.00294328
ENSG00000135925	WNT10A	94.7703	-0.935669	0.273118	-3.42589	0.000612799	0.00361238
ENSG00000188739	RBM34	47.3133	-0.935502	0.322293	-2.90264	0.00370026	0.0126785
ENSG00000198892	SHISA4	421.968	-0.935328	0.250695	-3.73093	0.000190772	0.00178834
ENSG00000182405	PGBD4	87.6921	-0.935258	0.262212	-3.5668	0.000361366	0.00261613
ENSG00000165259	HDX	86.6862	-0.935152	0.289268	-3.23283	0.00122572	0.00574859
ENSG00000130844	ZNF331	544.75	-0.934645	0.263974	-3.54068	0.000399102	0.00275601
ENSG00000108509	CAMTA2	343.335	-0.934328	0.266552	-3.50524	0.000456197	0.0029915
ENSG00000188681	TEKT4P2	166.93	-0.933351	0.24138	-3.86673	0.000110306	0.00129145
ENSG00000100417	PMM1	1863.96	-0.933018	0.269266	-3.46504	0.000530143	0.00330008
ENSG00000204314	PRRT1	219.693	-0.932978	0.261331	-3.5701	0.000356843	0.00259852
ENSG00000106624	AEBP1	275.501	-0.932634	0.253586	-3.67778	0.000235274	0.00203185
ENSG00000167702	KIFC2	584.736	-0.932595	0.29178	-3.19622	0.0013924	0.00625956
ENSG00000164088	PPM1M	149.411	-0.932496	0.290885	-3.20572	0.00134726	0.00612647
ENSG00000163702	IL17RC	35.8284	-0.932345	0.390983	-2.38462	0.0170968	0.0400846
ENSG00000124140	SLC12A5	171.76	-0.932305	0.247566	-3.76588	0.000165963	0.00163575
ENSG00000126878	AIF1L	1055.36	-0.931986	0.260358	-3.57963	0.000344082	0.00253627
ENSG00000143126	CELSR2	168.59	-0.931836	0.268966	-3.46451	0.000531199	0.00330507
ENSG00000105290	APLP1	340.168	-0.931792	0.244947	-3.80405	0.000142348	0.00150565
ENSG00000150967	ABCB9	528.392	-0.931323	0.260436	-3.57601	0.000348878	0.00256002
ENSG00000099817	POLR2E	10791.4	-0.931022	0.232558	-4.00339	6.24e-05	0.000951653
ENSG00000188603	CLN3	510.668	-0.930765	0.2762	-3.3699	0.000751964	0.0041145
ENSG00000106565	TMEM176B	63.7286	-0.930515	0.218152	-4.26544	2e-05	0.000531911
ENSG00000163156	SCNM1	869.851	-0.930268	0.2396	-3.88258	0.000103352	0.00124964
ENSG00000090097	PCBP4	4805.29	-0.929418	0.213268	-4.35798	1.31e-05	0.000428019
ENSG00000102226	USP11	544.329	-0.92913	0.288402	-3.22165	0.00127454	0.00588424
ENSG00000198198	SZT2	31.487	-0.928745	0.291752	-3.18334	0.00145587	0.00644688
ENSG00000106605	BLVRA	1132.86	-0.928485	0.257534	-3.6053	0.000311797	0.00240171
ENSG00000104884	ERCC2	368.011	-0.928158	0.250321	-3.70787	0.000209012	0.00188706
ENSG00000204390	HSPA1L	140.93	-0.928084	0.279635	-3.31891	0.000903686	0.0046507
ENSG00000204334	ERICH2	29.6651	-0.927796	0.377824	-2.45563	0.0140637	0.0343233
ENSG00000232119	MCTS1	3250.3	-0.927241	0.22737	-4.07811	4.54e-05	0.000792712
ENSG00000110628	SLC22A18	107.419	-0.927071	0.27928	-3.3195	0.00090179	0.00464808
ENSG00000022277	RTF2	2520.38	-0.926979	0.255471	-3.62851	0.000285061	0.00226404
ENSG00000100764	PSMC1	718.511	-0.926835	0.38141	-2.43002	0.0150979	0.0363158
ENSG00000198931	APRT	476.568	-0.926647	0.224476	-4.12805	3.66e-05	0.000712526
ENSG00000131409	LRRC4B	480.379	-0.925618	0.210154	-4.40447	1.06e-05	0.000393132
ENSG00000174567	GOLT1A	173.753	-0.925507	0.25287	-3.66001	0.000252206	0.00210134
ENSG00000279457	FO538757.1	230.423	-0.925257	0.260716	-3.5489	0.000386841	0.0027029
ENSG00000177106	EPS8L2	1490.44	-0.925205	0.260574	-3.55064	0.000384301	0.00269611
ENSG00000164068	RNF123	171.466	-0.924971	0.202283	-4.57267	4.82e-06	0.000261621
ENSG00000105438	KDELR1	20651.5	-0.92425	0.208682	-4.42899	9.47e-06	0.000372119
ENSG00000239779	WBP1	57.1033	-0.924064	0.280097	-3.29909	0.000969987	0.00489509
ENSG00000166441	RPL27A	503905	-0.923997	0.233961	-3.94936	7.84e-05	0.00107427
ENSG00000015676	NUDCD3	2197.7	-0.92381	0.268461	-3.44113	0.000579287	0.00348149
ENSG00000102312	PORCN	1028.87	-0.923133	0.273475	-3.37556	0.000736649	0.00406956
ENSG00000180822	PSMG4	1720.13	-0.923094	0.217466	-4.24478	2.19e-05	0.000555994
ENSG00000126107	HECTD3	104.721	-0.923051	0.261537	-3.52934	0.000416598	0.00283915
ENSG00000105605	CACNG7	1540.63	-0.923038	0.249001	-3.70696	0.000209761	0.00189251
ENSG00000244627	Z98749.2	159.01	-0.923027	0.296744	-3.11052	0.00186757	0.0077016
ENSG00000114779	ABHD14B	1344.44	-0.92267	0.262772	-3.51129	0.000445932	0.00295697
ENSG00000188211	NCR3LG1	34.0554	-0.922647	0.32352	-2.8519	0.00434581	0.0142595
ENSG00000108523	RNF167	1124.03	-0.922348	0.27401	-3.36611	0.000762361	0.00414992
ENSG00000198746	GPATCH3	478.046	-0.921732	0.241306	-3.81976	0.000133579	0.00145015
ENSG00000196458	ZNF605	533.848	-0.921635	0.316809	-2.90912	0.00362451	0.0125149
ENSG00000110200	ANAPC15	631.363	-0.920999	0.252909	-3.64161	0.000270934	0.00219159
ENSG00000105447	GRWD1	1766.09	-0.920254	0.253556	-3.62939	0.000284091	0.00225918
ENSG00000165795	NDRG2	1593.04	-0.920209	0.242837	-3.78941	0.000151006	0.00155426
ENSG00000186312	CA5BP1	76.0568	-0.919893	0.266324	-3.45404	0.000552263	0.00339874
ENSG00000170037	CNTROB	621.28	-0.919844	0.266367	-3.45329	0.000553788	0.00340491
ENSG00000130600	H19	225.822	-0.919107	0.256312	-3.58589	0.000335934	0.00250602
ENSG00000215375	MYL5	25.0989	-0.918932	0.307779	-2.98569	0.00282942	0.0104831
ENSG00000187147	RNF220	7829.58	-0.918782	0.20992	-4.37683	1.2e-05	0.000410118
ENSG00000124588	NQO2	140.451	-0.918144	0.244432	-3.75624	0.000172488	0.00168347
ENSG00000099949	LZTR1	184.396	-0.917995	0.243709	-3.76676	0.000165377	0.00163433
ENSG00000119333	WDR34	9943.18	-0.917906	0.225163	-4.07663	4.57e-05	0.000793971
ENSG00000204228	HSD17B8	187.182	-0.91763	0.246083	-3.72895	0.000192279	0.00179322
ENSG00000141837	CACNA1A	114.064	-0.916819	0.250384	-3.66166	0.000250587	0.00209651
ENSG00000184060	ADAP2	93.0032	-0.916759	0.248008	-3.69649	0.000218598	0.00194033
ENSG00000187531	SIRT7	1530.9	-0.916559	0.268562	-3.41284	0.000642899	0.00372852
ENSG00000141741	MIEN1	444.36	-0.916467	0.261263	-3.50783	0.000451781	0.00297628
ENSG00000100726	TELO2	91.0819	-0.915812	0.268798	-3.40707	0.000656642	0.00376838
ENSG00000063245	EPN1	1074.13	-0.91513	0.242985	-3.76619	0.000165755	0.00163493
ENSG00000174276	ZNHIT2	158.907	-0.914355	0.285962	-3.19747	0.00138639	0.00624333
ENSG00000197958	RPL12	16156.9	-0.913028	0.212193	-4.30281	1.69e-05	0.000482559
ENSG00000128191	DGCR8	337.002	-0.912957	0.291662	-3.13019	0.00174696	0.00734794
ENSG00000136840	ST6GALNAC4	474.341	-0.912347	0.279135	-3.26848	0.00108126	0.00528641
ENSG00000136425	CIB2	372.331	-0.912347	0.243316	-3.74964	0.00017709	0.0017168
ENSG00000239605	STPG4	41.038	-0.912319	0.247194	-3.69069	0.000223643	0.00197271
ENSG00000172137	CALB2	1124.47	-0.911922	0.228055	-3.9987	6.37e-05	0.000956844
ENSG00000102125	TAZ	479.408	-0.911882	0.227629	-4.00601	6.18e-05	0.000949411
ENSG00000202314	SNORD6	22.546	-0.911843	0.35133	-2.59541	0.00944794	0.0254172
ENSG00000166401	SERPINB8	91.6684	-0.911512	0.327691	-2.78162	0.00540879	0.0167344
ENSG00000153551	CMTM7	1635.46	-0.911485	0.235536	-3.86984	0.000108908	0.00128341
ENSG00000144741	SLC25A26	1145	-0.911102	0.230148	-3.95878	7.53e-05	0.00104825
ENSG00000177971	IMP3	4039.27	-0.910909	0.17127	-5.31855	1.05e-07	2.72e-05
ENSG00000157613	CREB3L1	245.503	-0.910759	0.238733	-3.81497	0.000136199	0.00146684
ENSG00000130717	UCK1	2705.6	-0.909811	0.243386	-3.73814	0.000185385	0.00176435
ENSG00000099864	PALM	369.022	-0.909785	0.237208	-3.8354	0.000125362	0.00139876
ENSG00000148356	LRSAM1	87.9134	-0.909561	0.284805	-3.19363	0.00140494	0.00629417
ENSG00000008300	CELSR3	46.2812	-0.909234	0.278666	-3.26281	0.00110314	0.00535715
ENSG00000167378	IRGQ	1902.56	-0.908972	0.265699	-3.42106	0.000623771	0.00365223
ENSG00000187514	PTMA	143270	-0.908334	0.32182	-2.82249	0.00476522	0.015242
ENSG00000203780	FANK1	429.292	-0.908262	0.242897	-3.73928	0.000184546	0.00175764
ENSG00000166685	COG1	1138.22	-0.907842	0.260446	-3.48573	0.000490803	0.00314859
ENSG00000176909	MAMSTR	35.7497	-0.907265	0.25007	-3.62805	0.000285571	0.00226404
ENSG00000103199	ZNF500	366.006	-0.906888	0.308001	-2.94444	0.00323545	0.0115387
ENSG00000135506	OS9	108.029	-0.906886	0.260259	-3.48455	0.000492961	0.003155
ENSG00000100985	MMP9	239.349	-0.906862	0.262999	-3.44816	0.00056442	0.0034326
ENSG00000130720	FIBCD1	1180.93	-0.906654	0.232445	-3.90052	9.6e-05	0.00119846
ENSG00000099800	TIMM13	4128	-0.906046	0.249383	-3.63315	0.000279985	0.0022361
ENSG00000142632	ARHGEF19	2108.22	-0.905315	0.220497	-4.10579	4.03e-05	0.000740393
ENSG00000214021	TTLL3	133.088	-0.905245	0.265661	-3.40752	0.000655559	0.00376678
ENSG00000108826	MRPL27	6571.14	-0.904849	0.223161	-4.05469	5.02e-05	0.000837026
ENSG00000131748	STARD3	1669.68	-0.904719	0.236786	-3.82083	0.000133003	0.00144801
ENSG00000114988	LMAN2L	222.728	-0.904439	0.199972	-4.52283	6.1e-06	0.000299564
ENSG00000197355	UAP1L1	278.461	-0.904278	0.241119	-3.75034	0.000176597	0.00171329
ENSG00000196230	TUBB	81189.3	-0.904135	0.299089	-3.02297	0.00250308	0.00960339
ENSG00000054356	PTPRN	204.503	-0.903798	0.208219	-4.34061	1.42e-05	0.00044651
ENSG00000100350	FOXRED2	751.432	-0.903648	0.254295	-3.55354	0.000380077	0.00267865
ENSG00000172375	C2CD2L	420.375	-0.902858	0.232373	-3.88538	0.000102171	0.00124229
ENSG00000170296	GABARAP	1745.68	-0.902821	0.261772	-3.44888	0.000562916	0.0034326
ENSG00000138111	MFSD13A	93.3366	-0.902605	0.245869	-3.67108	0.00024153	0.00206188
ENSG00000125970	RALY	2375.76	-0.902401	0.2923	-3.08724	0.00202024	0.00815493
ENSG00000173093	CCDC63	208.927	-0.90204	0.309845	-2.91126	0.00359971	0.012462
ENSG00000126602	TRAP1	1444.55	-0.901772	0.213053	-4.23261	2.31e-05	0.0005681
ENSG00000174669	SLC29A2	271.231	-0.901075	0.2945	-3.05967	0.00221578	0.00875394
ENSG00000129932	DOHH	390.989	-0.900975	0.273922	-3.28916	0.00100486	0.00502687
ENSG00000106263	EIF3B	5362.58	-0.900967	0.269713	-3.34047	0.000836376	0.00441072
ENSG00000246228	CASC8	434.278	-0.900806	0.247485	-3.63984	0.000272812	0.00219871
ENSG00000127838	PNKD	910.877	-0.900334	0.216624	-4.1562	3.24e-05	0.000669279
ENSG00000073536	NLE1	215.167	-0.900251	0.23528	-3.8263	0.000130082	0.00142696
ENSG00000179873	NLRP11	212.081	-0.900214	0.371911	-2.42051	0.0154988	0.037032
ENSG00000123810	B9D2	911.422	-0.900187	0.239837	-3.75332	0.000174508	0.00169555
ENSG00000041988	THAP3	923.27	-0.900047	0.19318	-4.65912	3.18e-06	0.000210246
ENSG00000105607	GCDH	269.538	-0.899786	0.2498	-3.60203	0.000315748	0.00242067
ENSG00000125901	MRPS26	413.266	-0.898262	0.264931	-3.39056	0.000697509	0.0039318
ENSG00000105499	PLA2G4C	20.4571	-0.898127	0.375772	-2.39008	0.0168446	0.0396432
ENSG00000149577	SIDT2	1031.26	-0.897721	0.243374	-3.68864	0.000225456	0.00197752
ENSG00000246334	PRR7-AS1	22.0546	-0.897632	0.374535	-2.39666	0.0165454	0.039061
ENSG00000272655	POLR2J4	400.536	-0.897005	0.249242	-3.59894	0.000319522	0.00242956
ENSG00000265763	ZNF488	164.523	-0.896588	0.215358	-4.16324	3.14e-05	0.000660522
ENSG00000108592	FTSJ3	1078.27	-0.896443	0.312441	-2.86916	0.00411561	0.0137082
ENSG00000162241	SLC25A45	140.032	-0.896198	0.29535	-3.03436	0.0024105	0.00933906
ENSG00000156521	TYSND1	304.4	-0.89618	0.291596	-3.07336	0.00211661	0.00847036
ENSG00000196843	ARID5A	557.948	-0.895915	0.247803	-3.61544	0.000299842	0.0023345
ENSG00000104522	TSTA3	1309.75	-0.89571	0.245676	-3.6459	0.000266461	0.00217073
ENSG00000106336	FBXO24	25.364	-0.895587	0.300613	-2.9792	0.00289002	0.010636
ENSG00000161010	MRNIP	503.745	-0.895062	0.198116	-4.51787	6.25e-06	0.000300349
ENSG00000161682	FAM171A2	617.102	-0.894945	0.244125	-3.66593	0.000246445	0.00208469
ENSG00000165887	ANKRD2	77.0644	-0.894701	0.275845	-3.24349	0.00118075	0.00561645
ENSG00000099849	RASSF7	257.256	-0.89467	0.26518	-3.37382	0.00074132	0.00408668
ENSG00000204536	CCHCR1	850.086	-0.894306	0.257777	-3.4693	0.000521826	0.00327061
ENSG00000182310	SPACA6	321.064	-0.894172	0.263165	-3.39776	0.000679401	0.00385646
ENSG00000169925	BRD3	11859.2	-0.894168	0.303785	-2.94343	0.00324603	0.0115682
ENSG00000065320	NTN1	1952.07	-0.893542	0.18926	-4.72125	2.34e-06	0.000182607
ENSG00000225190	PLEKHM1	469.49	-0.893432	0.272444	-3.27932	0.00104056	0.00514546
ENSG00000106348	IMPDH1	318.286	-0.893413	0.263755	-3.38728	0.000705895	0.00395508
ENSG00000175220	ARHGAP1	929.481	-0.893252	0.245062	-3.645	0.000267393	0.00217424
ENSG00000037042	TUBG2	75.2754	-0.89292	0.334494	-2.66946	0.00759725	0.0215526
ENSG00000131051	RBM39	3273.75	-0.892807	0.264417	-3.37651	0.000734106	0.00406207
ENSG00000115526	CHST10	685.185	-0.892622	0.245286	-3.63911	0.000273585	0.00220151
ENSG00000137161	CNPY3	376.4	-0.892436	0.255988	-3.48624	0.000489861	0.0031441
ENSG00000160161	CILP2	74.0627	-0.892418	0.259329	-3.44126	0.000579013	0.00348149
ENSG00000100342	APOL1	98.4817	-0.892106	0.281194	-3.17256	0.00151101	0.00663012
ENSG00000196476	C20orf96	425.995	-0.891903	0.25879	-3.44644	0.000568026	0.00344246
ENSG00000185386	MAPK11	667.592	-0.891587	0.256668	-3.4737	0.00051333	0.00323881
ENSG00000182053	TRIM49B	30.6643	-0.891554	0.30077	-2.96424	0.00303436	0.011024
ENSG00000105619	TFPT	344.295	-0.891174	0.240609	-3.70382	0.000212374	0.00190612
ENSG00000161149	TUBA3FP	65.7688	-0.89078	0.295416	-3.01534	0.00256692	0.00978374
ENSG00000148803	FUOM	354.244	-0.89038	0.255624	-3.48316	0.00049553	0.00316332
ENSG00000188368	PRR19	33.7528	-0.890176	0.332068	-2.6807	0.00734681	0.0210312
ENSG00000274349	ZNF658	70.8355	-0.890118	0.254632	-3.4957	0.000472814	0.0030719
ENSG00000099992	TBC1D10A	282.859	-0.890117	0.220841	-4.03059	5.56e-05	0.000888162
ENSG00000243819	RN7SL832P	301.548	-0.890078	0.261039	-3.40975	0.00065022	0.00375471
ENSG00000269190	FBXO17	2689.14	-0.889069	0.259399	-3.42742	0.000609337	0.00359849
ENSG00000100997	ABHD12	447.259	-0.888798	0.258942	-3.43242	0.000598226	0.00354737
ENSG00000117461	PIK3R3	2774.96	-0.888765	0.269157	-3.30203	0.000959867	0.00485909
ENSG00000258301	VASH1-AS1	140.622	-0.888009	0.258553	-3.43453	0.000593578	0.00353592
ENSG00000123154	WDR83	32.1501	-0.887787	0.360893	-2.45998	0.0138946	0.0340718
ENSG00000125657	TNFSF9	218.505	-0.887703	0.233679	-3.79882	0.000145389	0.00152051
ENSG00000175115	PACS1	455.4	-0.887261	0.291541	-3.04334	0.00233965	0.00910253
ENSG00000123989	CHPF	1767.58	-0.887096	0.219893	-4.03421	5.48e-05	0.000882136
ENSG00000166682	TMPRSS5	95.275	-0.886607	0.248425	-3.56891	0.000358469	0.00260395
ENSG00000105711	SCN1B	144.551	-0.88658	0.219401	-4.04092	5.32e-05	0.000866947
ENSG00000225210	DUXAP9	211.106	-0.886491	0.332157	-2.66889	0.00761021	0.0215843
ENSG00000102225	CDK16	2817.14	-0.886203	0.252281	-3.51276	0.000443478	0.0029496
ENSG00000130479	MAP1S	98.548	-0.885691	0.264282	-3.3513	0.000804322	0.0042939
ENSG00000125503	PPP1R12C	1226.82	-0.88565	0.251147	-3.52642	0.000421216	0.00285566
ENSG00000167965	MLST8	619.072	-0.885365	0.265405	-3.3359	0.000850224	0.00445852
ENSG00000157851	DPYSL5	346.885	-0.885091	0.273705	-3.23374	0.0012218	0.00573964
ENSG00000159784	FAM131B	50.9854	-0.884993	0.261525	-3.38398	0.000714444	0.00398752
ENSG00000278970	HEIH	1375.15	-0.884038	0.219212	-4.03279	5.51e-05	0.000884196
ENSG00000108679	LGALS3BP	194.362	-0.883398	0.263613	-3.35112	0.000804848	0.00429494
ENSG00000229117	RPL41	22141.9	-0.882835	0.220164	-4.00989	6.07e-05	0.00094102
ENSG00000214389	RPS3AP26	21.4419	-0.882564	0.326051	-2.70683	0.00679297	0.0198554
ENSG00000167985	SDHAF2	1638.38	-0.882491	0.200579	-4.39972	1.08e-05	0.000395
ENSG00000164403	SHROOM1	1390.64	-0.882459	0.190601	-4.62988	3.66e-06	0.000220375
ENSG00000160209	PDXK	6508.47	-0.882141	0.222274	-3.96871	7.23e-05	0.00102525
ENSG00000007541	PIGQ	208.342	-0.881859	0.289386	-3.04734	0.00230874	0.0090092
ENSG00000079308	TNS1	493.689	-0.881808	0.238595	-3.69583	0.000219165	0.00194233
ENSG00000108799	EZH1	159.481	-0.88175	0.309105	-2.85259	0.00433649	0.0142371
ENSG00000039650	PNKP	361.973	-0.881611	0.268423	-3.28441	0.00102198	0.00507866
ENSG00000130821	SLC6A8	938.916	-0.881582	0.207219	-4.25435	2.1e-05	0.000540085
ENSG00000226709	FGF12-AS3	46.1876	-0.881185	0.321232	-2.74314	0.00608541	0.0182632
ENSG00000136930	PSMB7	18396.4	-0.881046	0.21107	-4.17419	2.99e-05	0.000641098
ENSG00000198888	MT-ND1	1409.67	-0.880976	0.255523	-3.44774	0.000565296	0.0034326
ENSG00000131462	TUBG1	2335.4	-0.880142	0.207692	-4.23774	2.26e-05	0.000564898
ENSG00000149292	TTC12	61.9042	-0.880051	0.374696	-2.34871	0.0188387	0.0431878
ENSG00000243449	C4orf48	1115	-0.879998	0.296416	-2.96879	0.00298973	0.0109137
ENSG00000121653	MAPK8IP1	471.98	-0.879938	0.264067	-3.33226	0.000861451	0.0045028
ENSG00000122515	ZMIZ2	286.536	-0.879782	0.278968	-3.1537	0.00161217	0.00692908
ENSG00000107736	CDH23	20.9012	-0.87967	0.31711	-2.77402	0.00553683	0.0170334
ENSG00000064205	WISP2	43.5338	-0.879009	0.335831	-2.61741	0.00885987	0.0242412
ENSG00000126822	PLEKHG3	1546.76	-0.877823	0.248824	-3.52789	0.000418889	0.00284949
ENSG00000182612	TSPAN10	149.453	-0.877087	0.270446	-3.24312	0.0011823	0.00561645
ENSG00000139112	GABARAPL1	7557.08	-0.87694	0.213201	-4.1132	3.9e-05	0.000731493
ENSG00000119559	C19orf25	1092.01	-0.87635	0.207694	-4.21944	2.45e-05	0.000581468
ENSG00000103811	CTSH	67.1621	-0.876302	0.253183	-3.46114	0.000537886	0.00333233
ENSG00000167065	DUSP18	310.671	-0.876301	0.249995	-3.50528	0.000456133	0.0029915
ENSG00000010295	IFFO1	310.154	-0.876215	0.215979	-4.05695	4.97e-05	0.000833524
ENSG00000168517	HEXIM2	64.215	-0.875787	0.274316	-3.19262	0.00140988	0.00630542
ENSG00000196923	PDLIM7	289.176	-0.875772	0.261784	-3.3454	0.00082165	0.00435369
ENSG00000100568	VTI1B	15916.8	-0.875553	0.237396	-3.68815	0.000225891	0.00197752
ENSG00000071655	MBD3	1106.79	-0.875425	0.291867	-2.9994	0.00270513	0.0101716
ENSG00000141295	SCRN2	2241.69	-0.874869	0.246724	-3.54594	0.00039121	0.00272896
ENSG00000156990	RPUSD3	776.501	-0.874795	0.170184	-5.1403	2.74e-07	5.49e-05
ENSG00000170684	ZNF296	59.4694	-0.874273	0.305786	-2.85911	0.00424836	0.0140194
ENSG00000174516	PELI3	663.472	-0.874271	0.250161	-3.49483	0.000474362	0.0030719
ENSG00000168071	CCDC88B	212.956	-0.873946	0.23641	-3.69674	0.000218386	0.00194033
ENSG00000105771	SMG9	488.905	-0.87381	0.253403	-3.44831	0.000564115	0.0034326
ENSG00000105963	ADAP1	41.3156	-0.873377	0.310194	-2.81558	0.00486894	0.0154991
ENSG00000162063	CCNF	3590.8	-0.872774	0.237863	-3.66923	0.000243286	0.00206999
ENSG00000275700	AATF	660.707	-0.872011	0.294364	-2.96236	0.00305288	0.0110758
ENSG00000148450	MSRB2	330.466	-0.871968	0.222632	-3.91664	8.98e-05	0.00115833
ENSG00000179562	GCC1	913.331	-0.871862	0.279135	-3.12344	0.0017875	0.00745828
ENSG00000110442	COMMD9	1160.49	-0.871741	0.214118	-4.0713	4.68e-05	0.000806385
ENSG00000073670	ADAM11	70.8471	-0.871377	0.322932	-2.69833	0.00696876	0.0202194
ENSG00000145016	RUBCN	1347.45	-0.871152	0.242665	-3.58993	0.000330766	0.00248744
ENSG00000221983	UBA52	6410.13	-0.871056	0.223079	-3.9047	9.43e-05	0.00119047
ENSG00000170265	ZNF282	85.3807	-0.87045	0.249349	-3.49088	0.000481425	0.00310732
ENSG00000101400	SNTA1	791.16	-0.870287	0.238318	-3.65179	0.000260418	0.00214752
ENSG00000107021	TBC1D13	553.702	-0.870077	0.260106	-3.34508	0.000822574	0.00435369
ENSG00000089250	NOS1	693.79	-0.869607	0.212064	-4.10069	4.12e-05	0.000751619
ENSG00000169515	CCDC8	118.268	-0.869248	0.311623	-2.78942	0.00528024	0.016403
ENSG00000179361	ARID3B	67.2157	-0.869239	0.237316	-3.66279	0.000249485	0.00209087
ENSG00000136928	GABBR2	60.9485	-0.868944	0.300117	-2.89535	0.0037874	0.0128922
ENSG00000163975	MELTF	3762.84	-0.868898	0.229041	-3.79364	0.000148454	0.00154018
ENSG00000068078	FGFR3	55.9959	-0.868476	0.273461	-3.17588	0.00149385	0.00657477
ENSG00000068400	GRIPAP1	793.092	-0.868303	0.317543	-2.73444	0.00624864	0.0186364
ENSG00000166979	EVA1C	41.2649	-0.867876	0.299154	-2.9011	0.00371855	0.0127185
ENSG00000143545	RAB13	1121.61	-0.867871	0.284702	-3.04835	0.00230103	0.0089872
ENSG00000106077	ABHD11	253.598	-0.867716	0.223335	-3.88527	0.000102215	0.00124229
ENSG00000132793	LPIN3	504.741	-0.86715	0.214274	-4.04693	5.19e-05	0.000855542
ENSG00000158457	TSPAN33	98.7404	-0.86702	0.262873	-3.29825	0.000972904	0.00490101
ENSG00000177706	FAM20C	457.872	-0.867	0.275053	-3.15212	0.00162089	0.00695823
ENSG00000173898	SPTBN2	140.57	-0.866982	0.332752	-2.60549	0.00917435	0.024856
ENSG00000168528	SERINC2	1394.56	-0.866728	0.236947	-3.6579	0.000254289	0.00211186
ENSG00000171603	CLSTN1	1277.13	-0.866011	0.197181	-4.39196	1.12e-05	0.000399599
ENSG00000115282	TTC31	342.368	-0.865666	0.257252	-3.36505	0.000765295	0.00415546
ENSG00000008283	CYB561	3854.65	-0.865504	0.238248	-3.63278	0.000280386	0.00223793
ENSG00000198786	MT-ND5	1578.22	-0.865237	0.230044	-3.76118	0.000169113	0.0016555
ENSG00000188549	CCDC9B	983.803	-0.865208	0.290263	-2.98078	0.00287517	0.0105983
ENSG00000260081	AF274858.1	118.456	-0.864699	0.231873	-3.72919	0.000192093	0.00179278
ENSG00000214063	TSPAN4	1612.64	-0.864658	0.234318	-3.69011	0.000224154	0.00197445
ENSG00000143575	HAX1	3827.79	-0.864511	0.212307	-4.07198	4.66e-05	0.000805396
ENSG00000119632	IFI27L2	257.471	-0.864399	0.231582	-3.73258	0.000189527	0.00178265
ENSG00000134905	CARS2	479.828	-0.863985	0.210447	-4.10547	4.03e-05	0.000740393
ENSG00000170162	VGLL2	109.584	-0.863935	0.239725	-3.60386	0.000313531	0.00241363
ENSG00000130489	SCO2	510.083	-0.863618	0.241916	-3.56991	0.0003571	0.00259852
ENSG00000182511	FES	222.352	-0.863379	0.226417	-3.81323	0.00013716	0.00147354
ENSG00000205356	TECPR1	688.278	-0.862974	0.273105	-3.15986	0.00157845	0.00683154
ENSG00000077463	SIRT6	839.866	-0.86293	0.215203	-4.00985	6.08e-05	0.00094102
ENSG00000196588	MKL1	629.791	-0.862624	0.23822	-3.62113	0.000293319	0.00230161
ENSG00000116521	SCAMP3	392.931	-0.862424	0.225561	-3.82346	0.000131589	0.00143985
ENSG00000165458	INPPL1	5048.35	-0.861776	0.216839	-3.97426	7.06e-05	0.0010104
ENSG00000178896	EXOSC4	637.575	-0.861681	0.214694	-4.01353	5.98e-05	0.000935351
ENSG00000161016	RPL8	39226.3	-0.861317	0.209565	-4.11001	3.96e-05	0.000734273
ENSG00000137168	PPIL1	2643.63	-0.861184	0.243588	-3.53541	0.000407137	0.00279235
ENSG00000071246	VASH1	130.881	-0.861114	0.33043	-2.60605	0.00915944	0.0248207
ENSG00000213465	ARL2	1212.35	-0.860105	0.263496	-3.26421	0.0010977	0.0053387
ENSG00000103507	BCKDK	383.735	-0.859228	0.234546	-3.66336	0.000248926	0.00209087
ENSG00000100353	EIF3D	20653.8	-0.859161	0.233355	-3.68178	0.000231609	0.0020115
ENSG00000198324	FAM109A	1437.65	-0.858733	0.250593	-3.4268	0.00061074	0.00360514
ENSG00000198933	TBKBP1	729.921	-0.858279	0.244101	-3.51608	0.000437966	0.00293334
ENSG00000222041	CYTOR	14610.2	-0.858201	0.222109	-3.86388	0.000111601	0.00130101
ENSG00000104964	AES	5338.32	-0.857511	0.258927	-3.31179	0.000927006	0.00473527
ENSG00000119812	FAM98A	2945.09	-0.856386	0.298072	-2.87308	0.00406492	0.0135671
ENSG00000181817	LSM10	748.551	-0.856241	0.198244	-4.31913	1.57e-05	0.000465611
ENSG00000148334	PTGES2	768.621	-0.856196	0.237869	-3.59945	0.000318892	0.00242956
ENSG00000125459	MSTO1	656.76	-0.855961	0.222222	-3.85183	0.00011724	0.00134743
ENSG00000167693	NXN	1574.4	-0.855271	0.233389	-3.66457	0.000247757	0.00208842
ENSG00000139410	SDSL	311.999	-0.855168	0.271694	-3.14754	0.00164651	0.00704408
ENSG00000166801	FAM111A	3450.91	-0.85498	0.270166	-3.16465	0.0015527	0.00675393
ENSG00000144591	GMPPA	283.503	-0.854741	0.251854	-3.3938	0.000689297	0.00389226
ENSG00000215193	PEX26	3735.02	-0.85462	0.261488	-3.2683	0.00108196	0.00528787
ENSG00000222009	BTBD19	398.115	-0.854514	0.226862	-3.76667	0.000165438	0.00163433
ENSG00000137411	VARS2	490.841	-0.854412	0.241673	-3.5354	0.000407155	0.00279235
ENSG00000145194	ECE2	150.532	-0.854405	0.252367	-3.38556	0.000710327	0.00396965
ENSG00000148832	PAOX	44.1862	-0.854251	0.263857	-3.23755	0.00120562	0.0056892
ENSG00000100227	POLDIP3	2216.37	-0.854195	0.22911	-3.72832	0.000192764	0.00179517
ENSG00000126709	IFI6	224.416	-0.85382	0.264254	-3.23106	0.00123334	0.00577807
ENSG00000184574	LPAR5	249.738	-0.853609	0.254483	-3.35429	0.000795699	0.00426185
ENSG00000106976	DNM1	454.174	-0.853302	0.26949	-3.16636	0.00154358	0.00672537
ENSG00000141503	MINK1	56.7018	-0.852974	0.309555	-2.75549	0.00586049	0.017752
ENSG00000182544	MFSD5	1255.22	-0.85297	0.205201	-4.15675	3.23e-05	0.000668751
ENSG00000105220	GPI	3744.32	-0.85292	0.219194	-3.89116	9.98e-05	0.00122947
ENSG00000175567	UCP2	340.029	-0.852769	0.274271	-3.10922	0.00187584	0.00773277
ENSG00000144199	FAHD2B	534.431	-0.852608	0.253574	-3.36236	0.000772803	0.00418053
ENSG00000142538	PTH2	26.4219	-0.851834	0.357614	-2.38199	0.0172192	0.0403207
ENSG00000169871	TRIM56	729.036	-0.851749	0.291671	-2.92024	0.00349767	0.0121994
ENSG00000196544	BORCS6	236.665	-0.851698	0.250248	-3.40342	0.000665478	0.00379731
ENSG00000156398	SFXN2	634.867	-0.851401	0.229409	-3.71129	0.000206207	0.00187304
ENSG00000234222	LIX1L-AS1	22.4223	-0.851391	0.333777	-2.55077	0.0107484	0.0279618
ENSG00000157833	GAREM2	1654.64	-0.850744	0.231336	-3.67753	0.000235503	0.00203185
ENSG00000233927	RPS28	8466.82	-0.850452	0.253939	-3.34904	0.00081092	0.00431495
ENSG00000148297	MED22	1186.66	-0.850397	0.24494	-3.47186	0.000516863	0.00325048
ENSG00000111321	LTBR	2660.56	-0.850294	0.213847	-3.97617	7e-05	0.00100677
ENSG00000178233	TMEM151B	148.971	-0.850278	0.262869	-3.23461	0.0012181	0.00572732
ENSG00000102897	LYRM1	226.165	-0.85008	0.24516	-3.46745	0.000525421	0.00328325
ENSG00000243753	HLA-L	137.468	-0.849747	0.241603	-3.51713	0.000436247	0.00292706
ENSG00000092096	SLC22A17	125.485	-0.849427	0.223235	-3.80507	0.000141761	0.00150188
ENSG00000174365	SNHG11	212.364	-0.849285	0.261467	-3.24815	0.00116157	0.00555589
ENSG00000182858	ALG12	93.959	-0.849264	0.237039	-3.58281	0.000339923	0.00252284
ENSG00000131043	AAR2	288.958	-0.849155	0.277668	-3.05817	0.00222695	0.00878184
ENSG00000101945	SUV39H1	140.237	-0.848792	0.271743	-3.12351	0.00178707	0.00745828
ENSG00000072954	TMEM38A	620.122	-0.848564	0.233533	-3.63359	0.000279508	0.00223366
ENSG00000110497	AMBRA1	358.819	-0.848456	0.285852	-2.96817	0.00299577	0.0109265
ENSG00000162894	FCMR	22.3245	-0.848287	0.298986	-2.83721	0.0045509	0.0147572
ENSG00000120725	SIL1	311.366	-0.84824	0.252253	-3.36266	0.000771959	0.00417944
ENSG00000204574	ABCF1	4076.79	-0.848086	0.273503	-3.10083	0.0019298	0.00789012
ENSG00000149131	SERPING1	264.326	-0.848067	0.23001	-3.68708	0.000226838	0.00198331
ENSG00000139645	ANKRD52	415.567	-0.847956	0.209149	-4.05432	5.03e-05	0.000837026
ENSG00000102316	MAGED2	1884.15	-0.847465	0.234195	-3.61863	0.000296165	0.00231975
ENSG00000169100	SLC25A6	8885.81	-0.847383	0.202812	-4.17817	2.94e-05	0.000632969
ENSG00000197122	SRC	838.726	-0.847355	0.227744	-3.72064	0.000198716	0.00182836
ENSG00000084774	CAD	1646.09	-0.847263	0.257598	-3.28909	0.00100513	0.00502687
ENSG00000125166	GOT2	1034.46	-0.847128	0.233878	-3.62209	0.000292238	0.00229729
ENSG00000149633	KIAA1755	157.79	-0.846833	0.269823	-3.13848	0.00169829	0.007197
ENSG00000178252	WDR6	612.412	-0.846803	0.242468	-3.49243	0.000478645	0.00309348
ENSG00000105255	FSD1	577.865	-0.846396	0.247193	-3.42402	0.000617013	0.0036303
ENSG00000070010	UFD1	4257.32	-0.846363	0.234918	-3.6028	0.000314811	0.00241776
ENSG00000076662	ICAM3	102.955	-0.846122	0.28539	-2.9648	0.00302884	0.0110101
ENSG00000044574	HSPA5	14865.1	-0.845917	0.191342	-4.42097	9.83e-06	0.000381605
ENSG00000235919	ASH1L-AS1	275.262	-0.845678	0.209581	-4.03509	5.46e-05	0.00087993
ENSG00000118705	RPN2	1457.4	-0.845614	0.213155	-3.96714	7.27e-05	0.00102803
ENSG00000145685	LHFPL2	174.089	-0.845296	0.271276	-3.116	0.00183322	0.00759318
ENSG00000124570	SERPINB6	366.968	-0.845253	0.266613	-3.17033	0.00152265	0.00666094
ENSG00000129354	AP1M2	5336.07	-0.844985	0.21642	-3.90437	9.45e-05	0.00119095
ENSG00000064932	SBNO2	497.599	-0.84487	0.202288	-4.17656	2.96e-05	0.000636406
ENSG00000104889	RNASEH2A	2408.85	-0.844696	0.220262	-3.83496	0.000125584	0.00139918
ENSG00000100401	RANGAP1	4331.39	-0.844603	0.238197	-3.54581	0.00039141	0.00272896
ENSG00000125843	AP5S1	199.375	-0.844581	0.258657	-3.26526	0.00109365	0.00532355
ENSG00000144559	TAMM41	464.515	-0.843856	0.244693	-3.44863	0.000563437	0.0034326
ENSG00000111186	WNT5B	124.438	-0.843689	0.281689	-2.9951	0.00274352	0.0102714
ENSG00000134287	ARF3	4110.79	-0.843532	0.22148	-3.80862	0.000139742	0.00148734
ENSG00000087884	AAMDC	1686.02	-0.84343	0.236319	-3.56904	0.000358295	0.00260395
ENSG00000143314	MRPL24	3860.33	-0.84333	0.237313	-3.55366	0.00037991	0.00267865
ENSG00000145425	RPS3A	5966.07	-0.843103	0.221606	-3.80451	0.000142088	0.00150412
ENSG00000130726	TRIM28	2490.24	-0.84275	0.219758	-3.8349	0.000125614	0.00139918
ENSG00000130640	TUBGCP2	2172.01	-0.842702	0.201552	-4.18106	2.9e-05	0.000630195
ENSG00000176058	TPRN	206.334	-0.842646	0.242332	-3.47725	0.000506592	0.00321645
ENSG00000175470	PPP2R2D	665.231	-0.841858	0.220219	-3.82283	0.000131929	0.00144235
ENSG00000132589	FLOT2	208.032	-0.841806	0.279797	-3.00863	0.00262429	0.00992309
ENSG00000065268	WDR18	1703.11	-0.841682	0.22811	-3.6898	0.000224429	0.00197553
ENSG00000100359	SGSM3	871.646	-0.841518	0.298699	-2.81727	0.00484336	0.0154366
ENSG00000134575	ACP2	1037.89	-0.841342	0.263792	-3.18942	0.00142559	0.00635597
ENSG00000079263	SP140	33.3938	-0.840996	0.289529	-2.90471	0.00367599	0.0126237
ENSG00000040608	RTN4R	783.643	-0.840806	0.203702	-4.12763	3.67e-05	0.000712778
ENSG00000080823	MOK	281.599	-0.840562	0.186492	-4.50723	6.57e-06	0.000307367
ENSG00000130706	ADRM1	4205.4	-0.840251	0.228991	-3.66936	0.000243161	0.00206999
ENSG00000138028	CGREF1	86.1893	-0.840125	0.240317	-3.49591	0.000472452	0.00307177
ENSG00000165752	STK32C	1706.91	-0.839847	0.204871	-4.09939	4.14e-05	0.00075404
ENSG00000116260	QSOX1	2742	-0.838971	0.226201	-3.70896	0.000208116	0.00188158
ENSG00000213906	LTB4R2	43.1996	-0.838547	0.34706	-2.41614	0.0156859	0.0373986
ENSG00000165684	SNAPC4	274.1	-0.838467	0.252761	-3.31724	0.000909127	0.00466578
ENSG00000169718	DUS1L	846.097	-0.838279	0.240576	-3.48447	0.000493114	0.003155
ENSG00000072506	HSD17B10	1199.68	-0.837852	0.235022	-3.56499	0.000363872	0.00262707
ENSG00000109113	RAB34	8552.96	-0.837373	0.23183	-3.61201	0.000303836	0.00235713
ENSG00000247498	GPRC5D-AS1	396.418	-0.837368	0.252078	-3.32186	0.000894203	0.0046165
ENSG00000137288	UQCC2	1021.12	-0.836464	0.17478	-4.7858	1.7e-06	0.000148706
ENSG00000141002	TCF25	5260.98	-0.835798	0.253546	-3.29643	0.000979213	0.00492425
ENSG00000266265	KLF14	42.8263	-0.835747	0.273157	-3.05959	0.00221641	0.00875394
ENSG00000188643	S100A16	3097.38	-0.835668	0.222086	-3.76281	0.000168015	0.00165204
ENSG00000107862	GBF1	1526.2	-0.835398	0.24015	-3.47865	0.000503951	0.00320449
ENSG00000158109	TPRG1L	513.925	-0.835013	0.238749	-3.49745	0.000469725	0.00306058
ENSG00000183856	IQGAP3	186.953	-0.834842	0.260318	-3.20701	0.00134123	0.00611402
ENSG00000143947	RPS27A	620270	-0.834753	0.219358	-3.80544	0.000141555	0.00150092
ENSG00000196510	ANAPC7	711.494	-0.834454	0.247216	-3.3754	0.000737078	0.0040702
ENSG00000247675	LRP4-AS1	679.318	-0.834408	0.217601	-3.83457	0.000125782	0.00139985
ENSG00000106367	AP1S1	3763.58	-0.834282	0.279051	-2.98972	0.00279237	0.0103767
ENSG00000204052	LRRC73	128.405	-0.83426	0.273066	-3.05516	0.00224941	0.00883867
ENSG00000100949	RABGGTA	72.0976	-0.833782	0.324324	-2.57083	0.0101455	0.0267371
ENSG00000100379	KCTD17	1287.5	-0.833682	0.24592	-3.39006	0.000698785	0.00393388
ENSG00000188917	TRMT2B	308.531	-0.833219	0.244185	-3.41225	0.000644299	0.00373045
ENSG00000240972	MIF	324.218	-0.833093	0.227424	-3.66317	0.000249118	0.00209087
ENSG00000196961	AP2A1	930.859	-0.833077	0.296857	-2.80633	0.00501098	0.015827
ENSG00000204371	EHMT2	753.167	-0.832925	0.26042	-3.19839	0.00138199	0.00622783
ENSG00000160075	SSU72	2301.7	-0.83291	0.244669	-3.40423	0.000663515	0.00379357
ENSG00000171649	ZIK1	34.2396	-0.83288	0.252948	-3.2927	0.000992314	0.0049769
ENSG00000005448	WDR54	920.494	-0.832758	0.238257	-3.49522	0.000473674	0.0030719
ENSG00000115216	NRBP1	27846.4	-0.832707	0.226589	-3.67497	0.000237878	0.00204547
ENSG00000137409	MTCH1	4688.58	-0.832527	0.199935	-4.16399	3.13e-05	0.000659608
ENSG00000175061	LRRC75A-AS1	20400.2	-0.832286	0.171423	-4.85517	1.2e-06	0.000127991
ENSG00000180902	D2HGDH	390.366	-0.832229	0.239807	-3.47041	0.000519665	0.00326295
ENSG00000163832	ELP6	660.591	-0.832072	0.226358	-3.67591	0.000237006	0.00204337
ENSG00000142623	PADI1	232.64	-0.831759	0.240933	-3.45224	0.000555947	0.00341304
ENSG00000185624	P4HB	4572.19	-0.831689	0.20212	-4.11482	3.87e-05	0.000728491
ENSG00000109065	NAT9	134.365	-0.831111	0.231074	-3.59673	0.000322248	0.00244315
ENSG00000197818	SLC9A8	336.606	-0.831085	0.213668	-3.88962	0.000100403	0.00123137
ENSG00000234771	SLC25A25-AS1	139.206	-0.8305	0.224229	-3.7038	0.000212394	0.00190612
ENSG00000071889	FAM3A	109.156	-0.829984	0.23921	-3.46969	0.000521066	0.0032686
ENSG00000215440	NPEPL1	117.328	-0.829478	0.21258	-3.90195	9.54e-05	0.00119712
ENSG00000110717	NDUFS8	1157.8	-0.829141	0.240939	-3.44129	0.000578939	0.00348149
ENSG00000188997	KCTD21	102.186	-0.828963	0.217988	-3.80278	0.000143079	0.00150726
ENSG00000176473	WDR25	127.779	-0.828883	0.245737	-3.37304	0.000743427	0.00409136
ENSG00000197912	SPG7	913.373	-0.828615	0.226329	-3.66111	0.000251121	0.00209702
ENSG00000153395	LPCAT1	550.104	-0.828533	0.192737	-4.29877	1.72e-05	0.000486809
ENSG00000171703	TCEA2	239.638	-0.828481	0.235884	-3.51224	0.000444344	0.0029524
ENSG00000169891	REPS2	49.4884	-0.828135	0.24394	-3.39483	0.000686706	0.0038886
ENSG00000164885	CDK5	416.458	-0.827994	0.202801	-4.08279	4.45e-05	0.000785508
ENSG00000161203	AP2M1	5110.65	-0.827754	0.249117	-3.32275	0.000891348	0.00460883
ENSG00000196839	ADA	249.044	-0.827448	0.201449	-4.10749	4e-05	0.000737829
ENSG00000123146	ADGRE5	993.296	-0.827125	0.209285	-3.95215	7.75e-05	0.00106858
ENSG00000221916	C19orf73	32.8303	-0.826641	0.350379	-2.35928	0.0183105	0.0422525
ENSG00000112659	CUL9	276.523	-0.82644	0.265561	-3.11206	0.00185787	0.00767329
ENSG00000142677	IL22RA1	111.759	-0.826411	0.22519	-3.66984	0.000242701	0.00206916
ENSG00000213588	ZBTB9	304.553	-0.826052	0.22579	-3.6585	0.0002537	0.00210903
ENSG00000148337	CIZ1	1143.04	-0.826052	0.223984	-3.688	0.000226023	0.00197752
ENSG00000176014	TUBB6	12146.3	-0.825988	0.192039	-4.30114	1.7e-05	0.000483732
ENSG00000140400	MAN2C1	95.9732	-0.825424	0.285632	-2.88982	0.00385467	0.0130631
ENSG00000135631	RAB11FIP5	9292.74	-0.824917	0.205227	-4.01953	5.83e-05	0.000916267
ENSG00000131187	F12	894.451	-0.824565	0.221954	-3.71502	0.000203184	0.00185504
ENSG00000204568	MRPS18B	12988	-0.824147	0.231839	-3.55483	0.000378223	0.00267426
ENSG00000167644	C19orf33	2314.85	-0.824138	0.238106	-3.46122	0.000537728	0.00333233
ENSG00000265808	SEC22B	1533.08	-0.823936	0.285879	-2.88211	0.00395023	0.013321
ENSG00000205903	ZNF316	3652.28	-0.823715	0.253766	-3.24596	0.00117054	0.0055844
ENSG00000171119	NRTN	40.3029	-0.823686	0.312869	-2.63268	0.00847131	0.0234793
ENSG00000178821	TMEM52	40.4019	-0.823507	0.285459	-2.88486	0.00391592	0.0132266
ENSG00000171552	BCL2L1	1622.01	-0.823297	0.27277	-3.01828	0.00254217	0.0097104
ENSG00000167113	COQ4	581.057	-0.823115	0.235387	-3.49685	0.000470785	0.00306552
ENSG00000198837	DENND4B	308.574	-0.822445	0.232416	-3.53868	0.000402134	0.00276813
ENSG00000276045	ORAI1	124.108	-0.822246	0.280945	-2.92671	0.00342565	0.0120161
ENSG00000177469	CAVIN1	28933.3	-0.822099	0.260672	-3.15377	0.00161177	0.00692908
ENSG00000127564	PKMYT1	815.588	-0.821964	0.246474	-3.33489	0.000853319	0.00447108
ENSG00000187867	PALM3	91.2935	-0.821765	0.267655	-3.07024	0.0021389	0.00854901
ENSG00000110697	PITPNM1	226.158	-0.821516	0.306368	-2.68147	0.00733	0.0210051
ENSG00000130227	XPO7	2041.68	-0.821452	0.255872	-3.2104	0.0013255	0.00605716
ENSG00000162244	RPL29	3734.83	-0.821362	0.234633	-3.50062	0.000464183	0.00303012
ENSG00000187486	KCNJ11	171.004	-0.821149	0.275048	-2.98547	0.00283138	0.0104857
ENSG00000167815	PRDX2	434.463	-0.821128	0.223627	-3.67187	0.000240781	0.00206188
ENSG00000169738	DCXR	421.325	-0.821075	0.24955	-3.29022	0.0010011	0.00501321
ENSG00000116396	KCNC4	438.213	-0.821019	0.237428	-3.45797	0.000544258	0.00336061
ENSG00000128709	HOXD9	165.426	-0.820801	0.254266	-3.22812	0.00124605	0.00581259
ENSG00000174576	NPAS4	20.9746	-0.820468	0.280913	-2.92072	0.0034922	0.0121871
ENSG00000230513	THAP7-AS1	132.074	-0.820386	0.260873	-3.14477	0.00166215	0.00708537
ENSG00000068354	TBC1D25	375.196	-0.820369	0.246006	-3.33475	0.000853751	0.00447154
ENSG00000135632	SMYD5	120.806	-0.820047	0.310639	-2.63987	0.00829369	0.0231299
ENSG00000185236	RAB11B	793.711	-0.819932	0.19897	-4.12088	3.77e-05	0.000721042
ENSG00000105088	OLFM2	663.694	-0.819667	0.250689	-3.26966	0.00107678	0.00526847
ENSG00000092445	TYRO3	1659.52	-0.819394	0.21086	-3.88596	0.000101925	0.00124161
ENSG00000114735	HEMK1	271.828	-0.819332	0.262768	-3.11808	0.00182034	0.00755685
ENSG00000131143	COX4I1	7605.89	-0.818904	0.19598	-4.17851	2.93e-05	0.000632969
ENSG00000171368	TPPP	95.8777	-0.818767	0.291091	-2.81276	0.00491189	0.0155787
ENSG00000198055	GRK6	2103.58	-0.81824	0.207607	-3.94129	8.1e-05	0.00109301
ENSG00000158863	FAM160B2	839.922	-0.818103	0.256799	-3.18577	0.00144367	0.00640812
ENSG00000138430	OLA1	1791.76	-0.818002	0.228967	-3.57257	0.000353493	0.00257933
ENSG00000137166	FOXP4	120.987	-0.817824	0.291749	-2.80318	0.00506014	0.0159362
ENSG00000152669	CCNO	143.258	-0.817761	0.221678	-3.68896	0.000225175	0.00197715
ENSG00000166166	TRMT61A	96.4755	-0.81747	0.265021	-3.08454	0.00203864	0.00821644
ENSG00000139629	GALNT6	639.593	-0.817386	0.254313	-3.21409	0.00130857	0.00599877
ENSG00000196497	IPO4	252.855	-0.817288	0.255835	-3.19459	0.00140028	0.00628194
ENSG00000089234	BRAP	348.086	-0.817257	0.306402	-2.66727	0.00764692	0.0216601
ENSG00000088325	TPX2	4939.63	-0.817244	0.267405	-3.0562	0.00224163	0.00881343
ENSG00000227234	SPANXB1	477.495	-0.817137	0.245354	-3.33044	0.000867073	0.00452162
ENSG00000137802	MAPKBP1	603.425	-0.817041	0.280237	-2.91554	0.00355078	0.0123419
ENSG00000067221	STOML1	235.134	-0.816985	0.203103	-4.02251	5.76e-05	0.000909683
ENSG00000204315	FKBPL	364.48	-0.816615	0.246604	-3.31144	0.000928161	0.00473676
ENSG00000107796	ACTA2	36.804	-0.816529	0.281962	-2.89588	0.00378097	0.0128805
ENSG00000277632	CCL3	36.1687	-0.815649	0.315874	-2.58219	0.00981743	0.026142
ENSG00000149823	VPS51	244.653	-0.815584	0.247625	-3.29363	0.000989036	0.00496809
ENSG00000130700	GATA5	84.3832	-0.815558	0.24637	-3.3103	0.000931951	0.00475105
ENSG00000081692	JMJD4	230.746	-0.815327	0.242708	-3.35929	0.000781421	0.0042079
ENSG00000012171	SEMA3B	161.864	-0.814522	0.289649	-2.81209	0.004922	0.0155993
ENSG00000198624	CCDC69	1334.63	-0.81451	0.235906	-3.45269	0.000555031	0.00341094
ENSG00000168734	PKIG	1032.06	-0.814019	0.267051	-3.04818	0.00230236	0.0089897
ENSG00000121413	ZSCAN18	260.8	-0.813915	0.2202	-3.69625	0.000218811	0.00194051
ENSG00000198496	NBR2	60.8921	-0.813813	0.286114	-2.84436	0.00445	0.0145099
ENSG00000163064	EN1	45.5982	-0.813698	0.29836	-2.72724	0.00638672	0.0189552
ENSG00000118900	UBN1	7180.91	-0.813625	0.242628	-3.35338	0.000798303	0.00426702
ENSG00000173456	RNF26	941.612	-0.813416	0.215378	-3.77669	0.000158928	0.00160657
ENSG00000113712	CSNK1A1	2204.86	-0.813346	0.247775	-3.2826	0.00102855	0.00510741
ENSG00000144647	POMGNT2	1094.51	-0.813304	0.214556	-3.79063	0.000150263	0.00155052
ENSG00000131368	MRPS25	3808.83	-0.813241	0.217185	-3.74447	0.000180775	0.00173699
ENSG00000175564	UCP3	100.278	-0.81295	0.240117	-3.38564	0.000710119	0.00396965
ENSG00000187583	PLEKHN1	34.3688	-0.812558	0.309724	-2.62349	0.0087033	0.0239346
ENSG00000111245	MYL2	1515.05	-0.812247	0.247174	-3.28613	0.00101574	0.00505732
ENSG00000154832	CXXC1	406.828	-0.812133	0.262624	-3.09238	0.00198561	0.00805011
ENSG00000187608	ISG15	971.144	-0.811797	0.250476	-3.24102	0.00119104	0.00564375
ENSG00000148606	POLR3A	738.175	-0.811628	0.267244	-3.03703	0.0023892	0.00927312
ENSG00000143624	INTS3	66.6058	-0.811615	0.276393	-2.93646	0.00331985	0.0117623
ENSG00000130158	DOCK6	766.327	-0.811529	0.265767	-3.05353	0.00226165	0.00887068
ENSG00000167103	PIP5KL1	69.5933	-0.811417	0.272865	-2.97369	0.0029424	0.0107863
ENSG00000067836	ROGDI	791.633	-0.811259	0.189727	-4.27592	1.9e-05	0.000519176
ENSG00000148290	SURF1	944.795	-0.810319	0.245631	-3.29893	0.000970549	0.00489602
ENSG00000171135	JAGN1	525.102	-0.810304	0.200463	-4.04216	5.3e-05	0.000864504
ENSG00000161914	ZNF653	48.4433	-0.810258	0.324174	-2.49945	0.0124386	0.0312941
ENSG00000149761	NUDT22	854.69	-0.81012	0.246369	-3.28824	0.00100815	0.00503302
ENSG00000261236	BOP1	2385.33	-0.810046	0.23316	-3.47421	0.000512364	0.00323456
ENSG00000198171	DDRGK1	752.337	-0.809774	0.225317	-3.59393	0.000325731	0.00245953
ENSG00000132635	PCED1A	775	-0.809762	0.27754	-2.91764	0.00352691	0.0122753
ENSG00000172081	MOB3A	120.955	-0.809395	0.316308	-2.55888	0.0105009	0.0274717
ENSG00000173548	SNX33	603.829	-0.808923	0.234448	-3.45033	0.000559897	0.00342628
ENSG00000183011	NAA38	1749	-0.808772	0.230462	-3.50934	0.000449213	0.00296795
ENSG00000131435	PDLIM4	1044.68	-0.808215	0.248799	-3.24847	0.00116026	0.00555374
ENSG00000135740	SLC9A5	81.29	-0.807908	0.293181	-2.75566	0.00585734	0.0177508
ENSG00000184083	FAM120C	60.9105	-0.807845	0.236934	-3.40958	0.000650627	0.00375539
ENSG00000171861	MRM3	186.072	-0.807494	0.275559	-2.93039	0.00338539	0.011907
ENSG00000106608	URGCP	122.599	-0.806999	0.260489	-3.09801	0.00194824	0.00793571
ENSG00000174886	NDUFA11	4282.82	-0.806789	0.203946	-3.9559	7.62e-05	0.00105755
ENSG00000135912	TTLL4	1112.71	-0.806707	0.263464	-3.06193	0.00219918	0.0087044
ENSG00000100116	GCAT	214.499	-0.806554	0.230231	-3.50323	0.000459652	0.0030096
ENSG00000108528	SLC25A11	741.654	-0.806232	0.228889	-3.52237	0.000427705	0.00288912
ENSG00000249859	PVT1	570.88	-0.80618	0.245713	-3.28098	0.00103447	0.00512898
ENSG00000087191	PSMC5	6495.69	-0.806046	0.258821	-3.1143	0.00184381	0.00762975
ENSG00000160404	TOR2A	67.9793	-0.805907	0.279217	-2.88631	0.0038979	0.0131753
ENSG00000253716	MINCR	908.347	-0.805077	0.212724	-3.78461	0.00015395	0.00157325
ENSG00000168090	COPS6	3696.98	-0.804927	0.217881	-3.69434	0.000220462	0.00195249
ENSG00000198133	TMEM229B	61.5137	-0.804179	0.317634	-2.53178	0.0113486	0.029108
ENSG00000197858	GPAA1	1293.74	-0.803707	0.209856	-3.82981	0.000128245	0.00141727
ENSG00000196405	EVL	141.013	-0.803652	0.253237	-3.17352	0.00150605	0.00661725
ENSG00000204685	STARD7-AS1	120.06	-0.803512	0.267802	-3.00039	0.00269632	0.0101473
ENSG00000176476	SGF29	174.046	-0.803503	0.268653	-2.99085	0.00278199	0.0103499
ENSG00000141391	PRELID3A	104.079	-0.803363	0.307456	-2.61293	0.00897684	0.0244533
ENSG00000069399	BCL3	1363.32	-0.803217	0.207633	-3.86844	0.000109535	0.00128847
ENSG00000108604	SMARCD2	2263.08	-0.803194	0.259848	-3.09101	0.00199475	0.00808215
ENSG00000104856	RELB	1092.4	-0.803158	0.236233	-3.39985	0.000674218	0.00383206
ENSG00000160588	MPZL3	91.0343	-0.80313	0.23279	-3.45002	0.000560538	0.00342697
ENSG00000184986	TMEM121	671.003	-0.803103	0.254422	-3.15658	0.00159632	0.00689285
ENSG00000184497	TMEM255B	348.774	-0.802766	0.223997	-3.58383	0.000338589	0.00251716
ENSG00000175352	NRIP3	1144.94	-0.802665	0.251593	-3.19033	0.00142112	0.00634215
ENSG00000106268	NUDT1	3478.76	-0.802601	0.226509	-3.54334	0.000395087	0.0027392
ENSG00000100319	ZMAT5	184.911	-0.802519	0.250332	-3.20582	0.00134679	0.00612647
ENSG00000007376	RPUSD1	165.614	-0.802437	0.260359	-3.08204	0.0020559	0.00827118
ENSG00000160570	DEDD2	889.394	-0.802212	0.199651	-4.01807	5.87e-05	0.000920855
ENSG00000269404	SPIB	143.917	-0.802028	0.277804	-2.88703	0.00388902	0.0131555
ENSG00000164077	MON1A	286.851	-0.801899	0.243567	-3.29232	0.000993659	0.0049817
ENSG00000167987	VPS37C	517.485	-0.801544	0.226145	-3.54438	0.000393531	0.00273642
ENSG00000196968	FUT11	1494.39	-0.801252	0.23063	-3.47418	0.000512408	0.00323456
ENSG00000204019	CT83	126.593	-0.800832	0.217889	-3.67541	0.000237468	0.00204436
ENSG00000242114	MTFP1	2556.58	-0.80079	0.214469	-3.73383	0.000188587	0.00177795
ENSG00000156931	VPS8	1237.95	-0.800733	0.284495	-2.81457	0.00488418	0.0155249
ENSG00000124067	SLC12A4	450.699	-0.80003	0.242402	-3.30042	0.000965409	0.00488335
ENSG00000188878	FBF1	166.352	-0.799235	0.26372	-3.03061	0.00244058	0.00941634
ENSG00000077684	JADE1	2628.08	-0.799142	0.228612	-3.49562	0.000472963	0.0030719
ENSG00000168495	POLR3D	837.61	-0.799045	0.257753	-3.10004	0.00193496	0.00789891
ENSG00000102078	SLC25A14	297.968	-0.798447	0.27815	-2.87057	0.00409735	0.0136608
ENSG00000132522	GPS2	159.193	-0.798252	0.252938	-3.15592	0.00159995	0.00690177
ENSG00000171307	ZDHHC16	768.536	-0.797834	0.208368	-3.82897	0.000128679	0.00141874
ENSG00000141522	ARHGDIA	3755.51	-0.797761	0.199393	-4.00095	6.31e-05	0.000955252
ENSG00000072840	EVC	44.6147	-0.797444	0.322455	-2.47304	0.0133969	0.0331419
ENSG00000059122	FLYWCH1	167.939	-0.797146	0.20337	-3.91968	8.87e-05	0.00114784
ENSG00000141524	TMC6	750.104	-0.796759	0.217024	-3.6713	0.000241321	0.00206188
ENSG00000132010	ZNF20	22.1974	-0.795956	0.33534	-2.37358	0.0176166	0.0410078
ENSG00000175203	DCTN2	2307.37	-0.795682	0.23324	-3.41142	0.000646245	0.00373673
ENSG00000108515	ENO3	771.623	-0.795208	0.220365	-3.6086	0.000307858	0.00237982
ENSG00000128626	MRPS12	3025.64	-0.794136	0.21112	-3.76155	0.000168867	0.0016555
ENSG00000187961	KLHL17	125.832	-0.793789	0.280653	-2.82837	0.00467858	0.0150181
ENSG00000149150	SLC43A1	535.084	-0.793382	0.21312	-3.72271	0.000197098	0.00181861
ENSG00000088682	COQ9	745.509	-0.793082	0.191394	-4.14371	3.42e-05	0.000683999
ENSG00000086300	SNX10	176.267	-0.793058	0.265404	-2.98812	0.00280701	0.010421
ENSG00000071575	TRIB2	1609.07	-0.792841	0.254339	-3.11726	0.00182539	0.00757039
ENSG00000136718	IMP4	2094	-0.792559	0.219628	-3.60864	0.000307801	0.00237982
ENSG00000111057	KRT18	5650.69	-0.792518	0.202722	-3.90938	9.25e-05	0.00117872
ENSG00000182601	HS3ST4	114.203	-0.792486	0.248328	-3.19129	0.00141638	0.00632714
ENSG00000172348	RCAN2	143.663	-0.792354	0.293455	-2.70009	0.00693209	0.0201444
ENSG00000131061	ZNF341	46.3287	-0.792141	0.300866	-2.63287	0.00846667	0.0234714
ENSG00000182718	ANXA2	29536.9	-0.792106	0.195239	-4.05711	4.97e-05	0.000833524
ENSG00000180089	TMEM86B	56.2291	-0.792067	0.319226	-2.48121	0.0130937	0.0325841
ENSG00000152348	ATG10	442.806	-0.792012	0.287855	-2.75143	0.00593364	0.0179034
ENSG00000135372	NAT10	1195.32	-0.791913	0.220877	-3.58531	0.000336676	0.00251012
ENSG00000174721	FGFBP3	147.611	-0.791828	0.26417	-2.99742	0.00272273	0.0102074
ENSG00000160688	FLAD1	609.129	-0.791525	0.205865	-3.84487	0.000120616	0.00137049
ENSG00000169221	TBC1D10B	108.553	-0.791269	0.253731	-3.11854	0.00181752	0.00755134
ENSG00000052749	RRP12	293.02	-0.790754	0.236639	-3.3416	0.000832972	0.00439633
ENSG00000117448	AKR1A1	1210.25	-0.790551	0.247576	-3.19317	0.00140719	0.00629992
ENSG00000180616	SSTR2	197.042	-0.790247	0.246412	-3.20702	0.00134118	0.00611402
ENSG00000104679	R3HCC1	570.381	-0.789748	0.218296	-3.61779	0.000297133	0.00232396
ENSG00000145912	NHP2	2661.7	-0.789677	0.229687	-3.43806	0.000585908	0.00350145
ENSG00000083845	RPS5	15946.1	-0.789234	0.177668	-4.44219	8.9e-06	0.000360767
ENSG00000160193	WDR4	514.258	-0.789211	0.210729	-3.74515	0.000180286	0.00173357
ENSG00000196935	SRGAP1	246.336	-0.789114	0.257884	-3.05996	0.00221369	0.00874851
ENSG00000104866	PPP1R37	566.544	-0.78901	0.270101	-2.92116	0.00348727	0.0121764
ENSG00000141934	PLPP2	1721.31	-0.78881	0.198321	-3.97744	6.97e-05	0.00100677
ENSG00000107438	PDLIM1	181.392	-0.788787	0.23489	-3.35812	0.000784744	0.00421881
ENSG00000068323	TFE3	2345.85	-0.78872	0.214415	-3.67847	0.000234636	0.00202967
ENSG00000242661	RPS3AP43	94.8324	-0.78855	0.250037	-3.15373	0.00161196	0.00692908
ENSG00000167770	OTUB1	410.378	-0.788365	0.24178	-3.26067	0.00111149	0.00538881
ENSG00000188229	TUBB4B	14222	-0.78815	0.206751	-3.81208	0.000137802	0.00147799
ENSG00000065802	ASB1	3587.16	-0.787889	0.207316	-3.80042	0.000144448	0.00151701
ENSG00000169189	NSMCE1	736.332	-0.78765	0.20313	-3.87757	0.000105507	0.00126744
ENSG00000102362	SYTL4	218.744	-0.787602	0.25032	-3.14637	0.00165308	0.00706038
ENSG00000112576	CCND3	2809.42	-0.787394	0.197952	-3.9777	6.96e-05	0.00100677
ENSG00000101189	MRGBP	2105.98	-0.787373	0.237939	-3.30914	0.000935845	0.00476361
ENSG00000124074	ENKD1	413.337	-0.786913	0.222015	-3.54441	0.000393492	0.00273642
ENSG00000142408	CACNG8	117.96	-0.786168	0.294583	-2.66875	0.0076134	0.0215843
ENSG00000139291	TMEM19	725.794	-0.785483	0.237562	-3.30644	0.00094491	0.00479831
ENSG00000158669	GPAT4	2663.21	-0.785475	0.223788	-3.5099	0.000448272	0.00296442
ENSG00000100865	CINP	147.454	-0.785197	0.265361	-2.95897	0.00308666	0.0111704
ENSG00000105642	KCNN1	220.683	-0.785028	0.271415	-2.89235	0.00382368	0.0129818
ENSG00000144036	EXOC6B	446.754	-0.784566	0.226502	-3.46385	0.000532513	0.00330965
ENSG00000131475	VPS25	1001.62	-0.784448	0.214898	-3.65032	0.000261916	0.00215122
ENSG00000136247	ZDHHC4	985.668	-0.783721	0.233196	-3.36078	0.000777222	0.00419545
ENSG00000104518	GSDMD	683.687	-0.783458	0.234008	-3.34799	0.000813992	0.00432776
ENSG00000003249	DBNDD1	132.585	-0.783185	0.307977	-2.543	0.0109906	0.0284271
ENSG00000107882	SUFU	639.766	-0.782955	0.264451	-2.96068	0.00306959	0.0111241
ENSG00000134461	ANKRD16	101.921	-0.782923	0.239004	-3.27578	0.00105371	0.00519044
ENSG00000072121	ZFYVE26	223.71	-0.781961	0.267824	-2.91968	0.00350388	0.0122115
ENSG00000213983	AP1G2	79.3281	-0.781682	0.262349	-2.97955	0.00288672	0.0106301
ENSG00000109103	UNC119	2009.61	-0.781499	0.22009	-3.55082	0.00038404	0.00269611
ENSG00000001617	SEMA3F	436.247	-0.781458	0.259099	-3.01606	0.00256079	0.00976574
ENSG00000161544	CYGB	33.2987	-0.781269	0.284742	-2.74378	0.00607363	0.0182405
ENSG00000198858	R3HDM4	1384.42	-0.781264	0.228732	-3.41564	0.000636334	0.00370246
ENSG00000150991	UBC	24281.8	-0.781173	0.240106	-3.25345	0.00114014	0.00548361
ENSG00000100321	SYNGR1	672.933	-0.780671	0.21672	-3.60221	0.000315518	0.00242066
ENSG00000091073	DTX2	3843.66	-0.780352	0.228445	-3.41593	0.000635646	0.00370027
ENSG00000162511	LAPTM5	27.9708	-0.780325	0.256139	-3.04649	0.00231528	0.00902662
ENSG00000137486	ARRB1	89.7899	-0.780212	0.265753	-2.93585	0.00332632	0.0117692
ENSG00000106003	LFNG	455.535	-0.780171	0.230624	-3.38287	0.000717324	0.00399845
ENSG00000105048	TNNT1	7095.95	-0.780075	0.2183	-3.57342	0.000352355	0.00257599
ENSG00000146910	CNPY1	52.6585	-0.779688	0.270879	-2.87836	0.00399751	0.0134179
ENSG00000167515	TRAPPC2L	2007.38	-0.778811	0.259536	-3.00079	0.00269282	0.0101429
ENSG00000164318	EGFLAM	466.103	-0.77879	0.232195	-3.35404	0.000796417	0.00426395
ENSG00000100296	THOC5	1068.55	-0.778739	0.220779	-3.52723	0.000419931	0.00284999
ENSG00000162231	NXF1	472.451	-0.777994	0.231776	-3.35667	0.000788875	0.00423927
ENSG00000183186	C2CD4C	88.8736	-0.777981	0.243224	-3.19862	0.00138089	0.00622502
ENSG00000225663	MCRIP1	3413.37	-0.77792	0.211727	-3.67416	0.000238635	0.00204927
ENSG00000064995	TAF11	2351.28	-0.777708	0.250983	-3.09865	0.00194407	0.00792368
ENSG00000211445	GPX3	93.264	-0.777696	0.268065	-2.90115	0.00371794	0.0127185
ENSG00000113645	WWC1	3828.13	-0.777062	0.237143	-3.27677	0.00105004	0.00518246
ENSG00000178776	C5orf46	2527.97	-0.776755	0.241829	-3.212	0.00131816	0.00603556
ENSG00000170464	DNAJC18	193.349	-0.775917	0.235648	-3.2927	0.000992319	0.0049769
ENSG00000197157	SND1	1005.49	-0.775814	0.198194	-3.91442	9.06e-05	0.00116512
ENSG00000103363	ELOB	2774.44	-0.775642	0.19663	-3.94468	7.99e-05	0.00108214
ENSG00000185608	MRPL40	1429.87	-0.775526	0.220556	-3.51622	0.000437732	0.00293334
ENSG00000133639	BTG1	1663.11	-0.775416	0.243731	-3.18144	0.00146544	0.00647819
ENSG00000107223	EDF1	3745.08	-0.775355	0.2129	-3.64188	0.000270653	0.00219116
ENSG00000169908	TM4SF1	1358.98	-0.775149	0.208526	-3.71728	0.000201378	0.0018452
ENSG00000105726	ATP13A1	20.3998	-0.774645	0.324168	-2.38964	0.016865	0.0396769
ENSG00000243989	ACY1	231.559	-0.774433	0.248099	-3.12147	0.00179952	0.00749415
ENSG00000160752	FDPS	3740.81	-0.773861	0.25615	-3.02112	0.0025184	0.00965487
ENSG00000165886	UBTD1	5244.42	-0.773746	0.211365	-3.66071	0.000251521	0.00209896
ENSG00000128710	HOXD10	1028.42	-0.773585	0.239706	-3.22723	0.00124995	0.00582046
ENSG00000179041	RRS1	5922.2	-0.773419	0.219272	-3.52721	0.000419959	0.00284999
ENSG00000172336	POP7	15135.6	-0.773311	0.189637	-4.07785	4.55e-05	0.000792712
ENSG00000157637	SLC38A10	366.496	-0.772923	0.215451	-3.58746	0.00033391	0.00249665
ENSG00000067191	CACNB1	36.3774	-0.77274	0.29853	-2.58848	0.00963998	0.0257952
ENSG00000215305	VPS16	368.906	-0.77268	0.255587	-3.02315	0.00250155	0.00960339
ENSG00000117399	CDC20	3714.7	-0.772532	0.219409	-3.52096	0.000429987	0.00290296
ENSG00000123685	BATF3	209.813	-0.772375	0.237517	-3.25187	0.00114647	0.00550594
ENSG00000197576	HOXA4	409.53	-0.772311	0.224451	-3.44089	0.000579809	0.0034826
ENSG00000108591	DRG2	196.036	-0.772188	0.210985	-3.65992	0.00025229	0.00210134
ENSG00000203778	FAM229B	241.884	-0.772127	0.25457	-3.03307	0.00242079	0.0093622
ENSG00000185043	CIB1	1917.83	-0.772092	0.223656	-3.45214	0.00055616	0.00341304
ENSG00000164626	KCNK5	71.2383	-0.771793	0.209119	-3.69068	0.000223655	0.00197271
ENSG00000182383	RPL27AP5	1989.48	-0.771677	0.238557	-3.23478	0.00121738	0.005726
ENSG00000117411	B4GALT2	17607.5	-0.771533	0.219532	-3.51445	0.000440669	0.00294005
ENSG00000238227	TMEM250	4699.58	-0.771315	0.23423	-3.29299	0.000991292	0.00497558
ENSG00000072818	ACAP1	254.975	-0.770405	0.267167	-2.8836	0.00393154	0.0132717
ENSG00000175166	PSMD2	9295.32	-0.770139	0.26282	-2.93029	0.00338651	0.0119073
ENSG00000220201	ZGLP1	29.0877	-0.769888	0.311009	-2.47545	0.0133067	0.0329832
ENSG00000182318	ZSCAN22	57.8499	-0.769576	0.25434	-3.02578	0.0024799	0.00953978
ENSG00000167779	IGFBP6	490.773	-0.769537	0.203104	-3.78888	0.000151331	0.00155638
ENSG00000006606	CCL26	44.9244	-0.769243	0.2961	-2.59792	0.00937909	0.0252634
ENSG00000103168	TAF1C	581.411	-0.768579	0.203728	-3.77258	0.000161567	0.00161511
ENSG00000102882	MAPK3	1364.69	-0.768165	0.223226	-3.4412	0.000579135	0.00348149
ENSG00000184924	PTRHD1	2850.37	-0.768082	0.196756	-3.90372	9.47e-05	0.00119274
ENSG00000183876	ARSI	264.305	-0.768006	0.28158	-2.72749	0.00638181	0.0189474
ENSG00000177875	CCDC184	97.0081	-0.767928	0.286498	-2.68039	0.00735355	0.0210312
ENSG00000088356	PDRG1	1306.05	-0.767902	0.208473	-3.68347	0.000230081	0.00200224
ENSG00000198804	MT-CO1	3492.08	-0.766956	0.236527	-3.24257	0.00118455	0.0056224
ENSG00000092820	EZR	4400.85	-0.76659	0.245004	-3.12889	0.00175467	0.00736869
ENSG00000235257	ITGA9-AS1	81.0917	-0.766511	0.310227	-2.47081	0.0134809	0.0333307
ENSG00000164087	POC1A	2462.95	-0.766402	0.213473	-3.59016	0.00033048	0.00248672
ENSG00000146072	TNFRSF21	1009.57	-0.766193	0.174041	-4.40236	1.07e-05	0.000393597
ENSG00000060491	OGFR	2797.42	-0.765983	0.232168	-3.29927	0.000969381	0.00489392
ENSG00000154920	EME1	265.901	-0.765559	0.250669	-3.05406	0.00225767	0.00886308
ENSG00000078487	ZCWPW1	224.394	-0.765409	0.237187	-3.22703	0.00125082	0.00582046
ENSG00000162066	AMDHD2	2570.24	-0.76528	0.209007	-3.6615	0.000250743	0.00209651
ENSG00000196670	ZFP62	565.159	-0.765091	0.261137	-2.92984	0.00339135	0.0119183
ENSG00000025434	NR1H3	126.015	-0.764944	0.256148	-2.98633	0.00282349	0.0104654
ENSG00000148834	GSTO1	9064.3	-0.764763	0.212459	-3.59957	0.000318743	0.00242956
ENSG00000182841	RRP7BP	287.836	-0.764598	0.307961	-2.48277	0.0130363	0.0324785
ENSG00000169972	PUSL1	97.3819	-0.764409	0.213377	-3.58244	0.000340399	0.00252284
ENSG00000172965	MIR4435-2HG	15147.8	-0.764143	0.205716	-3.71456	0.000203557	0.00185671
ENSG00000104946	TBC1D17	169.765	-0.764026	0.246039	-3.1053	0.00190084	0.00780371
ENSG00000120318	ARAP3	604.04	-0.763965	0.25524	-2.99312	0.00276138	0.0103078
ENSG00000137509	PRCP	2918.6	-0.763956	0.197543	-3.86729	0.000110052	0.00129106
ENSG00000106153	CHCHD2	191887	-0.763097	0.199946	-3.81653	0.000135344	0.00146127
ENSG00000171992	SYNPO	953.331	-0.762769	0.245523	-3.10671	0.00189185	0.00777891
ENSG00000035862	TIMP2	14911	-0.762689	0.216782	-3.51823	0.000434429	0.0029205
ENSG00000198909	MAP3K3	1714.71	-0.762483	0.222811	-3.42211	0.000621363	0.00364798
ENSG00000088826	SMOX	83.9608	-0.762069	0.243477	-3.12994	0.00174841	0.00734955
ENSG00000169919	GUSB	646.904	-0.761858	0.17908	-4.25429	2.1e-05	0.000540085
ENSG00000156381	ANKRD9	732.185	-0.761794	0.214951	-3.54403	0.000394066	0.00273721
ENSG00000167173	C15orf39	184.093	-0.761739	0.242138	-3.14589	0.00165583	0.00706771
ENSG00000103404	USP31	590.38	-0.761729	0.214037	-3.55887	0.000372451	0.00265657
ENSG00000174151	CYB561D1	937.827	-0.761315	0.216533	-3.51593	0.000438218	0.00293334
ENSG00000146834	MEPCE	865.703	-0.761217	0.229851	-3.31178	0.000927035	0.00473527
ENSG00000260852	FBXL19-AS1	189.799	-0.76096	0.289421	-2.62925	0.00855738	0.0236297
ENSG00000149679	CABLES2	410.411	-0.760372	0.226417	-3.35828	0.000784299	0.00421881
ENSG00000092203	TOX4	1898.96	-0.760134	0.189084	-4.02009	5.82e-05	0.000915206
ENSG00000129219	PLD2	70.1298	-0.759988	0.292424	-2.59892	0.00935166	0.0252156
ENSG00000177479	ARIH2	7394.42	-0.75992	0.186459	-4.07553	4.59e-05	0.000796376
ENSG00000071894	CPSF1	189.388	-0.759312	0.239537	-3.16992	0.00152482	0.00666597
ENSG00000160993	ALKBH4	595.863	-0.759223	0.231573	-3.27855	0.0010434	0.00515363
ENSG00000137700	SLC37A4	373.881	-0.759062	0.25576	-2.96787	0.00299872	0.0109325
ENSG00000131943	C19orf12	1158.42	-0.758488	0.211852	-3.58028	0.000343229	0.00253202
ENSG00000170260	ZNF212	143.328	-0.758338	0.265106	-2.8605	0.00422971	0.0139879
ENSG00000179526	SHARPIN	230.462	-0.757859	0.254727	-2.97518	0.00292815	0.0107523
ENSG00000110011	DNAJC4	130.54	-0.7573	0.290392	-2.60785	0.00911124	0.0247262
ENSG00000100105	PATZ1	948.775	-0.757224	0.216176	-3.50282	0.000460365	0.00301275
ENSG00000002822	MAD1L1	311.867	-0.7572	0.240369	-3.15015	0.00163184	0.00698824
ENSG00000198246	SLC29A3	301.202	-0.756781	0.236902	-3.19448	0.00140082	0.00628218
ENSG00000213931	HBE1	238.827	-0.756546	0.178606	-4.23585	2.28e-05	0.00056639
ENSG00000171161	ZNF672	461.052	-0.756489	0.237538	-3.1847	0.00144904	0.00642713
ENSG00000025800	KPNA6	3569.28	-0.756316	0.280553	-2.6958	0.00702193	0.0203419
ENSG00000112306	RPS12	161799	-0.75623	0.242331	-3.12066	0.00180448	0.00751003
ENSG00000239857	GET4	160.673	-0.756112	0.221622	-3.41171	0.000645562	0.00373444
ENSG00000181666	HKR1	80.0716	-0.756048	0.252843	-2.99019	0.00278802	0.0103687
ENSG00000163888	CAMK2N2	322.602	-0.755721	0.238293	-3.17139	0.0015171	0.00664784
ENSG00000101146	RAE1	4715.38	-0.755597	0.227886	-3.31567	0.000914221	0.00468637
ENSG00000063176	SPHK2	176.872	-0.755228	0.223281	-3.3824	0.000718547	0.00400184
ENSG00000270170	NCBP2-AS2	4011.27	-0.754934	0.215996	-3.49514	0.000473818	0.0030719
ENSG00000169231	THBS3	40.4898	-0.754735	0.299578	-2.51932	0.011758	0.0299358
ENSG00000213930	GALT	283.667	-0.754202	0.221779	-3.4007	0.000672139	0.00382358
ENSG00000138074	SLC5A6	1534.22	-0.754192	0.20764	-3.63221	0.000281	0.00224086
ENSG00000103150	MLYCD	96.283	-0.753851	0.221469	-3.40386	0.000664398	0.00379455
ENSG00000182873	PRKCZ-AS1	192.93	-0.753811	0.231859	-3.25116	0.00114935	0.00551773
ENSG00000160886	LY6K	453.697	-0.753726	0.246089	-3.06282	0.00219262	0.00869353
ENSG00000204356	NELFE	2076.19	-0.753567	0.248833	-3.0284	0.00245849	0.0094686
ENSG00000198576	ARC	83.6783	-0.753406	0.25874	-2.91183	0.00359319	0.0124459
ENSG00000169446	MMGT1	1326.37	-0.753313	0.249771	-3.01602	0.00256116	0.00976574
ENSG00000204301	NOTCH4	27.8669	-0.753154	0.259691	-2.90019	0.00372931	0.0127445
ENSG00000188186	LAMTOR4	1842.51	-0.752834	0.217354	-3.46362	0.000532953	0.00330965
ENSG00000101104	PABPC1L	85.32	-0.75241	0.252206	-2.98332	0.0028514	0.0105359
ENSG00000158747	NBL1	1230.38	-0.752371	0.214091	-3.51425	0.000440993	0.00294046
ENSG00000088836	SLC4A11	383.413	-0.752337	0.207452	-3.62656	0.000287228	0.00227301
ENSG00000242802	AP5Z1	1972.22	-0.752094	0.203002	-3.70485	0.000211516	0.00190568
ENSG00000164897	TMUB1	1182.16	-0.752045	0.321588	-2.33854	0.0193595	0.0440326
ENSG00000163930	BAP1	971.256	-0.751794	0.222417	-3.38011	0.000724581	0.00401996
ENSG00000087245	MMP2	123.38	-0.751776	0.288813	-2.60299	0.00924149	0.0249754
ENSG00000278311	GGNBP2	2817.21	-0.751208	0.290688	-2.58424	0.00975942	0.0260291
ENSG00000097021	ACOT7	403.601	-0.751183	0.247742	-3.03211	0.0024285	0.00938922
ENSG00000249641	HOXC13-AS	34.2159	-0.750622	0.29392	-2.55383	0.0106545	0.0277953
ENSG00000178999	AURKB	9634.33	-0.750279	0.245154	-3.06044	0.00221009	0.00873693
ENSG00000104859	CLASRP	662.529	-0.750037	0.255838	-2.93169	0.00337128	0.0118702
ENSG00000178605	GTPBP6	189.27	-0.749784	0.204404	-3.66816	0.000244304	0.00207332
ENSG00000100167	SEPT3	233.934	-0.749693	0.213336	-3.51414	0.000441182	0.00294046
ENSG00000197217	ENTPD4	1751.78	-0.749462	0.221129	-3.38925	0.000700843	0.00393733
ENSG00000179151	EDC3	154.128	-0.749041	0.229455	-3.26444	0.00109682	0.00533643
ENSG00000147123	NDUFB11	1478.51	-0.748891	0.201834	-3.71043	0.00020691	0.00187589
ENSG00000106100	NOD1	329.186	-0.748879	0.244138	-3.06744	0.002159	0.00861016
ENSG00000166741	NNMT	8740.22	-0.748632	0.197143	-3.79741	0.000146213	0.0015265
ENSG00000235173	HGH1	149.637	-0.748371	0.289292	-2.5869	0.00968429	0.0258712
ENSG00000089351	GRAMD1A	1634.25	-0.748138	0.20505	-3.64856	0.000263715	0.00215918
ENSG00000160957	RECQL4	6039.55	-0.74766	0.229594	-3.25645	0.00112815	0.00544203
ENSG00000182809	CRIP2	359.544	-0.747629	0.24931	-2.99879	0.00271057	0.0101774
ENSG00000197150	ABCB8	67.6725	-0.747451	0.268328	-2.78558	0.00534316	0.0165727
ENSG00000125726	CD70	3973.31	-0.747039	0.254944	-2.93021	0.00338731	0.0119073
ENSG00000227057	WDR46	1597.12	-0.746982	0.235906	-3.16644	0.00154319	0.00672537
ENSG00000067829	IDH3G	133.191	-0.746653	0.234042	-3.19025	0.0014215	0.00634215
ENSG00000159685	CHCHD6	280.887	-0.746175	0.237922	-3.13622	0.00171141	0.00723372
ENSG00000181026	AEN	8348.56	-0.745831	0.208184	-3.58256	0.000340248	0.00252284
ENSG00000257704	INAFM1	212.65	-0.745802	0.280135	-2.6623	0.00776092	0.0219118
ENSG00000101335	MYL9	1668.22	-0.74566	0.220432	-3.38272	0.000717717	0.00399893
ENSG00000163485	ADORA1	573.118	-0.74565	0.220553	-3.38082	0.000722688	0.00401288
ENSG00000167110	GOLGA2	2744.43	-0.74547	0.283851	-2.62627	0.00863253	0.0237989
ENSG00000184451	CCR10	59.2794	-0.745314	0.321241	-2.32011	0.0203352	0.0457812
ENSG00000188542	DUSP28	202.302	-0.745308	0.208773	-3.56994	0.000357061	0.00259852
ENSG00000183826	BTBD9	172.023	-0.74515	0.23819	-3.12838	0.00175773	0.0073773
ENSG00000169020	ATP5ME	7644.29	-0.74502	0.225324	-3.30645	0.000944869	0.00479831
ENSG00000204348	DXO	228.154	-0.74496	0.194998	-3.82034	0.000133267	0.00144846
ENSG00000004777	ARHGAP33	26.6001	-0.744665	0.273157	-2.72614	0.00640789	0.0189988
ENSG00000125877	ITPA	5903	-0.744502	0.189693	-3.92478	8.68e-05	0.00113584
ENSG00000100348	TXN2	2856.09	-0.743524	0.221035	-3.36383	0.000768699	0.00416872
ENSG00000143858	SYT2	59.5897	-0.743514	0.276895	-2.68518	0.00724904	0.0208374
ENSG00000204316	MRPL38	1307.64	-0.743382	0.245191	-3.03185	0.00243061	0.00939462
ENSG00000125841	NRSN2	69.8762	-0.743298	0.280029	-2.65436	0.00794587	0.0223322
ENSG00000125648	SLC25A23	1858.76	-0.743225	0.229706	-3.23554	0.00121412	0.00571482
ENSG00000156515	HK1	5136.12	-0.743195	0.233255	-3.18619	0.00144162	0.00640117
ENSG00000159873	CCDC117	198.829	-0.74308	0.314315	-2.36412	0.0180729	0.041808
ENSG00000148848	ADAM12	709.007	-0.74291	0.26153	-2.84063	0.0045025	0.0146331
ENSG00000160972	PPP1R16A	511.345	-0.742391	0.219167	-3.38734	0.000705749	0.00395508
ENSG00000166526	ZNF3	296.198	-0.742273	0.258147	-2.87539	0.00403526	0.0135167
ENSG00000185163	DDX51	808.809	-0.742152	0.251491	-2.95101	0.00316736	0.011377
ENSG00000115685	PPP1R7	1010.78	-0.741034	0.214734	-3.45094	0.000558648	0.00342185
ENSG00000128609	NDUFA5	3680.13	-0.740628	0.272781	-2.7151	0.00662564	0.0195022
ENSG00000106397	PLOD3	418.051	-0.740443	0.207765	-3.56384	0.000365465	0.00263272
ENSG00000138030	KHK	133.742	-0.73987	0.222923	-3.31895	0.000903556	0.0046507
ENSG00000169093	ASMTL	133.131	-0.739854	0.229272	-3.22697	0.00125109	0.00582046
ENSG00000172269	DPAGT1	779.6	-0.739727	0.242889	-3.04553	0.00232269	0.00904466
ENSG00000128652	HOXD3	61.2254	-0.739653	0.301086	-2.45661	0.0140254	0.0342677
ENSG00000228300	C19orf24	304.273	-0.739447	0.2906	-2.54455	0.0109419	0.0283235
ENSG00000105063	PPP6R1	56.0623	-0.739062	0.312386	-2.36586	0.0179882	0.0416714
ENSG00000088726	TMEM40	54.0051	-0.739012	0.245561	-3.00949	0.00261691	0.00991438
ENSG00000111203	ITFG2	213.91	-0.738834	0.250819	-2.94569	0.00322235	0.0115084
ENSG00000110987	BCL7A	817.709	-0.73879	0.287429	-2.57034	0.01016	0.0267466
ENSG00000132434	LANCL2	253.94	-0.738393	0.215802	-3.42162	0.000622487	0.00364986
ENSG00000112297	CRYBG1	25.6966	-0.73814	0.323458	-2.28203	0.0224878	0.04937
ENSG00000254470	AP5B1	908.474	-0.737565	0.222269	-3.31835	0.000905515	0.00465606
ENSG00000276085	CCL3L1	55.4327	-0.737316	0.275808	-2.6733	0.00751102	0.0213756
ENSG00000006125	AP2B1	2006.25	-0.737266	0.230822	-3.19409	0.00140272	0.00628639
ENSG00000146205	ANO7	58.1894	-0.736725	0.299273	-2.46171	0.0138276	0.033962
ENSG00000099814	CEP170B	1444.7	-0.736676	0.183781	-4.00844	6.11e-05	0.000944556
ENSG00000224687	RASAL2-AS1	94.0125	-0.73664	0.277207	-2.65737	0.00787535	0.0221915
ENSG00000232434	AJM1	135.445	-0.736587	0.275837	-2.67037	0.00757672	0.0215131
ENSG00000157045	NTAN1	3974.1	-0.736245	0.232335	-3.1689	0.00153018	0.00667715
ENSG00000108039	XPNPEP1	1009.31	-0.736096	0.211704	-3.47701	0.000507045	0.00321645
ENSG00000178802	MPI	86.4878	-0.735749	0.290898	-2.52924	0.0114311	0.0292581
ENSG00000155363	MOV10	647.496	-0.735428	0.183836	-4.00046	6.32e-05	0.000955252
ENSG00000196505	GDAP2	328.728	-0.735171	0.247963	-2.96484	0.00302841	0.0110101
ENSG00000130299	GTPBP3	505.921	-0.734921	0.19853	-3.70181	0.000214063	0.0019167
ENSG00000105287	PRKD2	677.509	-0.733637	0.254603	-2.88149	0.00395797	0.0133353
ENSG00000167085	PHB	2365.65	-0.733439	0.180724	-4.05834	4.94e-05	0.000833524
ENSG00000198736	MSRB1	2035.8	-0.733381	0.189255	-3.87509	0.000106583	0.00127099
ENSG00000196639	HRH1	350.926	-0.733072	0.20077	-3.6513	0.000260911	0.00214975
ENSG00000228630	HOTAIR	102.884	-0.733067	0.2872	-2.55246	0.0106965	0.0278792
ENSG00000225506	CYP4A22-AS1	70.79	-0.732988	0.264681	-2.76932	0.00561733	0.0171997
ENSG00000165698	SPACA9	143.842	-0.732375	0.257147	-2.84809	0.00439832	0.0143955
ENSG00000105136	ZNF419	966.39	-0.732255	0.230946	-3.17067	0.00152087	0.00665541
ENSG00000012048	BRCA1	382.812	-0.732103	0.279973	-2.61491	0.00892522	0.0243432
ENSG00000122678	POLM	166.521	-0.731786	0.223971	-3.26732	0.00108571	0.00529822
ENSG00000228288	PCAT6	86.1792	-0.731292	0.261333	-2.79831	0.00513705	0.0161097
ENSG00000090316	MAEA	754.439	-0.730932	0.233434	-3.13122	0.00174082	0.00733423
ENSG00000129559	NEDD8	3470.99	-0.730653	0.200028	-3.65276	0.000259441	0.00214671
ENSG00000137522	RNF121	1604.72	-0.730568	0.193577	-3.77405	0.000160621	0.00161147
ENSG00000166140	ZFYVE19	1348.52	-0.730498	0.216125	-3.37998	0.000724902	0.00402002
ENSG00000135624	CCT7	17154.2	-0.730367	0.185327	-3.94096	8.12e-05	0.00109301
ENSG00000214753	HNRNPUL2	1520.17	-0.730052	0.269343	-2.71049	0.00671838	0.0197171
ENSG00000110237	ARHGEF17	1071.3	-0.729939	0.188568	-3.87095	0.000108411	0.00128338
ENSG00000259494	MRPL46	1050.64	-0.72989	0.208054	-3.50818	0.000451182	0.00297511
ENSG00000162722	TRIM58	282.908	-0.729772	0.272732	-2.67579	0.00745538	0.0212474
ENSG00000142687	KIAA0319L	1653.75	-0.729558	0.225084	-3.24127	0.00118998	0.00564199
ENSG00000114650	SCAP	3080.55	-0.729374	0.226366	-3.22211	0.00127252	0.00588117
ENSG00000102384	CENPI	523.487	-0.729352	0.226796	-3.2159	0.00130038	0.00597175
ENSG00000106333	PCOLCE	362.921	-0.729182	0.22182	-3.28727	0.00101164	0.00504269
ENSG00000100138	SNU13	4166.71	-0.72903	0.184081	-3.96036	7.48e-05	0.00104353
ENSG00000171174	RBKS	314.229	-0.728751	0.219107	-3.326	0.000881015	0.00456472
ENSG00000128165	ADM2	170.45	-0.728416	0.280568	-2.59622	0.00942553	0.0253674
ENSG00000248487	ABHD14A	129.771	-0.728208	0.196252	-3.71058	0.000206785	0.00187589
ENSG00000204220	PFDN6	1081	-0.727957	0.240638	-3.02511	0.00248545	0.00955547
ENSG00000104980	TIMM44	227.422	-0.727715	0.226964	-3.2063	0.00134452	0.00612257
ENSG00000163913	IFT122	280.816	-0.727678	0.248021	-2.93394	0.00334693	0.0118164
ENSG00000131591	C1orf159	108.619	-0.727596	0.312824	-2.32589	0.0200242	0.0452439
ENSG00000163633	C4orf36	438.896	-0.727575	0.234992	-3.09617	0.00196037	0.00796973
ENSG00000151640	DPYSL4	41.5614	-0.726611	0.299822	-2.42348	0.0153728	0.0367918
ENSG00000131788	PIAS3	814.356	-0.726535	0.230905	-3.14647	0.00165254	0.00706038
ENSG00000116337	AMPD2	1532.81	-0.726271	0.191744	-3.78772	0.000152038	0.00155995
ENSG00000126749	EMG1	3475.74	-0.726012	0.206363	-3.51813	0.000434596	0.0029205
ENSG00000100226	GTPBP1	343.773	-0.725735	0.198955	-3.64772	0.000264573	0.00216045
ENSG00000125447	GGA3	375.63	-0.725604	0.235001	-3.08766	0.0020174	0.00814912
ENSG00000226419	SLC16A1-AS1	1219.85	-0.725463	0.267808	-2.70889	0.0067508	0.0197808
ENSG00000114982	KANSL3	2270.78	-0.725301	0.200579	-3.61604	0.000299148	0.00233268
ENSG00000169689	CENPX	1090.19	-0.725251	0.162967	-4.45029	8.58e-06	0.000350776
ENSG00000139899	CBLN3	47.4439	-0.724504	0.311721	-2.32421	0.0201142	0.0453675
ENSG00000159720	ATP6V0D1	271.085	-0.724231	0.256236	-2.82642	0.00470721	0.0150914
ENSG00000180304	OAZ2	10212	-0.724204	0.180935	-4.00257	6.27e-05	0.000951653
ENSG00000187713	TMEM203	812.967	-0.724036	0.206817	-3.50085	0.000463779	0.003029
ENSG00000204977	TRIM13	872.922	-0.723912	0.235139	-3.07866	0.00207937	0.00835214
ENSG00000133195	SLC39A11	1916.45	-0.723047	0.203655	-3.55035	0.000384719	0.00269611
ENSG00000178188	SH2B1	1009.74	-0.722889	0.230809	-3.13197	0.00173635	0.00731775
ENSG00000031823	RANBP3	571.167	-0.722862	0.202161	-3.57567	0.000349338	0.00256163
ENSG00000264364	DYNLL2	5560.49	-0.722736	0.253434	-2.85177	0.00434761	0.0142618
ENSG00000153982	GDPD1	67.7666	-0.722295	0.26849	-2.69021	0.00714069	0.0205896
ENSG00000105227	PRX	271.986	-0.721764	0.21678	-3.32947	0.000870106	0.00452803
ENSG00000162032	SPSB3	828.809	-0.721555	0.203242	-3.55022	0.000384903	0.00269611
ENSG00000164283	ESM1	689.402	-0.721129	0.181936	-3.96364	7.38e-05	0.00103474
ENSG00000133678	TMEM254	715.617	-0.720941	0.208529	-3.45727	0.000545686	0.00336728
ENSG00000135414	GDF11	757.818	-0.720706	0.245054	-2.94101	0.00327142	0.0116224
ENSG00000010322	NISCH	277.882	-0.720469	0.242691	-2.96867	0.00299093	0.010915
ENSG00000133597	ADCK2	1502.87	-0.720082	0.220411	-3.26699	0.00108696	0.00530233
ENSG00000152086	TUBA3E	583.997	-0.720056	0.237555	-3.03111	0.0024366	0.00940668
ENSG00000158125	XDH	280.062	-0.719922	0.30341	-2.37276	0.0176555	0.0410542
ENSG00000112079	STK38	2911.7	-0.719569	0.217855	-3.30297	0.00095668	0.00484485
ENSG00000014164	ZC3H3	86.9556	-0.719299	0.27307	-2.63413	0.00843543	0.0234048
ENSG00000144567	RETREG2	1435.11	-0.719022	0.209913	-3.42533	0.000614047	0.00361645
ENSG00000139613	SMARCC2	1654.19	-0.718388	0.247316	-2.90473	0.00367565	0.0126237
ENSG00000277972	CISD3	456.858	-0.718179	0.220255	-3.26068	0.00111146	0.00538881
ENSG00000121410	A1BG	137.08	-0.717937	0.208623	-3.4413	0.00057892	0.00348149
ENSG00000167900	TK1	2906.16	-0.717494	0.211286	-3.39583	0.0006842	0.00388031
ENSG00000126003	PLAGL2	135.932	-0.717238	0.288656	-2.48475	0.0129642	0.032336
ENSG00000101224	CDC25B	2331.07	-0.716683	0.238212	-3.0086	0.00262455	0.00992309
ENSG00000103024	NME3	254.313	-0.71658	0.249303	-2.87433	0.00404881	0.0135412
ENSG00000108639	SYNGR2	4631.67	-0.716435	0.213086	-3.36219	0.000773263	0.00418059
ENSG00000144579	CTDSP1	2846.42	-0.716423	0.187001	-3.83112	0.000127564	0.00141363
ENSG00000167306	MYO5B	1925.48	-0.716326	0.160051	-4.47561	7.62e-06	0.000320808
ENSG00000103275	UBE2I	4402.3	-0.716214	0.205337	-3.488	0.000486643	0.00312911
ENSG00000198727	MT-CYB	15403.7	-0.715861	0.21347	-3.35345	0.000798104	0.00426702
ENSG00000084693	AGBL5	6354.28	-0.71556	0.197979	-3.61433	0.000301127	0.0023403
ENSG00000189159	JPT1	12575.3	-0.71547	0.168097	-4.2563	2.08e-05	0.00053776
ENSG00000152056	AP1S3	631.219	-0.715208	0.301016	-2.37598	0.0175024	0.0408369
ENSG00000181038	METTL23	369.066	-0.715175	0.212106	-3.37179	0.000746819	0.00410556
ENSG00000105993	DNAJB6	5545.2	-0.7149	0.202802	-3.5251	0.000423318	0.00286693
ENSG00000175221	MED16	140.048	-0.714615	0.274141	-2.60674	0.00914085	0.0247859
ENSG00000159335	PTMS	5245.58	-0.714512	0.195338	-3.65783	0.000254364	0.00211186
ENSG00000100347	SAMM50	840.7	-0.714227	0.225243	-3.17091	0.00151961	0.00665214
ENSG00000067182	TNFRSF1A	2588.81	-0.713972	0.217377	-3.28449	0.00102167	0.00507866
ENSG00000125462	C1orf61	20.2988	-0.713605	0.292296	-2.44138	0.0146313	0.0354146
ENSG00000178952	TUFM	3449.71	-0.713585	0.202784	-3.51894	0.000433275	0.00291795
ENSG00000116898	MRPS15	1632.51	-0.713356	0.20261	-3.52083	0.0004302	0.00290296
ENSG00000243056	EIF4EBP3	60.1295	-0.713014	0.301056	-2.36837	0.0178665	0.0414843
ENSG00000186104	CYP2R1	178.423	-0.712779	0.192455	-3.70361	0.000212554	0.00190612
ENSG00000084754	HADHA	2084.91	-0.712579	0.241316	-2.95289	0.00314816	0.0113362
ENSG00000173039	RELA	4393.99	-0.712574	0.223493	-3.18835	0.00143088	0.00636651
ENSG00000250510	GPR162	122.471	-0.712411	0.247274	-2.88105	0.00396349	0.0133415
ENSG00000170348	TMED10	2804.68	-0.71187	0.168712	-4.21943	2.45e-05	0.000581468
ENSG00000184900	SUMO3	27782.5	-0.711812	0.174153	-4.08728	4.36e-05	0.000774683
ENSG00000134202	GSTM3	677.549	-0.711778	0.213885	-3.32786	0.000875169	0.00454892
ENSG00000104886	PLEKHJ1	1241.41	-0.711056	0.213064	-3.3373	0.000845978	0.00444335
ENSG00000172890	NADSYN1	913.059	-0.710133	0.196294	-3.6177	0.000297238	0.00232396
ENSG00000101220	C20orf27	514.988	-0.709943	0.230225	-3.0837	0.00204446	0.0082348
ENSG00000157617	C2CD2	140.452	-0.709903	0.298864	-2.37534	0.0175327	0.0408856
ENSG00000114353	GNAI2	4995.4	-0.70948	0.184944	-3.83618	0.00012496	0.00139846
ENSG00000183696	UPP1	863.942	-0.709476	0.165865	-4.27744	1.89e-05	0.000516715
ENSG00000133460	SLC2A11	161.723	-0.709381	0.253515	-2.79819	0.00513904	0.0161106
ENSG00000007168	PAFAH1B1	3068.36	-0.709367	0.198784	-3.56854	0.000358982	0.00260477
ENSG00000101457	DNTTIP1	704.794	-0.709144	0.19374	-3.66028	0.000251937	0.00210109
ENSG00000173818	ENDOV	1249.21	-0.708955	0.174555	-4.06151	4.88e-05	0.00082702
ENSG00000185104	FAF1	1905.7	-0.708272	0.257988	-2.74537	0.0060443	0.0181675
ENSG00000242692	RPS27AP1	27.96	-0.708189	0.250672	-2.82516	0.0047257	0.0151395
ENSG00000182220	ATP6AP2	2865.34	-0.707884	0.236524	-2.99286	0.00276377	0.0103078
ENSG00000117640	MTFR1L	414.408	-0.707776	0.205683	-3.4411	0.000579357	0.00348149
ENSG00000227533	SLC2A1-AS1	55.4296	-0.707605	0.270956	-2.61151	0.0090143	0.0245347
ENSG00000104365	IKBKB	468.648	-0.707166	0.210947	-3.35234	0.000801304	0.00427954
ENSG00000172731	LRRC20	963.613	-0.707091	0.189753	-3.72638	0.000194248	0.00180641
ENSG00000137817	PARP6	200.404	-0.707033	0.208765	-3.38674	0.000707274	0.00395939
ENSG00000107521	HPS1	916.546	-0.706918	0.237284	-2.9792	0.00288999	0.010636
ENSG00000006744	ELAC2	448.473	-0.706916	0.238775	-2.96059	0.00307046	0.0111241
ENSG00000197119	SLC25A29	542.38	-0.706801	0.2205	-3.20545	0.00134853	0.00612799
ENSG00000176444	CLK2	145.223	-0.706457	0.236498	-2.98715	0.00281588	0.0104432
ENSG00000131467	PSME3	1733.65	-0.706388	0.203299	-3.47462	0.000511575	0.00323389
ENSG00000178971	CTC1	121.134	-0.706269	0.263759	-2.6777	0.00741287	0.021168
ENSG00000073792	IGF2BP2	3690.6	-0.706073	0.220144	-3.20733	0.00133973	0.00611146
ENSG00000162341	TPCN2	455.211	-0.705683	0.201138	-3.50845	0.000450718	0.00297355
ENSG00000139641	ESYT1	1224.38	-0.705282	0.235085	-3.00012	0.00269872	0.0101534
ENSG00000174130	TLR6	185.862	-0.705252	0.268544	-2.62621	0.0086342	0.0237989
ENSG00000178093	TSSK6	109.585	-0.705199	0.307203	-2.29555	0.0217018	0.0480661
ENSG00000124615	MOCS1	68.8891	-0.705012	0.256261	-2.75115	0.00593861	0.0179094
ENSG00000095066	HOOK2	212.926	-0.70489	0.189551	-3.71874	0.000200218	0.00183958
ENSG00000198712	MT-CO2	1619.9	-0.704492	0.261928	-2.68964	0.00715297	0.0206114
ENSG00000062822	POLD1	541.331	-0.703984	0.305427	-2.30492	0.0211711	0.0472365
ENSG00000160917	CPSF4	1876.07	-0.703856	0.215751	-3.26236	0.0011049	0.0053637
ENSG00000071462	BUD23	6490.48	-0.70362	0.248199	-2.83491	0.00458389	0.0148202
ENSG00000169252	ADRB2	213.003	-0.703476	0.215579	-3.2632	0.00110162	0.00535179
ENSG00000166831	RBPMS2	2679.39	-0.7031	0.179118	-3.92535	8.66e-05	0.00113584
ENSG00000240990	HOXA11-AS	167.3	-0.70303	0.254656	-2.7607	0.00576777	0.0175324
ENSG00000105143	SLC1A6	77.5512	-0.702829	0.25574	-2.74822	0.00599203	0.0180386
ENSG00000181418	DDN	29.0806	-0.70235	0.263323	-2.66726	0.00764732	0.0216601
ENSG00000197223	C1D	250.341	-0.702252	0.247919	-2.83259	0.00461721	0.0148835
ENSG00000197238	HIST1H4J	152.606	-0.702117	0.228012	-3.07929	0.00207494	0.00833694
ENSG00000144468	RHBDD1	342.313	-0.701916	0.225941	-3.10664	0.00189228	0.00777891
ENSG00000110900	TSPAN11	99.7585	-0.701906	0.182975	-3.83608	0.000125012	0.00139846
ENSG00000129535	NRL	41.3876	-0.701839	0.299275	-2.34513	0.0190203	0.0434587
ENSG00000105696	TMEM59L	780.707	-0.70157	0.205902	-3.40731	0.000656074	0.00376678
ENSG00000167100	SAMD14	149.426	-0.70151	0.226093	-3.10275	0.0019173	0.00784897
ENSG00000006015	REX1BD	1322.74	-0.701234	0.25189	-2.78389	0.00537107	0.0166494
ENSG00000062282	DGAT2	375.822	-0.701172	0.204174	-3.43419	0.000594322	0.00353604
ENSG00000112578	BYSL	2052.21	-0.701007	0.201343	-3.48165	0.00049833	0.00317807
ENSG00000115998	C2orf42	47.2712	-0.700721	0.246185	-2.84632	0.00442281	0.014443
ENSG00000102870	ZNF629	672.082	-0.700315	0.241397	-2.90109	0.00371867	0.0127185
ENSG00000185298	CCDC137	1539.52	-0.699918	0.245108	-2.85555	0.0042962	0.0141359
ENSG00000076513	ANKRD13A	804.15	-0.699072	0.22347	-3.12826	0.00175842	0.0073773
ENSG00000175416	CLTB	2151.14	-0.698787	0.250795	-2.78629	0.00533159	0.0165468
ENSG00000139405	RITA1	501.977	-0.698646	0.209769	-3.33055	0.000866748	0.00452162
ENSG00000180423	HARBI1	139.846	-0.698284	0.300532	-2.32349	0.0201526	0.0454395
ENSG00000149179	C11orf49	822.635	-0.698274	0.221619	-3.15078	0.00162835	0.00697971
ENSG00000176108	CHMP6	191.752	-0.698179	0.233433	-2.99091	0.00278144	0.0103499
ENSG00000183048	SLC25A10	691.34	-0.697993	0.266358	-2.62051	0.00877994	0.0240782
ENSG00000114738	MAPKAPK3	1425.33	-0.697948	0.169798	-4.11046	3.95e-05	0.000733893
ENSG00000152457	DCLRE1C	300.734	-0.697325	0.273916	-2.54576	0.010904	0.0282591
ENSG00000167646	DNAAF3	100.83	-0.696462	0.280534	-2.48263	0.0130416	0.0324851
ENSG00000163704	PRRT3	419.377	-0.695971	0.220514	-3.15613	0.0015988	0.00690126
ENSG00000007968	E2F2	1036.65	-0.69563	0.186413	-3.73167	0.000190217	0.00178552
ENSG00000242779	ZNF702P	64.5072	-0.695084	0.271344	-2.56163	0.0104182	0.0272879
ENSG00000189190	ZNF600	60.3865	-0.694765	0.272607	-2.5486	0.0108158	0.0281033
ENSG00000122965	RBM19	438.77	-0.694512	0.221422	-3.1366	0.00170919	0.0072267
ENSG00000173540	GMPPB	398.942	-0.694361	0.215754	-3.21831	0.0012895	0.00594066
ENSG00000186350	RXRA	3080.88	-0.694163	0.209625	-3.31144	0.000928158	0.00473676
ENSG00000182287	AP1S2	1000.64	-0.69386	0.226092	-3.06893	0.0021483	0.00858132
ENSG00000004975	DVL2	762.589	-0.693321	0.208702	-3.32206	0.000893557	0.004615
ENSG00000137726	FXYD6	450.502	-0.693225	0.25055	-2.76681	0.00566074	0.0172919
ENSG00000150907	FOXO1	284.742	-0.693109	0.266185	-2.60386	0.00921794	0.0249377
ENSG00000007384	RHBDF1	336.411	-0.693004	0.232206	-2.98443	0.00284105	0.0105095
ENSG00000131558	EXOC4	965.223	-0.692754	0.255508	-2.71128	0.0067024	0.0196836
ENSG00000100065	CARD10	1125.08	-0.692603	0.224724	-3.08202	0.00205603	0.00827118
ENSG00000166387	PPFIBP2	76.8046	-0.692501	0.269006	-2.57429	0.0100445	0.0265716
ENSG00000105976	MET	1333.95	-0.691961	0.204001	-3.39195	0.00069396	0.00391519
ENSG00000240583	AQP1	36.5678	-0.691859	0.290707	-2.37992	0.0173162	0.0404697
ENSG00000167264	DUS2	56.8612	-0.691786	0.237212	-2.91632	0.0035419	0.0123176
ENSG00000130513	GDF15	408.977	-0.691464	0.212394	-3.25557	0.00113163	0.00545279
ENSG00000104904	OAZ1	33003.1	-0.691431	0.25831	-2.67675	0.007434	0.0212051
ENSG00000197283	SYNGAP1	122.843	-0.691292	0.283323	-2.43994	0.0146895	0.0355422
ENSG00000100650	SRSF5	7203.89	-0.691137	0.193453	-3.57264	0.000353402	0.00257933
ENSG00000254505	CHMP4A	589.655	-0.690922	0.263199	-2.62509	0.00866263	0.0238621
ENSG00000141252	VPS53	584.828	-0.690913	0.24463	-2.82431	0.00473821	0.0151721
ENSG00000149798	CDC42EP2	69.6105	-0.690664	0.26398	-2.61635	0.00888742	0.0242859
ENSG00000151468	CCDC3	149.516	-0.6905	0.220747	-3.12802	0.00175989	0.00737771
ENSG00000181240	SLC25A41	129.524	-0.690308	0.260823	-2.64665	0.00812933	0.0227691
ENSG00000122359	ANXA11	1402.52	-0.69024	0.216089	-3.19424	0.00140197	0.0062852
ENSG00000166770	ZNF667-AS1	51.181	-0.690239	0.293406	-2.35251	0.0186473	0.0428473
ENSG00000184056	VPS33B	71.8874	-0.689705	0.240693	-2.8655	0.00416347	0.0138159
ENSG00000173991	TCAP	50.2837	-0.689579	0.290683	-2.37227	0.0176792	0.0410907
ENSG00000031698	SARS	2185.52	-0.688912	0.259516	-2.65461	0.0079401	0.0223254
ENSG00000100097	LGALS1	10643.1	-0.688833	0.191506	-3.59692	0.000322004	0.00244273
ENSG00000121067	SPOP	6931.11	-0.687984	0.222842	-3.08731	0.00201974	0.00815493
ENSG00000231789	PIK3CD-AS2	75.8181	-0.687944	0.215461	-3.19289	0.00140857	0.00630176
ENSG00000119574	ZBTB45	246.534	-0.687706	0.25085	-2.74151	0.00611578	0.0183361
ENSG00000233429	HOTAIRM1	2053.41	-0.687487	0.18352	-3.7461	0.000179603	0.00173058
ENSG00000103260	METRN	837.115	-0.687343	0.200737	-3.4241	0.000616844	0.0036303
ENSG00000169696	ASPSCR1	338.398	-0.687287	0.262175	-2.62148	0.00875478	0.0240198
ENSG00000160606	TLCD1	70.6806	-0.686577	0.253616	-2.70715	0.00678629	0.0198404
ENSG00000104731	KLHDC4	397.689	-0.686551	0.207368	-3.31079	0.000930341	0.0047447
ENSG00000033011	ALG1	355.056	-0.686275	0.191562	-3.58253	0.000340283	0.00252284
ENSG00000130707	ASS1	180.22	-0.685675	0.254071	-2.69875	0.00695999	0.0202029
ENSG00000156471	PTDSS1	879.325	-0.685253	0.20486	-3.34498	0.000822884	0.00435369
ENSG00000167535	CACNB3	529.552	-0.684983	0.218518	-3.13468	0.00172043	0.00726478
ENSG00000178307	TMEM11	3084.89	-0.684671	0.201691	-3.39465	0.000687155	0.0038886
ENSG00000108784	NAGLU	138.78	-0.684521	0.265767	-2.57564	0.0100054	0.0265058
ENSG00000197756	RPL37A	223010	-0.684517	0.207442	-3.2998	0.000967544	0.00488655
ENSG00000111087	GLI1	241.57	-0.684356	0.149536	-4.57653	4.73e-06	0.000260612
ENSG00000125650	PSPN	171.424	-0.684105	0.26655	-2.56651	0.0102726	0.026983
ENSG00000105135	ILVBL	248.774	-0.684023	0.268797	-2.54476	0.0109353	0.0283121
ENSG00000165526	RPUSD4	788.762	-0.683546	0.219579	-3.11298	0.00185209	0.00765673
ENSG00000212643	ZRSR2P1	115.861	-0.683023	0.249951	-2.73263	0.00628307	0.0187012
ENSG00000135424	ITGA7	39.0959	-0.683015	0.243496	-2.80503	0.00503117	0.0158714
ENSG00000104783	KCNN4	2044.2	-0.683	0.216	-3.16204	0.00156669	0.00679649
ENSG00000079156	OSBPL6	226.182	-0.682701	0.252492	-2.70385	0.00685409	0.0199762
ENSG00000133059	DSTYK	1563.11	-0.682668	0.240909	-2.83372	0.00460098	0.0148477
ENSG00000176472	ZNF575	78.3816	-0.68242	0.252049	-2.70749	0.00677946	0.0198313
ENSG00000115297	TLX2	382.018	-0.681979	0.171566	-3.97503	7.04e-05	0.00100938
ENSG00000249115	HAUS5	376.89	-0.681812	0.220001	-3.09913	0.00194093	0.00791334
ENSG00000204060	FOXO6	2032.73	-0.681806	0.164376	-4.14783	3.36e-05	0.000682001
ENSG00000239900	ADSL	3976.37	-0.681427	0.211355	-3.22409	0.00126374	0.00585513
ENSG00000171680	PLEKHG5	129.262	-0.681376	0.265898	-2.56255	0.0103907	0.0272421
ENSG00000119599	DCAF4	374.562	-0.681303	0.173446	-3.92804	8.56e-05	0.00113132
ENSG00000104825	NFKBIB	934.311	-0.681212	0.262768	-2.59245	0.00952958	0.0255839
ENSG00000167508	MVD	823.695	-0.681131	0.24636	-2.76478	0.00569619	0.0173798
ENSG00000175711	B3GNTL1	524.107	-0.681007	0.179548	-3.79289	0.000148903	0.00154162
ENSG00000178567	EPM2AIP1	3003.65	-0.680246	0.245119	-2.77517	0.00551723	0.0169891
ENSG00000184860	SDR42E1	411.401	-0.680037	0.18804	-3.61645	0.000298672	0.00233097
ENSG00000130940	CASZ1	572.359	-0.679643	0.166227	-4.08863	4.34e-05	0.000772037
ENSG00000065621	GSTO2	939.847	-0.679388	0.184044	-3.69143	0.000222995	0.0019709
ENSG00000172531	PPP1CA	4394.89	-0.679243	0.23262	-2.91997	0.00350061	0.0122034
ENSG00000115226	FNDC4	37.519	-0.679208	0.265089	-2.56219	0.0104014	0.0272522
ENSG00000169727	GPS1	1432.62	-0.679061	0.212033	-3.20262	0.00136185	0.00616483
ENSG00000135622	SEMA4F	421.138	-0.678746	0.155108	-4.37597	1.21e-05	0.000410665
ENSG00000138131	LOXL4	691.814	-0.678703	0.19488	-3.48268	0.000496429	0.00316751
ENSG00000105325	FZR1	1547.49	-0.678444	0.238504	-2.84458	0.00444705	0.0145058
ENSG00000167964	RAB26	134.42	-0.677669	0.260697	-2.59946	0.00933715	0.0251884
ENSG00000170315	UBB	15133.5	-0.677356	0.198714	-3.4087	0.000652726	0.00376084
ENSG00000224294	PINCR	93.0295	-0.676846	0.286262	-2.36443	0.0180579	0.0417883
ENSG00000109670	FBXW7	1015.06	-0.676799	0.266415	-2.5404	0.0110727	0.0285882
ENSG00000074410	CA12	102.778	-0.67639	0.235361	-2.87384	0.00405513	0.013549
ENSG00000205309	NT5M	86.0529	-0.676098	0.237919	-2.84172	0.00448711	0.014587
ENSG00000188191	PRKAR1B	77.4294	-0.675587	0.245278	-2.75437	0.00588049	0.0177768
ENSG00000164638	SLC29A4	92.2637	-0.675579	0.257513	-2.62348	0.00870365	0.0239346
ENSG00000185883	ATP6V0C	117.285	-0.675425	0.29644	-2.27845	0.0226996	0.049751
ENSG00000100109	TFIP11	354.308	-0.675317	0.227054	-2.97425	0.00293702	0.0107757
ENSG00000196422	PPP1R26	484.185	-0.675179	0.229795	-2.93818	0.00330145	0.0117131
ENSG00000161036	LRWD1	70.1422	-0.675111	0.288215	-2.34239	0.0191608	0.0436953
ENSG00000162396	PARS2	91.0232	-0.674237	0.207774	-3.24505	0.00117429	0.00559615
ENSG00000197324	LRP10	1818.88	-0.67394	0.242514	-2.77898	0.00545301	0.0168495
ENSG00000150867	PIP4K2A	846.34	-0.673629	0.225798	-2.98332	0.00285142	0.0105359
ENSG00000091986	CCDC80	3598.81	-0.673625	0.257393	-2.61711	0.00886783	0.0242507
ENSG00000182534	MXRA7	955.076	-0.673468	0.216356	-3.11277	0.00185338	0.0076596
ENSG00000142156	COL6A1	216.446	-0.673342	0.225972	-2.97975	0.00288479	0.010626
ENSG00000114993	RTKN	129.216	-0.673232	0.222158	-3.03041	0.0024422	0.00941752
ENSG00000140853	NLRC5	90.3676	-0.673128	0.205991	-3.26776	0.00108401	0.00529588
ENSG00000179627	ZBTB42	73.1281	-0.672713	0.220861	-3.04587	0.00232007	0.00903716
ENSG00000124942	AHNAK	1744.69	-0.672713	0.228595	-2.94281	0.00325246	0.011574
ENSG00000196235	SUPT5H	2882.62	-0.672266	0.270603	-2.48433	0.0129796	0.0323681
ENSG00000198373	WWP2	1299.21	-0.672011	0.207149	-3.24409	0.00117827	0.00561101
ENSG00000184481	FOXO4	236.096	-0.671936	0.282271	-2.38046	0.0172908	0.0404447
ENSG00000155252	PI4K2A	1273.68	-0.671865	0.194215	-3.45939	0.0005414	0.00334773
ENSG00000184675	AMER1	138.058	-0.671304	0.235544	-2.85001	0.00437178	0.0143231
ENSG00000164850	GPER1	156.513	-0.671243	0.233879	-2.87004	0.00410414	0.013677
ENSG00000119522	DENND1A	447.608	-0.671117	0.203455	-3.29861	0.00097166	0.00489783
ENSG00000206418	RAB12	1769.81	-0.6707	0.22446	-2.98806	0.00280752	0.010421
ENSG00000166337	TAF10	683.504	-0.670689	0.189003	-3.54855	0.000387353	0.00270502
ENSG00000056487	PHF21B	193.736	-0.670643	0.227576	-2.9469	0.00320976	0.0114792
ENSG00000137038	DMAC1	2044.88	-0.670602	0.156454	-4.28627	1.82e-05	0.00050403
ENSG00000213015	ZNF580	349.763	-0.670591	0.231949	-2.89112	0.00383876	0.0130235
ENSG00000136240	KDELR2	7921.18	-0.670556	0.177315	-3.78172	0.000155749	0.00158057
ENSG00000099308	MAST3	65.2407	-0.66999	0.280159	-2.39146	0.0167815	0.0395163
ENSG00000198700	IPO9	1655.59	-0.669675	0.212251	-3.15511	0.00160439	0.00691405
ENSG00000179818	PCBP1-AS1	303.422	-0.669484	0.213184	-3.14041	0.00168711	0.00715895
ENSG00000260231	JHDM1D-AS1	43.9428	-0.669469	0.255534	-2.61988	0.00879614	0.0241023
ENSG00000260083	MIR762HG	1007.9	-0.66943	0.237889	-2.81404	0.00489229	0.0155376
ENSG00000151388	ADAMTS12	169.537	-0.669263	0.205941	-3.24978	0.00115495	0.00553237
ENSG00000176046	NUPR1	416.692	-0.669248	0.28975	-2.30974	0.0209025	0.0468057
ENSG00000185813	PCYT2	249.425	-0.669099	0.209182	-3.19865	0.00138074	0.00622502
ENSG00000106266	SNX8	2502.78	-0.668831	0.200252	-3.33995	0.000837944	0.00441363
ENSG00000111669	TPI1	14583.6	-0.668816	0.203455	-3.28729	0.00101156	0.00504269
ENSG00000244165	P2RY11	151.585	-0.668287	0.259962	-2.57071	0.0101491	0.0267371
ENSG00000165434	PGM2L1	835.558	-0.668071	0.281505	-2.37321	0.0176343	0.0410296
ENSG00000111671	SPSB2	560.875	-0.667814	0.218469	-3.05679	0.00223718	0.00880336
ENSG00000136367	ZFHX2	78.2178	-0.667587	0.251878	-2.65043	0.00803884	0.0225545
ENSG00000105671	DDX49	574.451	-0.667333	0.193965	-3.44047	0.000580696	0.00348471
ENSG00000011332	DPF1	295.172	-0.66721	0.225333	-2.961	0.0030664	0.0111187
ENSG00000139266	MARCH9	433.824	-0.667018	0.221574	-3.01036	0.00260938	0.00989449
ENSG00000120915	EPHX2	407.913	-0.666983	0.191936	-3.47503	0.000510789	0.00323286
ENSG00000161999	JMJD8	629.38	-0.666785	0.219364	-3.03963	0.00236873	0.00920464
ENSG00000106991	ENG	89.2879	-0.666606	0.274852	-2.42533	0.0152944	0.036685
ENSG00000270959	LPP-AS2	109.507	-0.666527	0.268676	-2.48078	0.0131095	0.0326171
ENSG00000154328	NEIL2	3337.59	-0.666508	0.211194	-3.15591	0.00159998	0.00690177
ENSG00000235109	ZSCAN31	1157.15	-0.665775	0.188635	-3.52944	0.000416447	0.00283915
ENSG00000163623	NKX6-1	93.7977	-0.665597	0.23884	-2.78678	0.00532338	0.0165252
ENSG00000214078	CPNE1	330.503	-0.665342	0.244191	-2.72468	0.00643647	0.0190534
ENSG00000055163	CYFIP2	830.844	-0.664872	0.234701	-2.83285	0.00461345	0.0148751
ENSG00000006831	ADIPOR2	6102.12	-0.664545	0.196068	-3.38936	0.000700549	0.00393733
ENSG00000090006	LTBP4	523.173	-0.664489	0.212047	-3.13368	0.00172629	0.00728243
ENSG00000237978	KCNMB2-AS1	173.456	-0.664226	0.22003	-3.0188	0.00253778	0.00969714
ENSG00000122863	CHST3	215.483	-0.664077	0.201245	-3.29985	0.000967358	0.00488655
ENSG00000165821	SALL2	358.286	-0.663989	0.219643	-3.02303	0.00250256	0.00960339
ENSG00000128563	PRKRIP1	414.422	-0.663769	0.242124	-2.74145	0.00611696	0.0183361
ENSG00000023902	PLEKHO1	2809.8	-0.663452	0.164952	-4.02208	5.77e-05	0.000909683
ENSG00000171729	TMEM51	1020.86	-0.663434	0.19085	-3.47621	0.000508545	0.00322311
ENSG00000171017	LRRC8E	620.553	-0.663433	0.203491	-3.26025	0.00111314	0.00539155
ENSG00000175048	ZDHHC14	457.346	-0.663388	0.268933	-2.46674	0.0136348	0.0335837
ENSG00000175197	DDIT3	130.801	-0.663309	0.223127	-2.97278	0.00295112	0.0108031
ENSG00000169251	NMD3	922.497	-0.662952	0.231778	-2.86028	0.00423261	0.013994
ENSG00000179913	B3GNT3	36.7623	-0.662834	0.238018	-2.78481	0.00535594	0.0166065
ENSG00000181638	ZFP41	263.401	-0.662652	0.225625	-2.93697	0.00331441	0.0117526
ENSG00000115884	SDC1	7299.52	-0.661965	0.23478	-2.81951	0.00480964	0.0153592
ENSG00000162174	ASRGL1	2546.87	-0.661781	0.247556	-2.67326	0.00751187	0.0213756
ENSG00000165861	ZFYVE1	1042.79	-0.661706	0.218489	-3.02855	0.00245731	0.0094686
ENSG00000182628	SKA2	16332.1	-0.661647	0.21607	-3.06219	0.00219721	0.00869922
ENSG00000067992	PDK3	241.036	-0.661326	0.192236	-3.44017	0.000581346	0.00348638
ENSG00000186998	EMID1	101.966	-0.6608	0.233406	-2.83112	0.00463856	0.0149338
ENSG00000204463	BAG6	892.077	-0.660798	0.219164	-3.01508	0.00256908	0.00978445
ENSG00000180884	ZNF792	32.3205	-0.660598	0.290078	-2.27731	0.0227677	0.0498583
ENSG00000169228	RAB24	513.894	-0.660451	0.210273	-3.14092	0.0016842	0.00715591
ENSG00000101236	RNF24	227.865	-0.660251	0.277161	-2.3822	0.0172097	0.0403137
ENSG00000072135	PTPN18	654.596	-0.659515	0.229043	-2.87943	0.00398392	0.013393
ENSG00000055950	MRPL43	2956.65	-0.659509	0.162077	-4.06912	4.72e-05	0.000809969
ENSG00000157895	C12orf43	600.431	-0.659104	0.240331	-2.74248	0.00609766	0.0182916
ENSG00000130766	SESN2	1341.97	-0.658719	0.160735	-4.09816	4.16e-05	0.000755654
ENSG00000132963	POMP	8540.38	-0.658364	0.189778	-3.46913	0.000522142	0.00327061
ENSG00000175727	MLXIP	1434.3	-0.658212	0.227466	-2.89367	0.00380764	0.0129442
ENSG00000072864	NDE1	793.853	-0.658198	0.25845	-2.54671	0.0108744	0.0282049
ENSG00000134748	PRPF38A	2647.94	-0.658197	0.203638	-3.23218	0.00122848	0.00575946
ENSG00000167272	POP5	747.432	-0.6576	0.194209	-3.38605	0.000709068	0.00396603
ENSG00000048740	CELF2	128.565	-0.657435	0.243277	-2.70242	0.00688378	0.0200309
ENSG00000165644	COMTD1	1082.07	-0.656976	0.174321	-3.76878	0.000164049	0.00163094
ENSG00000158805	ZNF276	164.254	-0.656881	0.25637	-2.56223	0.0104001	0.0272522
ENSG00000196187	TMEM63A	179.468	-0.656672	0.279598	-2.34863	0.0188425	0.043189
ENSG00000143502	SUSD4	276.653	-0.656565	0.19673	-3.33738	0.000845711	0.00444335
ENSG00000230487	PSMG3-AS1	27.2673	-0.656258	0.257653	-2.54707	0.0108633	0.0281873
ENSG00000157227	MMP14	1299.39	-0.656214	0.280242	-2.3416	0.0192015	0.0437574
ENSG00000183114	FAM43B	63.3483	-0.655805	0.279852	-2.3434	0.0191089	0.0436178
ENSG00000169957	ZNF768	1271.21	-0.6556	0.23192	-2.82684	0.00470102	0.0150752
ENSG00000124201	ZNFX1	1577.34	-0.655567	0.261568	-2.5063	0.0122003	0.0308446
ENSG00000206527	HACD2	674.236	-0.655437	0.209729	-3.12516	0.0017771	0.00742898
ENSG00000124006	OBSL1	495.343	-0.655165	0.213548	-3.06801	0.00215491	0.00859981
ENSG00000182541	LIMK2	1375.78	-0.655145	0.247783	-2.64403	0.00819261	0.0228971
ENSG00000119689	DLST	2142.28	-0.65471	0.239003	-2.73934	0.00615633	0.0184251
ENSG00000184220	CMSS1	4029.01	-0.654549	0.227162	-2.88143	0.00395881	0.0133353
ENSG00000106290	TAF6	719.489	-0.653944	0.176877	-3.69716	0.000218027	0.00193885
ENSG00000102858	MGRN1	453.799	-0.653853	0.208073	-3.14243	0.00167553	0.00712869
ENSG00000115306	SPTBN1	1663.57	-0.65384	0.236779	-2.76139	0.00575555	0.0175035
ENSG00000006007	GDE1	3646.58	-0.653032	0.208166	-3.13707	0.00170648	0.00722228
ENSG00000050438	SLC4A8	103.082	-0.652923	0.227741	-2.86695	0.00414442	0.0137759
ENSG00000101680	LAMA1	216.568	-0.652797	0.234514	-2.78362	0.00537566	0.0166597
ENSG00000170855	TRIAP1	6882.98	-0.652479	0.232986	-2.80051	0.00510223	0.0160362
ENSG00000181852	RNF41	579.175	-0.652291	0.239224	-2.7267	0.00639717	0.01898
ENSG00000167600	CYP2S1	45.1759	-0.652081	0.280163	-2.32751	0.0199382	0.0450968
ENSG00000165113	GKAP1	865.026	-0.652017	0.202614	-3.21803	0.00129073	0.00594213
ENSG00000160932	LY6E	732.253	-0.65172	0.221246	-2.94567	0.00322252	0.0115084
ENSG00000116544	DLGAP3	26.2668	-0.651701	0.262038	-2.48705	0.0128808	0.0321589
ENSG00000086544	ITPKC	90.3852	-0.651608	0.257988	-2.52573	0.0115459	0.0294874
ENSG00000137145	DENND4C	64.8722	-0.651397	0.23343	-2.79055	0.00526189	0.0163806
ENSG00000156253	RWDD2B	1109	-0.651359	0.191253	-3.40574	0.000659853	0.00377853
ENSG00000204118	NAP1L6	102.529	-0.651274	0.225364	-2.88988	0.00385393	0.0130631
ENSG00000183207	RUVBL2	689.513	-0.651241	0.196197	-3.31932	0.000902379	0.00464808
ENSG00000214050	FBXO16	48.2338	-0.650872	0.262895	-2.47579	0.0132943	0.0329635
ENSG00000260260	SNHG19	2961.28	-0.650728	0.203286	-3.20105	0.00136928	0.00619197
ENSG00000160877	NACC1	1166.35	-0.650665	0.17131	-3.79817	0.000145768	0.00152324
ENSG00000158828	PINK1	1434.38	-0.650529	0.184417	-3.5275	0.000419509	0.00284999
ENSG00000146828	SLC12A9	459.709	-0.650504	0.191241	-3.40149	0.000670202	0.00381504
ENSG00000022267	FHL1	902.5	-0.650243	0.185877	-3.49824	0.000468343	0.00305421
ENSG00000275066	SYNRG	1321.79	-0.650142	0.241415	-2.69304	0.00708032	0.0204745
ENSG00000162337	LRP5	64.425	-0.650008	0.224018	-2.90159	0.00371272	0.0127112
ENSG00000135446	CDK4	2145.8	-0.649968	0.211956	-3.06652	0.00216568	0.00862428
ENSG00000183072	NKX2-5	135.836	-0.649731	0.271875	-2.38981	0.0168569	0.039665
ENSG00000101407	TTI1	176.259	-0.649585	0.168433	-3.85664	0.000114956	0.0013272
ENSG00000088888	MAVS	1518.23	-0.649331	0.219755	-2.95479	0.00312879	0.0112871
ENSG00000187676	B3GLCT	592.084	-0.648961	0.217589	-2.98251	0.00285893	0.0105568
ENSG00000242220	TCP10L	42.5642	-0.648907	0.27078	-2.39643	0.0165555	0.039076
ENSG00000090686	USP48	2366.36	-0.648829	0.275994	-2.35088	0.0187289	0.0429817
ENSG00000131669	NINJ1	543.581	-0.648457	0.17751	-3.65307	0.000259126	0.00214591
ENSG00000113456	RAD1	1797.76	-0.648381	0.237504	-2.72998	0.0063339	0.0188223
ENSG00000165496	RPL10L	1714.36	-0.647895	0.181051	-3.57853	0.000345536	0.00254266
ENSG00000241553	ARPC4	1553.01	-0.647775	0.202286	-3.20228	0.00136346	0.00616994
ENSG00000188910	GJB3	316.697	-0.647515	0.254971	-2.53956	0.0110991	0.0286393
ENSG00000103549	RNF40	263.021	-0.647407	0.207291	-3.12318	0.00178906	0.00746016
ENSG00000006016	CRLF1	6207.14	-0.647406	0.221634	-2.92106	0.00348839	0.0121771
ENSG00000132286	TIMM10B	886.682	-0.647089	0.207652	-3.11621	0.00183191	0.00759261
ENSG00000125835	SNRPB	3871.58	-0.647017	0.181873	-3.55753	0.000374361	0.00266409
ENSG00000196642	RABL6	2882.59	-0.646635	0.241628	-2.67616	0.00744714	0.0212286
ENSG00000160908	ZNF394	286.304	-0.646264	0.236423	-2.73351	0.00626635	0.0186642
ENSG00000267673	FDX2	199.747	-0.64482	0.196744	-3.27745	0.00104748	0.00517179
ENSG00000143322	ABL2	2462.07	-0.64458	0.259768	-2.48137	0.0130879	0.0325757
ENSG00000107175	CREB3	1192.91	-0.64388	0.191029	-3.37059	0.000750084	0.00411234
ENSG00000162144	CYB561A3	475.422	-0.643712	0.201106	-3.20087	0.00137016	0.0061938
ENSG00000115652	UXS1	6263.27	-0.643476	0.15435	-4.16895	3.06e-05	0.000648387
ENSG00000065548	ZC3H15	6022.51	-0.643443	0.245353	-2.62252	0.0087282	0.0239869
ENSG00000196547	MAN2A2	147.433	-0.643327	0.21059	-3.05488	0.00225153	0.00884432
ENSG00000154001	PPP2R5E	2630.36	-0.643263	0.272131	-2.3638	0.0180885	0.0418368
ENSG00000135720	DYNC1LI2	1615.7	-0.643201	0.239319	-2.68763	0.00719614	0.0207128
ENSG00000117298	ECE1	3984.42	-0.642342	0.18685	-3.43774	0.000586592	0.00350346
ENSG00000026652	AGPAT4	333.727	-0.642194	0.218717	-2.93619	0.00332271	0.011766
ENSG00000253368	TRNP1	870.386	-0.641815	0.155971	-4.11497	3.87e-05	0.000728491
ENSG00000135480	KRT7	46.2322	-0.641544	0.270991	-2.3674	0.0179136	0.0415357
ENSG00000123992	DNPEP	827.246	-0.641496	0.202171	-3.17303	0.00150857	0.00662385
ENSG00000102871	TRADD	91.6299	-0.641428	0.270862	-2.3681	0.0178796	0.0414919
ENSG00000144566	RAB5A	779.281	-0.640962	0.277122	-2.31292	0.0207269	0.0465085
ENSG00000101198	NKAIN4	42.8325	-0.640609	0.243069	-2.6355	0.00840133	0.0233284
ENSG00000103876	FAH	784.769	-0.640472	0.230744	-2.77568	0.00550866	0.0169748
ENSG00000115902	SLC1A4	163.669	-0.640354	0.181975	-3.51891	0.000433319	0.00291795
ENSG00000165633	VSTM4	380.532	-0.640285	0.254253	-2.5183	0.0117922	0.0300052
ENSG00000023191	RNH1	794.58	-0.640085	0.18568	-3.44725	0.000566317	0.00343646
ENSG00000141696	P3H4	878.782	-0.639951	0.212502	-3.01151	0.00259953	0.00986579
ENSG00000182173	TSEN54	1064.48	-0.639885	0.188683	-3.39133	0.000695548	0.00392245
ENSG00000177370	TIMM22	295.212	-0.639784	0.237339	-2.69566	0.00702499	0.0203462
ENSG00000126756	UXT	1141.48	-0.638697	0.165732	-3.8538	0.0001163	0.0013378
ENSG00000131165	CHMP1A	1394.27	-0.637779	0.187174	-3.40741	0.000655819	0.00376678
ENSG00000107140	TESK1	130.915	-0.637481	0.195738	-3.25681	0.00112673	0.00543926
ENSG00000167601	AXL	3288.03	-0.636917	0.213622	-2.98151	0.00286831	0.01058
ENSG00000108828	VAT1	1976.59	-0.636835	0.192108	-3.31498	0.0009165	0.00469436
ENSG00000086015	MAST2	750.843	-0.636818	0.222736	-2.85908	0.00424873	0.0140194
ENSG00000136485	DCAF7	4933.27	-0.636813	0.231231	-2.75401	0.00588697	0.0177908
ENSG00000141873	SLC39A3	238.254	-0.63664	0.215473	-2.95462	0.00313053	0.0112883
ENSG00000105197	TIMM50	735.992	-0.63636	0.222635	-2.85831	0.00425899	0.0140419
ENSG00000251669	FAM86EP	85.7191	-0.636226	0.2569	-2.47655	0.0132658	0.0329225
ENSG00000171385	KCND3	95.6751	-0.636	0.267914	-2.37389	0.0176018	0.0409941
ENSG00000089723	OTUB2	207.503	-0.635469	0.250687	-2.53491	0.0112475	0.0289017
ENSG00000167333	TRIM68	173.539	-0.63546	0.206502	-3.07726	0.00208914	0.00838362
ENSG00000169249	ZRSR2	205.466	-0.635079	0.270431	-2.3484	0.0188544	0.0432083
ENSG00000149591	TAGLN	264.484	-0.634944	0.239768	-2.64816	0.00809321	0.0226777
ENSG00000166971	AKTIP	69.3103	-0.634737	0.229374	-2.76726	0.00565295	0.0172762
ENSG00000163521	GLB1L	419.608	-0.63473	0.242411	-2.6184	0.00883422	0.0241863
ENSG00000173950	XXYLT1	318.842	-0.634594	0.261772	-2.42423	0.0153409	0.0367524
ENSG00000144681	STAC	80.4316	-0.633793	0.242739	-2.61101	0.00902752	0.0245656
ENSG00000127824	TUBA4A	4793.19	-0.633706	0.198815	-3.18741	0.00143554	0.00638291
ENSG00000248049	UBA6-AS1	246.049	-0.633694	0.243777	-2.59948	0.00933659	0.0251884
ENSG00000054967	RELT	197.56	-0.633609	0.185161	-3.42194	0.000621765	0.0036487
ENSG00000197548	ATG7	143.925	-0.633305	0.265546	-2.38492	0.0170829	0.0400593
ENSG00000196821	C6orf106	3586.47	-0.633235	0.15916	-3.97861	6.93e-05	0.0010054
ENSG00000103202	NME4	1722.27	-0.632863	0.213593	-2.96294	0.00304714	0.0110581
ENSG00000183092	BEGAIN	50.5886	-0.632794	0.239239	-2.64503	0.00816838	0.0228539
ENSG00000090273	NUDC	2035.98	-0.632718	0.176621	-3.58235	0.000340515	0.00252284
ENSG00000134308	YWHAQ	852.401	-0.63223	0.211149	-2.99423	0.00275139	0.0102861
ENSG00000139546	TARBP2	476.67	-0.632026	0.187778	-3.36581	0.000763182	0.00415187
ENSG00000213722	DDAH2	6157.49	-0.631969	0.211893	-2.98249	0.0028591	0.0105568
ENSG00000132004	FBXW9	150.757	-0.631566	0.205033	-3.08031	0.00206786	0.00831104
ENSG00000013288	MAN2B2	482.015	-0.631505	0.226326	-2.79024	0.00526686	0.0163806
ENSG00000147955	SIGMAR1	482.092	-0.631336	0.168006	-3.75782	0.0001714	0.00167662
ENSG00000088832	FKBP1A	3524.48	-0.631108	0.192422	-3.27981	0.00103875	0.00513848
ENSG00000126215	XRCC3	70.9548	-0.631106	0.25146	-2.50977	0.0120811	0.0305908
ENSG00000111653	ING4	894.031	-0.63082	0.168275	-3.74874	0.000177728	0.00171786
ENSG00000171621	SPSB1	272.863	-0.630759	0.198111	-3.18387	0.00145319	0.00643792
ENSG00000147649	MTDH	6026.78	-0.630679	0.259942	-2.42622	0.0152568	0.0366239
[truncated: 221 more rows]

## Sheet: increasing >1.5X
Ensembl ID	Gene symbol	Base Mean	log2(FC)	std error	wald-stats	p.value	p.adj
ENSG00000168488	ATXN2L	360.51	3.1416	0.429916	7.30748	2.72e-13	1.77e-09
ENSG00000149089	APIP	201.308	2.80112	0.439486	6.37363	1.85e-10	4.8e-07
ENSG00000176454	LPCAT4	141.947	2.79334	0.541862	5.15508	2.54e-07	5.24e-05
ENSG00000164251	F2RL1	96.8771	2.76484	0.474961	5.8212	5.84e-09	4.75e-06
ENSG00000075240	GRAMD4	52.7637	2.75504	0.468943	5.87499	4.23e-09	3.67e-06
ENSG00000088451	TGDS	52.4006	2.73286	0.408076	6.69696	2.13e-11	8.95e-08
ENSG00000230098	TCERG1L-AS1	25.9816	2.6795	0.469572	5.70626	1.15e-08	6.4e-06
ENSG00000106049	HIBADH	75.3499	2.57073	0.459467	5.59502	2.21e-08	1.03e-05
ENSG00000137955	RABGGTB	266.298	2.518	0.422668	5.95739	2.56e-09	2.56e-06
ENSG00000149923	PPP4C	158.679	2.43197	0.540795	4.49702	6.89e-06	0.000310535
ENSG00000160058	BSDC1	600.436	2.41672	0.421456	5.73422	9.8e-09	6.07e-06
ENSG00000154222	CC2D1B	266.146	2.409	0.531291	4.53424	5.78e-06	0.00029152
ENSG00000198924	DCLRE1A	74.9502	2.40379	0.389356	6.17377	6.67e-10	1.31e-06
ENSG00000164761	TNFRSF11B	24.7667	2.39854	0.416304	5.76152	8.34e-09	5.42e-06
ENSG00000172432	GTPBP2	304.444	2.38781	0.527856	4.52359	6.08e-06	0.000299564
ENSG00000142867	BCL10	205.087	2.36729	0.447269	5.29276	1.2e-07	2.96e-05
ENSG00000163093	BBS5	55.2406	2.34074	0.426663	5.48614	4.11e-08	1.49e-05
ENSG00000183496	MEX3B	40.121	2.33044	0.447796	5.20423	1.95e-07	4.45e-05
ENSG00000113269	RNF130	206.581	2.32226	0.418447	5.5497	2.86e-08	1.2e-05
ENSG00000138496	PARP9	209.031	2.29164	0.386918	5.92281	3.16e-09	2.94e-06
ENSG00000204370	SDHD	383.332	2.25472	0.41333	5.45502	4.9e-08	1.55e-05
ENSG00000129473	BCL2L2	60.7388	2.25065	0.412253	5.4594	4.78e-08	1.55e-05
ENSG00000180233	ZNRF2	97.828	2.25059	0.459397	4.899	9.63e-07	0.000116036
ENSG00000127528	KLF2	109.586	2.24056	0.477091	4.69629	2.65e-06	0.000189382
ENSG00000165617	DACT1	42.2687	2.22993	0.468989	4.75476	1.99e-06	0.000163599
ENSG00000154727	GABPA	117.976	2.21819	0.397603	5.57891	2.42e-08	1.06e-05
ENSG00000117519	CNN3	2569.4	2.21787	0.394292	5.62493	1.86e-08	9.29e-06
ENSG00000173041	ZNF680	63.6853	2.20064	0.430809	5.10815	3.25e-07	6.21e-05
ENSG00000205423	CNEP1R1	44.6974	2.19892	0.447189	4.9172	8.78e-07	0.000108776
ENSG00000059758	CDK17	114.75	2.19378	0.393337	5.57736	2.44e-08	1.06e-05
ENSG00000160124	CCDC58	190.333	2.19	0.467147	4.68803	2.76e-06	0.000192945
ENSG00000113273	ARSB	150.078	2.18289	0.435372	5.01386	5.33e-07	8.36e-05
ENSG00000268001	CARD8-AS1	21.0043	2.17863	0.449974	4.84168	1.29e-06	0.000127991
ENSG00000019186	CYP24A1	298.637	2.15305	0.453163	4.75116	2.02e-06	0.000164565
ENSG00000186132	C2orf76	68.8961	2.14446	0.452722	4.73682	2.17e-06	0.000175361
ENSG00000107816	LZTS2	455.82	2.14141	0.513588	4.16951	3.05e-05	0.000647867
ENSG00000163002	NUP35	231.875	2.13633	0.389836	5.48007	4.25e-08	1.49e-05
ENSG00000142627	EPHA2	498.626	2.13473	0.507411	4.20711	2.59e-05	0.000594635
ENSG00000115009	CCL20	32.9929	2.13184	0.509493	4.18424	2.86e-05	0.000630195
ENSG00000162738	VANGL2	323.346	2.12668	0.551016	3.85956	0.000113589	0.00131724
ENSG00000164104	HMGB2	1550.71	2.12376	0.388847	5.46169	4.72e-08	1.55e-05
ENSG00000168615	ADAM9	484.629	2.11949	0.371204	5.70976	1.13e-08	6.4e-06
ENSG00000152137	HSPB8	1159.81	2.11748	0.552556	3.83215	0.000127029	0.00141011
ENSG00000213281	NRAS	2080.86	2.0942	0.417395	5.01731	5.24e-07	8.36e-05
ENSG00000174010	KLHL15	35.1288	2.08992	0.431439	4.84406	1.27e-06	0.000127991
ENSG00000101654	RNMT	3819.48	2.08861	0.226823	9.20808	3.32e-20	4.32e-16
ENSG00000159596	TMEM69	84.3651	2.08488	0.468206	4.45291	8.47e-06	0.000347683
ENSG00000127585	FBXL16	82.8516	2.06613	0.443362	4.66013	3.16e-06	0.000210246
ENSG00000136295	TTYH3	5604.01	2.06271	0.43752	4.71456	2.42e-06	0.000185077
ENSG00000154914	USP43	51.1711	2.05455	0.549742	3.7373	0.00018601	0.00176641
ENSG00000117036	ETV3	78.2876	2.05283	0.454509	4.5166	6.28e-06	0.000300577
ENSG00000027697	IFNGR1	44.7791	2.04518	0.374214	5.46526	4.62e-08	1.55e-05
ENSG00000164430	CGAS	197.958	2.04452	0.397203	5.1473	2.64e-07	5.37e-05
ENSG00000135519	KCNH3	77.992	2.03107	0.386035	5.26136	1.43e-07	3.45e-05
ENSG00000050130	JKAMP	919.903	2.02626	0.515603	3.92988	8.5e-05	0.00112713
ENSG00000125249	RAP2A	250.003	2.02328	0.434635	4.65512	3.24e-06	0.000210627
ENSG00000124785	NRN1	30.6219	2.02275	0.372538	5.42964	5.65e-08	1.69e-05
ENSG00000126746	ZNF384	243.584	2.01793	0.406604	4.96288	6.95e-07	9.22e-05
ENSG00000197081	IGF2R	219.091	2.00218	0.414018	4.83598	1.32e-06	0.000129602
ENSG00000165118	C9orf64	547.56	1.98567	0.406226	4.8881	1.02e-06	0.000119468
ENSG00000137218	FRS3	34.1145	1.98403	0.457534	4.33637	1.45e-05	0.000451944
ENSG00000103222	ABCC1	81.0821	1.98363	0.413008	4.80288	1.56e-06	0.000142292
ENSG00000153339	TRAPPC8	53.4173	1.97919	0.390356	5.07022	3.97e-07	6.97e-05
ENSG00000107185	RGP1	883.635	1.97689	0.452906	4.3649	1.27e-05	0.000418899
ENSG00000213341	CHUK	575.259	1.97571	0.532355	3.71127	0.000206225	0.00187304
ENSG00000138346	DNA2	163.617	1.97172	0.345762	5.70254	1.18e-08	6.4e-06
ENSG00000176624	MEX3C	277.978	1.9681	0.389003	5.05934	4.21e-07	7.02e-05
ENSG00000153179	RASSF3	408.091	1.96753	0.530326	3.71004	0.000207228	0.00187746
ENSG00000128016	ZFP36	32.108	1.96668	0.495316	3.97056	7.17e-05	0.00102066
ENSG00000124279	FASTKD3	41.5175	1.96515	0.39754	4.94327	7.68e-07	9.8e-05
ENSG00000150403	TMCO3	483.566	1.96124	0.35502	5.52432	3.31e-08	1.3e-05
ENSG00000096746	HNRNPH3	5259.78	1.96087	0.406495	4.82385	1.41e-06	0.000136714
ENSG00000198728	LDB1	69.1182	1.9581	0.48422	4.04382	5.26e-05	0.000859486
ENSG00000205542	TMSB4X	133.031	1.95592	0.441969	4.42548	9.62e-06	0.000376396
ENSG00000179766	ATP8B5P	20.2688	1.95197	0.466648	4.18295	2.88e-05	0.000630195
ENSG00000109270	LAMTOR3	165.997	1.94598	0.421931	4.61208	3.99e-06	0.000232582
ENSG00000151876	FBXO4	71.5362	1.94017	0.378077	5.13167	2.87e-07	5.66e-05
ENSG00000165304	MELK	1030.98	1.93113	0.318485	6.06348	1.33e-09	1.93e-06
ENSG00000167785	ZNF558	112.291	1.93015	0.446302	4.32476	1.53e-05	0.000460934
ENSG00000130699	TAF4	124.501	1.92765	0.411864	4.68031	2.86e-06	0.000197179
ENSG00000129173	E2F8	63.8325	1.92467	0.372224	5.17071	2.33e-07	4.97e-05
ENSG00000111731	C2CD5	97.3637	1.91925	0.390895	4.90989	9.11e-07	0.000111848
ENSG00000095139	ARCN1	443.038	1.91801	0.398011	4.819	1.44e-06	0.000138022
ENSG00000114166	KAT2B	32.5571	1.91668	0.473178	4.05065	5.11e-05	0.000847221
ENSG00000229124	VIM-AS1	24.6832	1.91562	0.453252	4.22639	2.37e-05	0.000574258
ENSG00000121152	NCAPH	1245.42	1.91437	0.357043	5.36174	8.24e-08	2.28e-05
ENSG00000177054	ZDHHC13	35.3219	1.91344	0.457563	4.1818	2.89e-05	0.000630195
ENSG00000197037	ZSCAN25	137.419	1.90355	0.395909	4.80805	1.52e-06	0.000140729
ENSG00000156469	MTERF3	21.9064	1.90331	0.485911	3.917	8.97e-05	0.00115833
ENSG00000155090	KLF10	421.48	1.90168	0.517733	3.67309	0.000239633	0.00205648
ENSG00000064012	CASP8	341.642	1.89843	0.398157	4.76803	1.86e-06	0.000157162
ENSG00000156508	EEF1A1	1025.47	1.89715	0.445106	4.26225	2.02e-05	0.000531911
ENSG00000271601	LIX1L	311.489	1.88178	0.52784	3.56505	0.000363787	0.00262707
ENSG00000167977	KCTD5	605.455	1.88008	0.425956	4.41378	1.02e-05	0.000390992
ENSG00000019549	SNAI2	33.3762	1.866	0.474763	3.93038	8.48e-05	0.00112705
ENSG00000198860	TSEN15	2168.98	1.86405	0.449784	4.14433	3.41e-05	0.000683181
ENSG00000121690	DEPDC7	56.8827	1.85816	0.47844	3.88379	0.00010284	0.00124577
ENSG00000175305	CCNE2	77.0052	1.85725	0.363752	5.1058	3.29e-07	6.21e-05
ENSG00000166796	LDHC	78.6504	1.85263	0.47384	3.90984	9.24e-05	0.00117872
ENSG00000114019	AMOTL2	636.168	1.85016	0.433941	4.26361	2.01e-05	0.000531911
ENSG00000076706	MCAM	1772.49	1.84801	0.405848	4.55346	5.28e-06	0.000277954
ENSG00000197329	PELI1	92.3105	1.84767	0.366322	5.04383	4.56e-07	7.51e-05
ENSG00000123358	NR4A1	26.1289	1.84266	0.51728	3.56222	0.000367738	0.00263578
ENSG00000159921	GNE	111.27	1.84077	0.401618	4.58338	4.58e-06	0.000256622
ENSG00000136943	CTSV	489.573	1.83832	0.353738	5.19684	2.03e-07	4.55e-05
ENSG00000111802	TDP2	192.945	1.83035	0.368434	4.96791	6.77e-07	9.08e-05
ENSG00000183814	LIN9	185.665	1.82918	0.383292	4.77229	1.82e-06	0.000155896
ENSG00000135047	CTSL	587.278	1.82894	0.407226	4.49122	7.08e-06	0.000314449
ENSG00000143418	CERS2	1147.14	1.82511	0.406683	4.48778	7.2e-06	0.000315034
ENSG00000064102	INTS13	653.557	1.82261	0.303158	6.01209	1.83e-09	2.2e-06
ENSG00000212724	KRTAP2-3	269.919	1.81626	0.386683	4.69702	2.64e-06	0.000189382
ENSG00000067064	IDI1	120.82	1.81625	0.371582	4.88788	1.02e-06	0.000119468
ENSG00000189266	PNRC2	272.85	1.81625	0.377212	4.81492	1.47e-06	0.000139839
ENSG00000132155	RAF1	327.314	1.80681	0.421253	4.28913	1.79e-05	0.00050187
ENSG00000065154	OAT	571.015	1.80632	0.530514	3.40484	0.000662018	0.0037892
ENSG00000196850	PPTC7	112.754	1.80285	0.355456	5.07194	3.94e-07	6.97e-05
ENSG00000175600	SUGCT	99.0355	1.80183	0.404937	4.44965	8.6e-06	0.000350776
ENSG00000165506	DNAAF2	318.778	1.79705	0.51067	3.51901	0.000433155	0.00291795
ENSG00000225968	ELFN1	357.904	1.79477	0.445838	4.02561	5.68e-05	0.00090274
ENSG00000169032	MAP2K1	367.957	1.78972	0.513347	3.48637	0.000489629	0.0031441
ENSG00000102218	RP2	91.9131	1.78933	0.419516	4.26522	2e-05	0.000531911
ENSG00000079335	CDC14A	33.4828	1.78807	0.472028	3.78807	0.000151822	0.00155902
ENSG00000196757	ZNF700	41.8488	1.78681	0.409765	4.36058	1.3e-05	0.000424069
ENSG00000179348	GATA2	47.2636	1.78605	0.414071	4.3134	1.61e-05	0.000471073
ENSG00000243147	MRPL33	14990.7	1.779	0.395389	4.49935	6.82e-06	0.000310374
ENSG00000138641	HERC3	119.389	1.77349	0.306701	5.78248	7.36e-09	5.04e-06
ENSG00000174839	DENND6A	148.937	1.76936	0.377386	4.68847	2.75e-06	0.000192945
ENSG00000240694	PNMA2	111.201	1.76652	0.415687	4.24963	2.14e-05	0.000547304
ENSG00000186666	BCDIN3D	177.188	1.76308	0.408218	4.31898	1.57e-05	0.000465611
ENSG00000136866	ZFP37	49.9793	1.75853	0.368671	4.76991	1.84e-06	0.000156719
ENSG00000189403	HMGB1	10961.7	1.75796	0.405587	4.33436	1.46e-05	0.000452823
ENSG00000186594	MIR22HG	103.221	1.75608	0.320444	5.48016	4.25e-08	1.49e-05
ENSG00000179431	FJX1	235.081	1.75519	0.360564	4.86789	1.13e-06	0.000127607
ENSG00000106554	CHCHD3	475.64	1.75488	0.432678	4.05584	5e-05	0.000836402
ENSG00000182979	MTA1	454.16	1.74451	0.42133	4.1405	3.47e-05	0.000689405
ENSG00000123595	RAB9A	99.855	1.74227	0.383624	4.5416	5.58e-06	0.000286009
ENSG00000100600	LGMN	51.8347	1.74068	0.457293	3.80649	0.000140953	0.00149576
ENSG00000172594	SMPDL3A	21.2716	1.73977	0.419412	4.14811	3.35e-05	0.000682001
ENSG00000154359	LONRF1	133.101	1.73954	0.375061	4.63802	3.52e-06	0.000216894
ENSG00000131149	GSE1	514.167	1.73901	0.438426	3.96648	7.29e-05	0.00102928
ENSG00000135476	ESPL1	94.9123	1.73858	0.45571	3.81511	0.000136121	0.00146684
ENSG00000151470	C4orf33	184.477	1.73667	0.546703	3.17663	0.00148995	0.00656203
ENSG00000159556	ISL2	25.8596	1.73648	0.48397	3.58799	0.000333233	0.00249641
ENSG00000166478	ZNF143	109.876	1.73055	0.368348	4.69815	2.63e-06	0.000189382
ENSG00000138764	CCNG2	488.794	1.73031	0.356995	4.84689	1.25e-06	0.000127991
ENSG00000157881	PANK4	24.7496	1.73	0.458126	3.77625	0.00015921	0.00160699
ENSG00000175182	FAM131A	421.537	1.72784	0.462011	3.73982	0.000184151	0.00175516
ENSG00000146938	NLGN4X	64.7958	1.72539	0.396811	4.34814	1.37e-05	0.000438713
ENSG00000134146	DPH6	44.8229	1.72352	0.393713	4.37761	1.2e-05	0.000410118
ENSG00000115368	WDR75	492.769	1.72339	0.455328	3.78495	0.000153742	0.00157247
ENSG00000165832	TRUB1	522.643	1.71937	0.432265	3.97758	6.96e-05	0.00100677
ENSG00000083093	PALB2	63.3106	1.71616	0.425163	4.03648	5.43e-05	0.000879079
ENSG00000140968	IRF8	45.0142	1.71466	0.545221	3.1449	0.00166146	0.00708474
ENSG00000139197	PEX5	141.082	1.71139	0.458264	3.7345	0.000188085	0.00177718
ENSG00000105246	EBI3	59.4441	1.71124	0.549449	3.11446	0.00184284	0.00762819
ENSG00000134058	CDK7	182.511	1.71045	0.410096	4.17084	3.03e-05	0.000646194
ENSG00000146278	PNRC1	105.51	1.70979	0.429956	3.97667	6.99e-05	0.00100677
ENSG00000130024	PHF10	876.37	1.70473	0.373611	4.56283	5.05e-06	0.000267996
ENSG00000162851	TFB2M	108.338	1.70277	0.521693	3.26394	0.00109876	0.00534188
ENSG00000155760	FZD7	73.5525	1.70096	0.348307	4.8835	1.04e-06	0.000121061
ENSG00000106591	MRPL32	793.455	1.70069	0.52166	3.26015	0.00111353	0.00539155
ENSG00000127990	SGCE	52.2424	1.69809	0.542135	3.13224	0.0017348	0.00731359
ENSG00000109466	KLHL2	84.6883	1.69697	0.403523	4.20539	2.61e-05	0.000595494
ENSG00000163785	RYK	1686.19	1.69677	0.441686	3.84159	0.000122242	0.00137897
ENSG00000077549	CAPZB	3737.98	1.69142	0.345885	4.89011	1.01e-06	0.000119468
ENSG00000132432	SEC61G	8659.37	1.69106	0.54416	3.10764	0.00188585	0.00776628
ENSG00000184838	PRR16	33.0355	1.69096	0.387392	4.36499	1.27e-05	0.000418899
ENSG00000132109	TRIM21	114.272	1.6848	0.408113	4.12826	3.66e-05	0.000712526
ENSG00000120526	NUDCD1	154.348	1.68452	0.405389	4.15532	3.25e-05	0.00067081
ENSG00000144369	FAM171B	77.6368	1.68311	0.473033	3.55812	0.000373514	0.00266269
ENSG00000156875	MFSD14A	212.313	1.68226	0.455103	3.69644	0.000218642	0.00194033
ENSG00000155629	PIK3AP1	60.7503	1.67625	0.405069	4.13817	3.5e-05	0.000693845
ENSG00000108094	CUL2	259.232	1.67531	0.349515	4.79326	1.64e-06	0.000148256
ENSG00000138459	SLC35A5	153.705	1.6726	0.438847	3.81135	0.000138208	0.00147991
ENSG00000047315	POLR2B	1942.76	1.6702	0.434607	3.84302	0.000121532	0.00137849
ENSG00000108651	UTP6	205.037	1.6695	0.447512	3.73061	0.000191015	0.00178874
ENSG00000186834	HEXIM1	1335.52	1.66738	0.329155	5.06565	4.07e-07	6.97e-05
ENSG00000128654	MTX2	526.007	1.66303	0.435906	3.8151	0.000136126	0.00146684
ENSG00000169429	CXCL8	35.5361	1.65831	0.448148	3.70035	0.000215299	0.00192108
ENSG00000172493	AFF1	272.015	1.65649	0.36276	4.56635	4.96e-06	0.00026571
ENSG00000137193	PIM1	817.498	1.64991	0.534995	3.08398	0.0020425	0.00822945
ENSG00000136997	MYC	143.32	1.64986	0.527501	3.12769	0.00176187	0.0073799
ENSG00000180537	RNF182	309.934	1.64385	0.452741	3.63088	0.000282454	0.00224971
ENSG00000179104	TMTC2	61.7745	1.64087	0.338226	4.85139	1.23e-06	0.000127991
ENSG00000134107	BHLHE40	72.9775	1.64023	0.267094	6.14104	8.2e-10	1.33e-06
ENSG00000066455	GOLGA5	42.7349	1.63877	0.326382	5.02102	5.14e-07	8.36e-05
ENSG00000132406	TMEM128	135.275	1.63864	0.416833	3.93118	8.45e-05	0.0011268
ENSG00000158987	RAPGEF6	32.1006	1.63863	0.460056	3.5618	0.000368321	0.00263578
ENSG00000148110	MFSD14B	948.674	1.63588	0.422959	3.86771	0.000109862	0.00129106
ENSG00000143933	CALM2	8615.21	1.63582	0.389311	4.20183	2.65e-05	0.000601156
ENSG00000214535	RPS15AP1	65.3435	1.63423	0.449334	3.63699	0.000275838	0.00220976
ENSG00000128590	DNAJB9	219.555	1.63319	0.461578	3.53827	0.000402753	0.00277092
ENSG00000087494	PTHLH	172.732	1.63147	0.449672	3.62813	0.000285484	0.00226404
ENSG00000128342	LIF	161.322	1.62735	0.551772	2.94931	0.00318481	0.0114176
ENSG00000108599	AKAP10	62.5926	1.62393	0.320891	5.0607	4.18e-07	7.02e-05
ENSG00000070759	TESK2	61.9114	1.62269	0.338648	4.79166	1.65e-06	0.000148408
ENSG00000108671	PSMD11	2554.84	1.62232	0.391868	4.13997	3.47e-05	0.000689942
ENSG00000129566	TEP1	58.6516	1.62202	0.432937	3.74654	0.000179287	0.00172987
ENSG00000225405	RPS15AP17	85.9411	1.62047	0.404021	4.01085	6.05e-05	0.00094102
ENSG00000122126	OCRL	130.794	1.61756	0.448001	3.61061	0.000305474	0.00236701
ENSG00000124370	MCEE	39.9205	1.61278	0.418283	3.85572	0.000115388	0.00133085
ENSG00000101442	ACTR5	247.911	1.61242	0.46401	3.47498	0.000510896	0.00323286
ENSG00000164828	SUN1	678.762	1.6123	0.380551	4.23675	2.27e-05	0.000566298
ENSG00000103353	UBFD1	1052.6	1.61047	0.366848	4.39003	1.13e-05	0.000399599
ENSG00000133687	TMTC1	53.4378	1.60907	0.385526	4.1737	3e-05	0.000641269
ENSG00000185920	PTCH1	151.856	1.60735	0.411569	3.90541	9.41e-05	0.00119047
ENSG00000076053	RBM7	125.183	1.60697	0.317076	5.0681	4.02e-07	6.97e-05
ENSG00000146242	TPBG	43.7482	1.60667	0.410629	3.91269	9.13e-05	0.00117108
ENSG00000178966	RMI1	132.548	1.60481	0.429768	3.73413	0.000188369	0.00177795
ENSG00000185269	NOTUM	42.0219	1.60363	0.422792	3.79295	0.000148866	0.00154162
ENSG00000147133	TAF1	847.747	1.60144	0.525187	3.04928	0.00229389	0.00896741
ENSG00000132326	PER2	118.675	1.60109	0.291775	5.48742	4.08e-08	1.49e-05
ENSG00000123297	TSFM	620.395	1.60068	0.526847	3.03823	0.00237974	0.00923916
ENSG00000138468	SENP7	137.714	1.59931	0.406745	3.93197	8.43e-05	0.00112537
ENSG00000146918	NCAPG2	715.176	1.59884	0.385488	4.14757	3.36e-05	0.000682001
ENSG00000134480	CCNH	158.838	1.59708	0.540576	2.95441	0.0031327	0.0112899
ENSG00000092208	GEMIN2	316.627	1.59571	0.530952	3.00537	0.00265256	0.0100203
ENSG00000112685	EXOC2	110.928	1.59145	0.425148	3.74328	0.00018163	0.00174085
ENSG00000117479	SLC19A2	51.1391	1.5907	0.429153	3.70662	0.000210046	0.00189376
ENSG00000064313	TAF2	491.386	1.5894	0.327062	4.85963	1.18e-06	0.000127991
ENSG00000117069	ST6GALNAC5	204.582	1.58762	0.373213	4.25392	2.1e-05	0.000540085
ENSG00000240344	PPIL3	204.677	1.58574	0.419152	3.78322	0.000154813	0.00157457
ENSG00000133422	MORC2	376.562	1.5851	0.424449	3.73448	0.0001881	0.00177718
ENSG00000137273	FOXF2	82.6963	1.58499	0.552775	2.86733	0.00413953	0.0137679
ENSG00000067704	IARS2	1184.51	1.58145	0.538749	2.93541	0.00333111	0.0117798
ENSG00000165359	INTS6L	21.3303	1.58002	0.44205	3.57431	0.00035115	0.00257185
ENSG00000173221	GLRX	200.589	1.57988	0.466148	3.38922	0.00070091	0.00393733
ENSG00000085415	SEH1L	3304.02	1.57983	0.546488	2.89089	0.00384157	0.0130289
ENSG00000189212	DPY19L2P1	36.6541	1.57648	0.417763	3.77362	0.000160894	0.00161147
ENSG00000156535	CD109	264.997	1.57571	0.351435	4.48365	7.34e-06	0.000316111
ENSG00000185238	PRMT3	58.0269	1.57378	0.403476	3.90055	9.6e-05	0.00119846
ENSG00000180694	TMEM64	179.967	1.57254	0.373051	4.21534	2.49e-05	0.000587554
ENSG00000198841	KTI12	133.426	1.57102	0.471026	3.33531	0.000852037	0.00446616
ENSG00000104205	SGK3	147.647	1.56535	0.446436	3.50633	0.000454331	0.00298528
ENSG00000118454	ANKRD13C	162.086	1.56403	0.299084	5.22938	1.7e-07	3.95e-05
ENSG00000153485	TMEM251	102.062	1.56391	0.352281	4.43938	9.02e-06	0.000361485
ENSG00000072401	UBE2D1	336.705	1.5636	0.424369	3.68452	0.000229133	0.00199666
ENSG00000183760	ACP7	25.2366	1.55944	0.464799	3.35508	0.000793427	0.00425319
ENSG00000133103	COG6	49.6241	1.55892	0.394794	3.9487	7.86e-05	0.00107458
ENSG00000035499	DEPDC1B	630.358	1.55827	0.383956	4.05847	4.94e-05	0.000833524
ENSG00000139687	RB1	288.493	1.55617	0.451627	3.44569	0.000569611	0.00344841
ENSG00000198242	RPL23A	5216.78	1.55572	0.546495	2.84672	0.00441718	0.0144282
ENSG00000114978	MOB1A	1327.95	1.55402	0.333814	4.65534	3.23e-06	0.000210627
ENSG00000127452	FBXL12	67.9732	1.55229	0.534494	2.90423	0.00368161	0.0126346
ENSG00000138750	NUP54	264.322	1.55026	0.325491	4.76285	1.91e-06	0.000159469
ENSG00000097046	CDC7	195.168	1.5478	0.345537	4.4794	7.49e-06	0.000319289
ENSG00000100823	APEX1	750.955	1.54729	0.295026	5.24458	1.57e-07	3.71e-05
ENSG00000147894	C9orf72	154.765	1.54551	0.468755	3.29705	0.000977052	0.00491548
ENSG00000152518	ZFP36L2	381.567	1.54451	0.372605	4.14517	3.4e-05	0.000682853
ENSG00000118518	RNF146	77.1411	1.54447	0.406785	3.79678	0.00014659	0.00152782
ENSG00000136003	ISCU	1101.36	1.54275	0.37337	4.13195	3.6e-05	0.000703705
ENSG00000100311	PDGFB	257.504	1.54263	0.551404	2.79764	0.00514781	0.0161303
ENSG00000174842	GLMN	44.7829	1.54197	0.371978	4.14532	3.39e-05	0.000682853
ENSG00000214194	SMIM30	743.816	1.54106	0.536807	2.87079	0.00409445	0.0136552
ENSG00000168301	KCTD6	21.2988	1.54008	0.476986	3.22877	0.00124324	0.00580981
ENSG00000140948	ZCCHC14	135.682	1.53988	0.289505	5.319	1.04e-07	2.72e-05
ENSG00000176597	B3GNT5	226.914	1.53976	0.386378	3.9851	6.75e-05	0.000990454
ENSG00000148180	GSN	233.908	1.53133	0.384784	3.97972	6.9e-05	0.00100521
ENSG00000139973	SYT16	36.7589	1.53124	0.377166	4.05986	4.91e-05	0.000831782
ENSG00000011478	QPCTL	31.5631	1.52868	0.456424	3.34925	0.000810321	0.00431353
ENSG00000136810	TXN	4338.03	1.52807	0.545363	2.80193	0.00507974	0.0159902
ENSG00000145041	DCAF1	349.462	1.52739	0.324031	4.7137	2.43e-06	0.000185077
ENSG00000169067	ACTBL2	54.9771	1.52712	0.370711	4.11944	3.8e-05	0.000723431
ENSG00000188419	CHM	145.872	1.52666	0.396472	3.85062	0.000117818	0.00135169
ENSG00000204576	PRR3	248.47	1.52287	0.385447	3.95093	7.78e-05	0.001071
ENSG00000164167	LSM6	238.349	1.52122	0.330898	4.59724	4.28e-06	0.000245531
ENSG00000186907	RTN4RL2	123.704	1.52099	0.55251	2.75287	0.00590749	0.0178404
ENSG00000205363	C15orf59	31.9616	1.51724	0.513449	2.95499	0.00312682	0.0112843
ENSG00000133641	C12orf29	93.7912	1.51718	0.382107	3.97057	7.17e-05	0.00102066
ENSG00000088387	DOCK9	52.01	1.51436	0.38	3.98515	6.74e-05	0.000990454
ENSG00000170571	EMB	477.716	1.51353	0.351507	4.30583	1.66e-05	0.000479895
ENSG00000182944	EWSR1	1718.68	1.51288	0.414375	3.65099	0.000261227	0.0021498
ENSG00000164300	SERINC5	58.4123	1.51161	0.380254	3.97525	7.03e-05	0.00100938
ENSG00000150051	MKX	27.5299	1.5109	0.442051	3.41793	0.000630986	0.00368453
ENSG00000080822	CLDND1	207.008	1.50951	0.389794	3.87259	0.000107686	0.00127827
ENSG00000155330	C16orf87	218.886	1.50913	0.259826	5.80821	6.31e-09	4.8e-06
ENSG00000134758	RNF138	258.035	1.5089	0.381967	3.95033	7.8e-05	0.00107215
ENSG00000188313	PLSCR1	148.051	1.50175	0.388622	3.8643	0.000111408	0.00129993
ENSG00000179051	RCC2	5765.34	1.50151	0.541991	2.77035	0.00559955	0.0171654
ENSG00000165650	PDZD8	1074.7	1.50073	0.388663	3.86125	0.000112809	0.00131156
ENSG00000186063	AIDA	72.4349	1.49921	0.371406	4.03659	5.42e-05	0.000879079
ENSG00000176903	PNMA1	240.602	1.49919	0.550046	2.72558	0.00641894	0.0190142
ENSG00000137492	THAP12	886.976	1.49802	0.443149	3.3804	0.0007238	0.00401734
ENSG00000203724	C1orf53	35.4688	1.49466	0.485817	3.07659	0.00209382	0.00839982
ENSG00000164758	MED30	339.168	1.49453	0.407411	3.66836	0.000244115	0.00207306
ENSG00000135185	TMEM243	25.9715	1.49432	0.46297	3.22768	0.001248	0.00581744
ENSG00000116171	SCP2	285.737	1.49357	0.353898	4.22034	2.44e-05	0.000581468
ENSG00000177051	FBXO46	697.607	1.49262	0.399595	3.73532	0.000187474	0.00177385
ENSG00000175376	EIF1AD	378.222	1.49202	0.399381	3.73584	0.00018709	0.00177241
ENSG00000147533	GOLGA7	1046.47	1.49185	0.379702	3.929	8.53e-05	0.00113008
ENSG00000141858	SAMD1	2385.14	1.48961	0.504714	2.9514	0.00316337	0.0113689
ENSG00000146574	CCZ1B	49.1703	1.48694	0.38241	3.88835	0.000100928	0.00123641
ENSG00000186462	NAP1L2	184.511	1.48274	0.468534	3.16464	0.00155273	0.00675393
ENSG00000189042	ZNF567	73.6682	1.48125	0.320278	4.6249	3.75e-06	0.000222642
ENSG00000169184	MN1	134.376	1.48114	0.393793	3.76122	0.000169087	0.0016555
ENSG00000096654	ZNF184	57.3546	1.48105	0.372648	3.97441	7.06e-05	0.0010104
ENSG00000128708	HAT1	785.866	1.48075	0.322426	4.59252	4.38e-06	0.000249888
ENSG00000156136	DCK	325.814	1.48061	0.348765	4.2453	2.18e-05	0.0005558
ENSG00000029534	ANK1	30.2552	1.48008	0.469594	3.15184	0.00162247	0.00695954
ENSG00000035681	NSMAF	600.35	1.47949	0.410116	3.60749	0.000309169	0.0023857
ENSG00000066739	ATG2B	23.7318	1.47918	0.399393	3.70357	0.000212588	0.00190612
ENSG00000118855	MFSD1	213.414	1.47895	0.381517	3.8765	0.00010597	0.00126949
ENSG00000120458	MSANTD2	50.3294	1.47488	0.345876	4.26419	2.01e-05	0.000531911
ENSG00000172717	FAM71D	22.174	1.47431	0.448267	3.28891	0.00100576	0.00502687
ENSG00000175395	ZNF25	98.3431	1.47249	0.542262	2.71546	0.00661838	0.0194896
ENSG00000162627	SNX7	450.554	1.47233	0.408651	3.60291	0.000314679	0.00241776
ENSG00000152558	TMEM123	1098.18	1.47233	0.393586	3.7408	0.000183434	0.00175264
ENSG00000138434	SSFA2	349.677	1.47216	0.289789	5.08012	3.77e-07	6.82e-05
ENSG00000123364	HOXC13	153.453	1.46851	0.436213	3.3665	0.000761298	0.00414636
ENSG00000112531	QKI	2489.93	1.46835	0.377511	3.88957	0.000100422	0.00123137
ENSG00000178409	BEND3	39.768	1.46793	0.417197	3.51855	0.000433919	0.00291953
ENSG00000113209	PCDHB5	116.384	1.46743	0.389522	3.76726	0.000165052	0.00163433
ENSG00000070214	SLC44A1	1352.83	1.46439	0.312685	4.68328	2.82e-06	0.000195374
ENSG00000079819	EPB41L2	1339.1	1.46122	0.321134	4.55019	5.36e-06	0.000280377
ENSG00000165389	SPTSSA	450.872	1.46048	0.413592	3.5312	0.000413678	0.00282369
ENSG00000198681	MAGEA1	766.096	1.45854	0.403467	3.61501	0.000300331	0.00233551
ENSG00000078237	TIGAR	626.041	1.45685	0.367345	3.96589	7.31e-05	0.00103069
ENSG00000132541	RIDA	75.1682	1.45633	0.46841	3.10908	0.00187669	0.00773383
ENSG00000220842	RPL21P16	261.882	1.45277	0.394148	3.68587	0.000227927	0.00198749
ENSG00000119048	UBE2B	1159.08	1.45154	0.390782	3.71444	0.000203653	0.00185671
ENSG00000142731	PLK4	156.092	1.45077	0.384185	3.77622	0.000159225	0.00160699
ENSG00000119688	ABCD4	158.211	1.45063	0.451959	3.20965	0.00132899	0.00606883
ENSG00000226360	RPL10AP6	554.104	1.4503	0.442914	3.27445	0.00105868	0.00520211
ENSG00000001167	NFYA	251.484	1.44975	0.355415	4.07904	4.52e-05	0.000790787
ENSG00000072310	SREBF1	504.367	1.44964	0.40392	3.58894	0.000332025	0.00249402
ENSG00000111885	MAN1A1	95.0838	1.44685	0.288889	5.00831	5.49e-07	8.5e-05
ENSG00000135473	PAN2	21.3406	1.44674	0.435191	3.32438	0.000886166	0.00458593
ENSG00000165312	OTUD1	70.1807	1.4461	0.531863	2.71894	0.00654919	0.0193384
ENSG00000123607	TTC21B	84.6276	1.44606	0.415691	3.47868	0.000503885	0.00320449
ENSG00000108518	PFN1	7557.63	1.44589	0.523113	2.764	0.00570975	0.0174092
ENSG00000230629	RPS23P8	302.848	1.4455	0.423423	3.41383	0.000640556	0.00371872
ENSG00000174109	C16orf91	157.924	1.44481	0.532846	2.71149	0.00669818	0.0196756
ENSG00000136159	NUDT15	366.175	1.44056	0.350404	4.11114	3.94e-05	0.000733513
ENSG00000167371	PRRT2	123.723	1.4386	0.334647	4.29885	1.72e-05	0.000486809
ENSG00000162368	CMPK1	1023.41	1.43811	0.355449	4.0459	5.21e-05	0.000855542
ENSG00000197128	ZNF772	112.733	1.43577	0.39137	3.66858	0.000243899	0.00207258
ENSG00000100625	SIX4	360.679	1.4352	0.424226	3.3831	0.000716722	0.00399845
ENSG00000163393	SLC22A15	54.3538	1.43421	0.417049	3.43895	0.000583978	0.00349473
ENSG00000141452	RMC1	116.221	1.43327	0.452121	3.1701	0.00152385	0.00666397
ENSG00000010278	CD9	6244	1.433	0.547254	2.61853	0.00883105	0.0241827
ENSG00000043514	TRIT1	155.415	1.43182	0.460052	3.1123	0.00185636	0.00766948
ENSG00000147381	MAGEA4	4198.02	1.43065	0.390567	3.66301	0.000249273	0.00209087
ENSG00000132964	CDK8	155.374	1.42996	0.44388	3.2215	0.00127522	0.00588529
ENSG00000101544	ADNP2	1526.25	1.42981	0.39406	3.62842	0.000285166	0.00226404
ENSG00000116584	ARHGEF2	77.2576	1.42964	0.401259	3.56289	0.000366795	0.00263578
ENSG00000115163	CENPA	1030.28	1.42943	0.349633	4.08839	4.34e-05	0.000772037
ENSG00000186871	ERCC6L	102.148	1.42895	0.24638	5.7998	6.64e-09	4.8e-06
ENSG00000130340	SNX9	127.664	1.42832	0.253716	5.62958	1.81e-08	9.29e-06
ENSG00000184557	SOCS3	110.693	1.42713	0.546615	2.61085	0.00903174	0.0245663
ENSG00000143952	VPS54	196.302	1.42666	0.393447	3.62605	0.000287788	0.00227482
ENSG00000157191	NECAP2	200.685	1.42626	0.337228	4.22935	2.34e-05	0.000570865
ENSG00000134109	EDEM1	85.9296	1.42593	0.294524	4.84148	1.29e-06	0.000127991
ENSG00000171224	FAM241B	735.4	1.42583	0.521502	2.73408	0.00625547	0.0186489
ENSG00000122674	CCZ1	4035.98	1.42502	0.390231	3.65173	0.000260475	0.00214752
ENSG00000113593	PPWD1	171.029	1.42349	0.318054	4.47561	7.62e-06	0.000320808
ENSG00000170191	NANP	208.26	1.42321	0.324476	4.38617	1.15e-05	0.000402182
ENSG00000166529	ZSCAN21	39.309	1.42152	0.433412	3.27983	0.00103871	0.00513848
ENSG00000080007	DDX43	149.695	1.42094	0.327321	4.34113	1.42e-05	0.00044651
ENSG00000101000	PROCR	672.901	1.42029	0.419922	3.38227	0.000718901	0.00400206
ENSG00000189308	LIN54	677.48	1.41819	0.538506	2.63356	0.00844948	0.0234337
ENSG00000010270	STARD3NL	397.259	1.41716	0.441609	3.20909	0.00133156	0.00607845
ENSG00000138449	SLC40A1	99.0973	1.41532	0.342933	4.12709	3.67e-05	0.000713375
ENSG00000198039	ZNF273	63.4948	1.4141	0.426868	3.31274	0.000923873	0.00472282
ENSG00000118707	TGIF2	367.341	1.41291	0.356163	3.96702	7.28e-05	0.00102803
ENSG00000197136	PCNX3	49.2289	1.41272	0.397288	3.55592	0.000376665	0.00267291
ENSG00000173960	UBXN2A	942.902	1.41193	0.262	5.38905	7.08e-08	2e-05
ENSG00000204389	HSPA1A	1108.05	1.41182	0.39768	3.55013	0.000385041	0.00269611
ENSG00000125124	BBS2	146.691	1.41098	0.334849	4.21377	2.51e-05	0.000588707
ENSG00000151239	TWF1	852.221	1.40999	0.341916	4.1238	3.73e-05	0.000716181
ENSG00000065618	COL17A1	71.1979	1.40989	0.349881	4.02962	5.59e-05	0.000890711
ENSG00000100601	ALKBH1	72.4547	1.40989	0.36059	3.90994	9.23e-05	0.00117872
ENSG00000077713	SLC25A43	23.2785	1.40921	0.414296	3.40145	0.000670304	0.00381504
ENSG00000175130	MARCKSL1	1713.37	1.40787	0.43341	3.24836	0.00116071	0.00555382
ENSG00000115548	KDM3A	180.021	1.40775	0.387313	3.63465	0.000278363	0.00222588
ENSG00000108666	C17orf75	75.4126	1.40418	0.324403	4.32852	1.5e-05	0.000457373
ENSG00000132031	MATN3	153.235	1.40397	0.402191	3.49079	0.000481591	0.00310732
ENSG00000235552	RPL6P27	31.9195	1.40334	0.458476	3.06088	0.00220686	0.00872949
ENSG00000111110	PPM1H	21.792	1.40227	0.457118	3.06764	0.00215755	0.00860771
ENSG00000165672	PRDX3	975.891	1.40136	0.377821	3.70905	0.00020804	0.00188158
ENSG00000111231	GPN3	227.867	1.40107	0.283346	4.94473	7.63e-07	9.8e-05
ENSG00000011426	ANLN	544.418	1.39943	0.330027	4.24035	2.23e-05	0.000561058
ENSG00000165792	METTL17	632.648	1.39884	0.512056	2.73182	0.0062986	0.018726
ENSG00000135148	TRAFD1	77.1163	1.39837	0.461448	3.0304	0.00244233	0.00941752
ENSG00000159882	ZNF230	51.2699	1.39747	0.338944	4.12303	3.74e-05	0.000716461
ENSG00000108379	WNT3	162.681	1.39724	0.308037	4.53595	5.73e-06	0.000290293
ENSG00000197622	CDC42SE1	1398.93	1.39712	0.421702	3.31306	0.00092282	0.0047193
ENSG00000213186	TRIM59	126.722	1.39531	0.401393	3.47618	0.000508612	0.00322311
ENSG00000109323	MANBA	91.2232	1.39521	0.466344	2.9918	0.00277339	0.0103351
ENSG00000009413	REV3L	204.189	1.39376	0.319629	4.36056	1.3e-05	0.000424069
ENSG00000135097	MSI1	143.983	1.39227	0.391011	3.5607	0.000369862	0.002641
ENSG00000078804	TP53INP2	150	1.39224	0.516768	2.69414	0.00705714	0.0204257
ENSG00000163453	IGFBP7	227.499	1.39199	0.386713	3.59955	0.000318771	0.00242956
ENSG00000147669	POLR2K	428.748	1.39167	0.373178	3.72923	0.000192062	0.00179278
ENSG00000139178	C1RL	207.172	1.39098	0.415555	3.34728	0.000816085	0.00433712
ENSG00000133731	IMPA1	268.936	1.39009	0.515336	2.69745	0.0069873	0.0202551
ENSG00000170270	GON7	114.573	1.38992	0.525412	2.64539	0.00815964	0.0228343
ENSG00000172164	SNTB1	69.1579	1.38972	0.359595	3.86467	0.00011124	0.00129913
ENSG00000143437	ARNT	986.562	1.38876	0.331105	4.19431	2.74e-05	0.00061288
ENSG00000074054	CLASP1	508.773	1.38872	0.315408	4.40293	1.07e-05	0.000393597
ENSG00000105835	NAMPT	746.898	1.38743	0.411207	3.37403	0.000740762	0.00408534
ENSG00000119013	NDUFB3	1136.05	1.3859	0.552769	2.5072	0.0121693	0.0307781
ENSG00000063169	BICRA	62.1039	1.38583	0.393261	3.52395	0.000425162	0.00287792
ENSG00000183722	LHFPL6	70.0469	1.38541	0.407013	3.40386	0.000664411	0.00379455
ENSG00000138036	DYNC2LI1	112.983	1.38509	0.337501	4.10394	4.06e-05	0.000744254
ENSG00000153037	SRP19	427.801	1.38431	0.407772	3.39481	0.000686754	0.0038886
ENSG00000198894	CIPC	196.281	1.38262	0.316705	4.36563	1.27e-05	0.000418899
ENSG00000165105	RASEF	126.288	1.38143	0.324033	4.26324	2.01e-05	0.000531911
ENSG00000211455	STK38L	300.42	1.38131	0.297771	4.63884	3.5e-06	0.000216894
ENSG00000137656	BUD13	372.281	1.38115	0.345243	4.00052	6.32e-05	0.000955252
ENSG00000035687	ADSS	723.281	1.37855	0.403566	3.41592	0.000635673	0.00370027
ENSG00000107951	MTPAP	423.273	1.37838	0.42131	3.27165	0.00106923	0.00524142
ENSG00000163660	CCNL1	193.368	1.37743	0.29249	4.70934	2.49e-06	0.000185817
ENSG00000099284	H2AFY2	256.465	1.37695	0.407809	3.37646	0.000734247	0.00406207
ENSG00000243660	ZNF487	71.0298	1.37685	0.449567	3.06261	0.00219417	0.00869512
ENSG00000162650	ATXN7L2	56.0876	1.37589	0.489901	2.80851	0.00497719	0.0157509
ENSG00000157107	FCHO2	51.8071	1.37563	0.334099	4.11744	3.83e-05	0.000725354
ENSG00000181090	EHMT1	314.44	1.37374	0.339405	4.04748	5.18e-05	0.000855542
ENSG00000145365	TIFA	463.187	1.37339	0.408456	3.36239	0.000772721	0.00418053
ENSG00000144724	PTPRG	96.1671	1.37286	0.342729	4.00568	6.18e-05	0.000949411
ENSG00000124216	SNAI1	235.491	1.37279	0.552782	2.48342	0.0130127	0.0324366
ENSG00000101230	ISM1	22.2184	1.37257	0.489806	2.80227	0.0050744	0.0159772
ENSG00000108001	EBF3	40.7248	1.37137	0.541882	2.53075	0.011382	0.0291725
ENSG00000179889	PDXDC1	1916.76	1.36978	0.448122	3.05672	0.00223772	0.00880336
ENSG00000204899	MZT1	962.422	1.36877	0.36339	3.76666	0.000165443	0.00163433
ENSG00000008394	MGST1	408.32	1.36872	0.332016	4.12245	3.75e-05	0.000717197
ENSG00000067167	TRAM1	987.763	1.36854	0.343125	3.98845	6.65e-05	0.000988498
ENSG00000138614	INTS14	210.131	1.36796	0.547358	2.49921	0.0124471	0.0312983
ENSG00000213609	RPL7AP50	281.864	1.3677	0.42812	3.19467	0.00139991	0.00628194
ENSG00000168228	ZCCHC4	42.8528	1.36687	0.341144	4.00672	6.16e-05	0.000949282
ENSG00000173226	IQCB1	205.095	1.36597	0.348492	3.91967	8.87e-05	0.00114784
ENSG00000153561	RMND5A	723.089	1.36585	0.423109	3.22812	0.00124607	0.00581259
ENSG00000172354	GNB2	3996.6	1.36563	0.551806	2.47483	0.01333	0.0330268
ENSG00000096717	SIRT1	291.6	1.36484	0.345418	3.95127	7.77e-05	0.001071
ENSG00000196367	TRRAP	56.1403	1.36428	0.295326	4.61959	3.85e-06	0.000226351
ENSG00000178974	FBXO34	219.312	1.36342	0.284865	4.78618	1.7e-06	0.000148706
ENSG00000167635	ZNF146	668.63	1.36225	0.310206	4.39145	1.13e-05	0.000399599
ENSG00000198300	PEG3	334.119	1.36002	0.280356	4.85104	1.23e-06	0.000127991
ENSG00000187068	C3orf70	66.0124	1.35979	0.278773	4.87778	1.07e-06	0.000123522
ENSG00000183726	TMEM50A	534.852	1.35955	0.409788	3.3177	0.000907612	0.00466352
ENSG00000086065	CHMP5	1816.85	1.35922	0.520081	2.61347	0.00896274	0.0244251
ENSG00000121022	COPS5	344.63	1.35847	0.370731	3.66431	0.00024801	0.00208842
ENSG00000213401	MAGEA12	638.072	1.35654	0.51264	2.64617	0.00814078	0.0227963
ENSG00000215030	RPL13P12	156.982	1.35446	0.391256	3.46183	0.000536508	0.00332696
ENSG00000099904	ZDHHC8	920.167	1.35403	0.537385	2.51967	0.0117465	0.0299182
ENSG00000137094	DNAJB5	880.793	1.35287	0.551707	2.45215	0.0142005	0.0345966
ENSG00000037474	NSUN2	1402.21	1.35219	0.402403	3.36029	0.000778607	0.00419674
ENSG00000183735	TBK1	69.1063	1.35215	0.307194	4.40162	1.07e-05	0.000393766
ENSG00000198912	C1orf174	582.324	1.35149	0.549298	2.46039	0.0138785	0.034042
ENSG00000137275	RIPK1	284.004	1.35113	0.319664	4.22671	2.37e-05	0.000574258
ENSG00000114646	CSPG5	115.65	1.35108	0.525558	2.57075	0.0101479	0.0267371
ENSG00000138031	ADCY3	862.287	1.35068	0.436655	3.09323	0.00197989	0.00803444
ENSG00000173542	MOB1B	589.905	1.35	0.345075	3.9122	9.15e-05	0.0011723
ENSG00000162813	BPNT1	215.942	1.34953	0.27048	4.98941	6.06e-07	8.65e-05
ENSG00000185753	CXorf38	119.107	1.34858	0.361461	3.7309	0.000190793	0.00178834
ENSG00000100567	PSMA3	2935.87	1.34803	0.434827	3.10015	0.00193422	0.00789891
ENSG00000131115	ZNF227	287.815	1.34664	0.552379	2.43789	0.0147732	0.0356679
ENSG00000120690	ELF1	70.1138	1.34552	0.299682	4.48984	7.13e-06	0.000315034
ENSG00000124688	MAD2L1BP	474.288	1.34511	0.517463	2.59944	0.00933771	0.0251884
ENSG00000101752	MIB1	320.29	1.34374	0.275756	4.87294	1.1e-06	0.000125478
ENSG00000085382	HACE1	28.9429	1.34289	0.346477	3.87585	0.000106251	0.00127017
ENSG00000116761	CTH	54.1471	1.34284	0.412625	3.25439	0.00113638	0.00546958
ENSG00000107077	KDM4C	36.5058	1.34237	0.3846	3.4903	0.000482481	0.00310994
ENSG00000099889	ARVCF	367.582	1.34175	0.428801	3.12909	0.0017535	0.00736619
ENSG00000187118	CMC1	82.7813	1.33956	0.448215	2.98866	0.00280204	0.0104096
ENSG00000173621	LRFN4	292.782	1.33916	0.380069	3.52346	0.000425959	0.00288182
ENSG00000174469	CNTNAP2	43.1935	1.3391	0.324658	4.12465	3.71e-05	0.000716053
ENSG00000050405	LIMA1	1825.2	1.3386	0.375719	3.56278	0.000366946	0.00263578
ENSG00000107854	TNKS2	196.532	1.33761	0.317374	4.21462	2.5e-05	0.000587554
ENSG00000145050	MANF	1104.72	1.33753	0.438217	3.05221	0.00227166	0.00889654
ENSG00000143702	CEP170	109.832	1.33554	0.344502	3.87672	0.000105875	0.00126949
ENSG00000081014	AP4E1	58.5947	1.3345	0.338604	3.9412	8.11e-05	0.00109301
ENSG00000100612	DHRS7	879.61	1.33444	0.326264	4.09007	4.31e-05	0.000769596
ENSG00000138180	CEP55	1085.58	1.33357	0.320559	4.16012	3.18e-05	0.000665184
ENSG00000225067	RPL23AP2	424.082	1.33336	0.545089	2.44613	0.0144397	0.0350486
ENSG00000132170	PPARG	68.2636	1.3324	0.377059	3.53367	0.000409833	0.00280873
ENSG00000169926	KLF13	337.644	1.33131	0.438883	3.03341	0.00241807	0.00936003
ENSG00000205133	TRIQK	69.6987	1.33082	0.408734	3.25596	0.00113009	0.00544736
ENSG00000134323	MYCN	23.7112	1.33082	0.37037	3.5932	0.000326637	0.00246494
ENSG00000135776	ABCB10	71.6613	1.33061	0.440779	3.01878	0.00253795	0.00969714
ENSG00000110025	SNX15	119.373	1.32849	0.550476	2.41335	0.0158065	0.0376358
ENSG00000178573	MAF	53.2096	1.3282	0.400353	3.31757	0.00090805	0.00466393
ENSG00000132967	HMGB1P5	86.8584	1.32818	0.249503	5.32331	1.02e-07	2.72e-05
ENSG00000055208	TAB2	611.834	1.32792	0.339495	3.91145	9.17e-05	0.00117364
ENSG00000170185	USP38	148.465	1.32762	0.395343	3.35814	0.00078469	0.00421881
ENSG00000213585	VDAC1	2072.15	1.32661	0.373176	3.55491	0.00037811	0.00267426
ENSG00000108061	SHOC2	335.441	1.3258	0.314092	4.22108	2.43e-05	0.000581468
ENSG00000133794	ARNTL	120.606	1.32545	0.353114	3.7536	0.000174311	0.00169491
ENSG00000184545	DUSP8	151.232	1.32325	0.354996	3.72751	0.000193379	0.00179962
ENSG00000120008	WDR11	210.783	1.32284	0.338389	3.90922	9.26e-05	0.00117872
ENSG00000124535	WRNIP1	379.215	1.32281	0.28937	4.57133	4.85e-06	0.000261621
ENSG00000138279	ANXA7	664.489	1.32221	0.373432	3.5407	0.000399063	0.00275601
ENSG00000111799	COL12A1	81.9382	1.32178	0.330435	4.00012	6.33e-05	0.000955538
ENSG00000163006	CCDC138	125.872	1.32129	0.319479	4.13576	3.54e-05	0.000697365
ENSG00000131023	LATS1	203.885	1.32068	0.348644	3.78806	0.000151828	0.00155902
ENSG00000119328	FAM206A	53.4669	1.32034	0.391233	3.37482	0.000738644	0.00407712
ENSG00000100647	SUSD6	672.14	1.31961	0.513324	2.57072	0.0101487	0.0267371
ENSG00000104635	SLC39A14	615.955	1.3193	0.371609	3.55022	0.000384904	0.00269611
ENSG00000134444	KIAA1468	35.9464	1.31873	0.356986	3.69406	0.000220701	0.00195328
ENSG00000130402	ACTN4	13734.4	1.31816	0.52859	2.49372	0.0126411	0.031665
ENSG00000074603	DPP8	444.979	1.31718	0.342332	3.84767	0.000119246	0.00136206
ENSG00000134901	KDELC1	41.1825	1.31699	0.385435	3.41688	0.000633432	0.00369549
ENSG00000102699	PARP4	53.9647	1.31696	0.376553	3.49741	0.000469791	0.00306058
ENSG00000112984	KIF20A	665.894	1.3169	0.37745	3.48893	0.000484958	0.00312187
ENSG00000263266	RPS7P1	492.105	1.31685	0.395143	3.33258	0.000860453	0.00449939
ENSG00000065308	TRAM2	2969.32	1.31622	0.540711	2.43425	0.0149227	0.0359728
ENSG00000157593	SLC35B2	224.957	1.31533	0.552156	2.38218	0.0172105	0.0403137
ENSG00000263956	NBPF11	36.9541	1.31429	0.447223	2.93878	0.0032951	0.0117001
ENSG00000149743	TRPT1	95.1368	1.31344	0.53308	2.46386	0.0137449	0.0338163
ENSG00000023697	DERA	378.242	1.31338	0.40697	3.22721	0.00125003	0.00582046
ENSG00000251493	FOXD1	1055.58	1.31283	0.330625	3.97076	7.16e-05	0.00102066
ENSG00000169598	DFFB	143.018	1.3126	0.54934	2.38941	0.0168755	0.0396821
ENSG00000177868	SVBP	265.573	1.31144	0.291742	4.49522	6.95e-06	0.000310535
ENSG00000088766	CRLS1	450.695	1.31139	0.513781	2.55243	0.0106974	0.0278792
ENSG00000184575	XPOT	226.934	1.311	0.322568	4.06426	4.82e-05	0.000820522
ENSG00000223551	TMSB4XP4	40.1018	1.31076	0.529826	2.47394	0.013363	0.0330897
ENSG00000102317	RBM3	6587.3	1.31046	0.326747	4.01063	6.06e-05	0.00094102
ENSG00000178202	KDELC2	92.9073	1.31038	0.293215	4.46901	7.86e-06	0.000328729
ENSG00000143799	PARP1	3546.12	1.31036	0.262934	4.98362	6.24e-07	8.65e-05
ENSG00000215712	TMEM242	515.201	1.31035	0.526475	2.48892	0.0128133	0.0320343
ENSG00000110713	NUP98	502.807	1.30949	0.304225	4.30434	1.67e-05	0.000481017
ENSG00000171612	SLC25A33	307.912	1.30948	0.346543	3.77869	0.000157652	0.00159755
ENSG00000167863	ATP5PD	2275.09	1.30941	0.394605	3.31828	0.00090574	0.00465606
ENSG00000181827	RFX7	143.917	1.30914	0.377619	3.46682	0.000526654	0.00328525
ENSG00000120327	PCDHB14	33.2377	1.30848	0.420587	3.11109	0.00186401	0.00769376
ENSG00000198431	TXNRD1	834.989	1.30803	0.351257	3.72386	0.0001962	0.00181419
ENSG00000158092	NCK1	68.4695	1.30802	0.323335	4.04541	5.22e-05	0.000855845
ENSG00000114867	EIF4G1	11924.7	1.30789	0.312803	4.18121	2.9e-05	0.000630195
ENSG00000163946	FAM208A	147.242	1.30784	0.27004	4.84315	1.28e-06	0.000127991
ENSG00000183098	GPC6	129.891	1.30712	0.389746	3.35377	0.000797198	0.00426637
ENSG00000138801	PAPSS1	235.554	1.307	0.278151	4.69887	2.62e-06	0.000189382
ENSG00000071243	ING3	403.888	1.30621	0.349445	3.73796	0.000185523	0.00176436
ENSG00000196449	YRDC	703.161	1.30572	0.273197	4.7794	1.76e-06	0.000152493
ENSG00000198879	SFMBT2	90.3473	1.30533	0.334395	3.90354	9.48e-05	0.00119274
ENSG00000119771	KLHL29	123.685	1.30445	0.353609	3.68897	0.000225164	0.00197715
ENSG00000176974	SHMT1	425.877	1.30358	0.416152	3.13246	0.00173349	0.00731042
ENSG00000100934	SEC23A	714.596	1.30329	0.375668	3.46925	0.000521907	0.00327061
ENSG00000183864	TOB2	1184.97	1.30319	0.396736	3.28478	0.00102063	0.0050778
ENSG00000185338	SOCS1	75.2348	1.30299	0.550239	2.36805	0.017882	0.0414919
ENSG00000120051	CFAP58	183.792	1.30105	0.412365	3.1551	0.00160442	0.00691405
ENSG00000122507	BBS9	29.2746	1.30071	0.398811	3.26147	0.00110838	0.00537859
ENSG00000128694	OSGEPL1	64.6199	1.30039	0.273327	4.75763	1.96e-06	0.000162321
ENSG00000247626	MARS2	56.0121	1.29973	0.401179	3.23979	0.00119618	0.00566312
ENSG00000135392	DNAJC14	138.469	1.29882	0.539673	2.40668	0.0160981	0.0381904
ENSG00000255857	PXN-AS1	172.548	1.29792	0.540706	2.40042	0.0163765	0.0387237
ENSG00000242071	RPL7AP6	22.9954	1.29662	0.50024	2.592	0.00954193	0.0256006
ENSG00000164815	ORC5	184.315	1.29631	0.340101	3.81154	0.000138105	0.00147991
ENSG00000256525	POLG2	112.78	1.29562	0.336665	3.84839	0.000118897	0.00135927
ENSG00000183337	BCOR	141.534	1.29493	0.425853	3.0408	0.00235949	0.00917148
ENSG00000196636	SDHAF3	124.489	1.29195	0.343292	3.76342	0.000167608	0.00164945
ENSG00000189050	RNFT1	55.9884	1.29179	0.339268	3.80759	0.00014033	0.00149158
ENSG00000197943	PLCG2	44.9852	1.29139	0.467329	2.76334	0.00572125	0.0174317
ENSG00000076356	PLXNA2	39.3212	1.29136	0.317324	4.06953	4.71e-05	0.000809614
ENSG00000168140	VASN	66.1263	1.29094	0.392506	3.28898	0.00100553	0.00502687
ENSG00000083535	PIBF1	52.2527	1.29081	0.322484	4.00271	6.26e-05	0.000951653
ENSG00000177410	ZFAS1	3408.66	1.28788	0.437032	2.94688	0.00320994	0.0114792
ENSG00000101972	STAG2	402.269	1.28757	0.287064	4.4853	7.28e-06	0.000315762
ENSG00000213625	LEPROT	1883.55	1.28655	0.302509	4.25292	2.11e-05	0.000540385
ENSG00000005022	SLC25A5	8493.44	1.28593	0.432335	2.97437	0.00293587	0.0107745
ENSG00000030419	IKZF2	53.1575	1.28591	0.359172	3.58021	0.000343312	0.00253202
ENSG00000143375	CGN	148.728	1.28471	0.376876	3.40885	0.00065237	0.00376045
ENSG00000108960	MMD	611.288	1.28381	0.324945	3.95084	7.79e-05	0.001071
ENSG00000230002	ALMS1-IT1	64.1516	1.28378	0.291325	4.4067	1.05e-05	0.000393132
ENSG00000154582	ELOC	1743.64	1.27988	0.347203	3.68625	0.000227584	0.00198716
ENSG00000166902	MRPL16	594.263	1.27985	0.37405	3.4216	0.00062253	0.00364986
ENSG00000135932	CAB39	153.207	1.27928	0.308119	4.1519	3.3e-05	0.000675684
ENSG00000151151	IPMK	559.985	1.27847	0.423801	3.01666	0.00255573	0.00975486
ENSG00000187736	NHEJ1	25.7417	1.27791	0.469205	2.72356	0.00645823	0.0191009
ENSG00000138018	SELENOI	701.673	1.27752	0.417917	3.05687	0.00223658	0.00880336
ENSG00000174032	SLC25A30	43.4345	1.27732	0.399593	3.19654	0.00139086	0.00625478
ENSG00000175928	LRRN1	79.1982	1.27713	0.329386	3.87731	0.000105618	0.00126761
ENSG00000118495	PLAGL1	81.4546	1.27681	0.297119	4.29729	1.73e-05	0.000488329
ENSG00000111700	SLCO1B3	146.814	1.27598	0.337269	3.78326	0.000154789	0.00157457
ENSG00000110768	GTF2H1	591.297	1.27579	0.402041	3.17328	0.00150729	0.00662047
ENSG00000083857	FAT1	76.9534	1.27579	0.33834	3.77073	0.000162771	0.00162397
ENSG00000135048	TMEM2	1020.41	1.27507	0.510154	2.49939	0.0124407	0.0312941
ENSG00000178075	GRAMD1C	28.6271	1.27497	0.404163	3.1546	0.00160716	0.00692354
ENSG00000136319	TTC5	188.368	1.27474	0.384721	3.31341	0.000921663	0.00471523
ENSG00000140280	LYSMD2	85.9281	1.27466	0.552669	2.30638	0.0210896	0.0470951
ENSG00000163902	RPN1	1145.15	1.27455	0.369836	3.44627	0.000568384	0.00344259
ENSG00000070761	CFAP20	450.772	1.27429	0.542636	2.34833	0.0188576	0.0432083
ENSG00000059573	ALDH18A1	705.181	1.27297	0.457959	2.77966	0.00544156	0.0168238
ENSG00000144015	TRIM43	28.5412	1.27258	0.463385	2.74627	0.00602773	0.0181278
ENSG00000135249	RINT1	65.4133	1.27257	0.345748	3.68063	0.000232662	0.00201931
ENSG00000128791	TWSG1	562.17	1.27198	0.307459	4.13709	3.52e-05	0.000695468
ENSG00000185220	PGBD2	26.0729	1.27177	0.392978	3.23624	0.00121115	0.0057091
ENSG00000166233	ARIH1	326.67	1.27153	0.410632	3.09652	0.00195807	0.00796576
ENSG00000127955	GNAI1	401.97	1.27121	0.54862	2.31711	0.0204979	0.0460822
ENSG00000026025	VIM	5591	1.27088	0.332092	3.82688	0.000129776	0.00142479
ENSG00000155115	GTF3C6	1058.7	1.27017	0.299844	4.23609	2.27e-05	0.00056639
ENSG00000164603	BMT2	423.599	1.26954	0.371513	3.41721	0.000632665	0.00369267
ENSG00000056291	NPFFR2	57.8541	1.26938	0.400704	3.16787	0.0015356	0.00669733
ENSG00000124802	EEF1E1	871.262	1.26904	0.354436	3.58043	0.000343028	0.00253202
ENSG00000196151	WDSUB1	32.5653	1.2684	0.406824	3.11781	0.00182198	0.00756106
ENSG00000163359	COL6A3	790.02	1.26794	0.424093	2.98976	0.00279198	0.0103767
ENSG00000131620	ANO1	33.8501	1.26783	0.446554	2.83914	0.00452358	0.0146836
ENSG00000265972	TXNIP	808.037	1.26776	0.436354	2.90535	0.00366841	0.0126126
ENSG00000120306	CYSTM1	406.632	1.26736	0.45557	2.78191	0.00540393	0.0167323
ENSG00000173917	HOXB2	1110.72	1.26654	0.310689	4.07655	4.57e-05	0.000793971
ENSG00000104412	EMC2	1001.35	1.26485	0.367007	3.44641	0.000568098	0.00344246
ENSG00000153956	CACNA2D1	116.024	1.2643	0.3544	3.56745	0.000360469	0.00261119
ENSG00000085999	RAD54L	207.747	1.26421	0.552749	2.28713	0.0221881	0.0488688
ENSG00000127922	SEM1	4733.11	1.26415	0.439	2.87961	0.00398168	0.0133889
ENSG00000164442	CITED2	389.538	1.26401	0.551333	2.29265	0.0218682	0.0483418
ENSG00000154719	MRPL39	228.293	1.26354	0.547631	2.30728	0.021039	0.0470223
ENSG00000132478	UNK	211.742	1.2635	0.400854	3.15201	0.00162152	0.00695823
ENSG00000023330	ALAS1	242.307	1.2621	0.381141	3.31137	0.00092842	0.00473676
ENSG00000158234	FAIM	167.119	1.2618	0.307986	4.09694	4.19e-05	0.000757276
ENSG00000164305	CASP3	102.115	1.26155	0.349178	3.6129	0.000302788	0.0023518
ENSG00000188785	ZNF548	92.9495	1.26081	0.367164	3.4339	0.000594964	0.00353608
ENSG00000143256	PFDN2	2818.86	1.26078	0.531349	2.37279	0.0176541	0.0410542
ENSG00000162928	PEX13	292.43	1.25964	0.345532	3.6455	0.000266871	0.00217271
ENSG00000245149	RNF139-AS1	33.437	1.2594	0.388256	3.24373	0.00117974	0.00561597
ENSG00000142279	WTIP	2495.28	1.25915	0.440718	2.85705	0.00427599	0.0140837
ENSG00000258128	MKRN9P	30.88	1.25856	0.392613	3.2056	0.0013478	0.00612679
ENSG00000163875	MEAF6	880.653	1.25855	0.333447	3.77437	0.00016041	0.00161147
ENSG00000139323	POC1B	111.036	1.25788	0.341809	3.68007	0.000233172	0.00202238
ENSG00000068784	SRBD1	184.809	1.25725	0.287655	4.3707	1.24e-05	0.000413758
ENSG00000135503	ACVR1B	134.172	1.25537	0.320171	3.92093	8.82e-05	0.00114528
ENSG00000164808	SPIDR	102.983	1.25448	0.312688	4.01192	6.02e-05	0.000939496
ENSG00000197601	FAR1	845.247	1.25388	0.369418	3.39422	0.000688243	0.00388968
ENSG00000163950	SLBP	301.086	1.2536	0.365587	3.429	0.000605812	0.0035793
ENSG00000109738	GLRB	26.1416	1.25206	0.35004	3.5769	0.000347699	0.0025528
ENSG00000152556	PFKM	260.12	1.25169	0.365838	3.42143	0.000622925	0.00364986
ENSG00000145414	NAF1	57.0462	1.25115	0.351703	3.55741	0.000374528	0.00266409
ENSG00000185436	IFNLR1	41.6132	1.25112	0.369089	3.38976	0.000699527	0.00393635
ENSG00000138032	PPM1B	918.492	1.25077	0.353675	3.53648	0.000405491	0.00278387
ENSG00000139116	KIF21A	358.957	1.2484	0.289598	4.31079	1.63e-05	0.000472589
ENSG00000196975	ANXA4	228.795	1.24822	0.382268	3.26531	0.00109343	0.00532355
ENSG00000115318	LOXL3	36.736	1.24809	0.443504	2.81415	0.00489065	0.0155376
ENSG00000250317	SMIM20	276.867	1.24692	0.385122	3.23774	0.00120481	0.0056892
ENSG00000120696	KBTBD7	152.233	1.24623	0.311183	4.00479	6.21e-05	0.000951184
ENSG00000177839	PCDHB9	26.2154	1.24589	0.408122	3.05274	0.00226759	0.00888451
ENSG00000116473	RAP1A	637.381	1.24558	0.34801	3.57913	0.000344737	0.00253822
ENSG00000101608	MYL12A	1789.05	1.24437	0.347165	3.58436	0.0003379	0.00251348
ENSG00000155508	CNOT8	254.267	1.24398	0.334561	3.71824	0.000200618	0.00184065
ENSG00000185761	ADAMTSL5	69.6373	1.24354	0.425046	2.92566	0.0034373	0.0120472
ENSG00000136098	NEK3	62.9108	1.24329	0.317841	3.91169	9.17e-05	0.0011736
ENSG00000246263	UBR5-AS1	28.0607	1.24313	0.384893	3.2298	0.00123876	0.00579929
ENSG00000125753	VASP	2522.86	1.24303	0.381903	3.25484	0.00113457	0.00546493
ENSG00000116641	DOCK7	57.4914	1.24301	0.390413	3.18384	0.00145336	0.00643792
ENSG00000118363	SPCS2	493.961	1.24263	0.51217	2.42621	0.0152576	0.0366239
ENSG00000093010	COMT	549.51	1.24184	0.452996	2.74138	0.00611813	0.0183361
ENSG00000163565	IFI16	428.255	1.2418	0.313226	3.96455	7.35e-05	0.00103202
ENSG00000157869	RAB28	192.743	1.24111	0.356833	3.47811	0.000504953	0.0032093
ENSG00000154319	FAM167A	22.6175	1.24053	0.456088	2.71994	0.00652943	0.0192976
ENSG00000137692	DCUN1D5	613.208	1.23998	0.340771	3.63874	0.000273971	0.00220158
ENSG00000234851	RPL23AP42	1820.82	1.23959	0.54148	2.28927	0.0220637	0.0486523
ENSG00000185115	NSMCE3	188.047	1.23849	0.338421	3.65962	0.000252588	0.00210247
ENSG00000154917	RAB6B	311.865	1.23816	0.373582	3.31429	0.000918772	0.00470359
ENSG00000115271	GCA	173.242	1.23783	0.281641	4.39507	1.11e-05	0.000399542
ENSG00000135801	TAF5L	310.627	1.23772	0.366877	3.37366	0.000741756	0.00408736
ENSG00000131845	ZNF304	233.69	1.23749	0.446046	2.77434	0.00553131	0.0170245
ENSG00000251369	ZNF550	135.108	1.23699	0.403113	3.0686	0.00215067	0.00858554
ENSG00000074266	EED	1084.51	1.23689	0.446575	2.76973	0.00561023	0.017186
ENSG00000070087	PFN2	2685.28	1.2367	0.365738	3.38138	0.00072123	0.00400945
ENSG00000102302	FGD1	121.699	1.236	0.365005	3.38624	0.000708567	0.00396493
ENSG00000085491	SLC25A24	658.485	1.23578	0.295522	4.18167	2.89e-05	0.000630195
ENSG00000218336	TENM3	185.044	1.23503	0.248121	4.97752	6.44e-07	8.73e-05
ENSG00000107807	TLX1	60.858	1.23472	0.425333	2.90295	0.00369669	0.0126696
ENSG00000153187	HNRNPU	6340.29	1.23454	0.347663	3.55096	0.000383826	0.00269611
ENSG00000144354	CDCA7	180.523	1.23439	0.402118	3.06973	0.00214254	0.00856096
ENSG00000145604	SKP2	488.796	1.23399	0.519251	2.37649	0.0174783	0.0408015
ENSG00000091542	ALKBH5	1136.3	1.23297	0.504441	2.44422	0.0145164	0.0352086
ENSG00000240225	ZNF542P	89.3186	1.2319	0.364704	3.37779	0.000730707	0.00404876
ENSG00000272047	GTF2H5	1265.36	1.2314	0.358927	3.43077	0.000601864	0.00356406
ENSG00000064703	DDX20	275.649	1.23122	0.296846	4.14766	3.36e-05	0.000682001
ENSG00000166997	CNPY4	242.04	1.23054	0.52617	2.33867	0.0193526	0.0440247
ENSG00000087206	UIMC1	189.866	1.22978	0.328455	3.74413	0.000181023	0.00173809
ENSG00000024862	CCDC28A	599.126	1.22975	0.323616	3.80002	0.000144686	0.00151744
ENSG00000136111	TBC1D4	105.348	1.22947	0.326328	3.7676	0.000164824	0.00163433
ENSG00000204642	HLA-F	192.302	1.22923	0.354525	3.46726	0.000525799	0.00328404
ENSG00000163281	GNPDA2	143.12	1.22916	0.330153	3.72299	0.000196876	0.00181786
ENSG00000137563	GGH	1204.99	1.22773	0.41768	2.93941	0.00328843	0.0116796
ENSG00000112941	PAPD7	252.537	1.22663	0.418805	2.92889	0.00340176	0.0119484
ENSG00000140598	EFL1	166.035	1.22652	0.31803	3.85661	0.000114969	0.0013272
ENSG00000144730	IL17RD	62.3866	1.22581	0.308286	3.97622	7e-05	0.00100677
ENSG00000171150	SOCS5	124.886	1.2258	0.273809	4.47685	7.58e-06	0.000320808
ENSG00000189057	FAM111B	761.564	1.22533	0.41959	2.92031	0.00349682	0.0121994
ENSG00000187189	TSPYL4	265.215	1.22286	0.313544	3.90012	9.61e-05	0.00119927
ENSG00000151929	BAG3	667.204	1.22284	0.390946	3.12789	0.00176066	0.00737771
ENSG00000096092	TMEM14A	1971.05	1.22254	0.401254	3.04679	0.002313	0.00902042
ENSG00000135763	URB2	198.199	1.22226	0.348312	3.50909	0.000449641	0.00296795
ENSG00000144895	EIF2A	384.006	1.22206	0.275722	4.43221	9.33e-06	0.000367725
ENSG00000141543	EIF4A3	2597.72	1.22191	0.507679	2.40686	0.0160904	0.0381903
ENSG00000136044	APPL2	90.2346	1.22124	0.385758	3.16581	0.00154651	0.00673363
ENSG00000145623	OSMR	304.078	1.22083	0.43223	2.82449	0.00473552	0.0151672
ENSG00000112234	FBXL4	75.102	1.22057	0.368285	3.31421	0.000919026	0.00470359
ENSG00000171488	LRRC8C	267.033	1.22031	0.301626	4.04579	5.21e-05	0.000855542
ENSG00000020426	MNAT1	423.982	1.22007	0.271371	4.49596	6.93e-06	0.000310535
ENSG00000139684	ESD	573.641	1.21982	0.338217	3.60662	0.000310211	0.00239232
ENSG00000114480	GBE1	260.768	1.21921	0.3562	3.42283	0.000619738	0.00364009
ENSG00000119929	CUTC	68.0411	1.21907	0.434794	2.8038	0.00505046	0.01591
ENSG00000151576	QTRT2	342.22	1.21789	0.321367	3.78971	0.000150822	0.00155426
ENSG00000147065	MSN	6470.34	1.21712	0.353919	3.43899	0.000583889	0.00349473
ENSG00000152359	POC5	74.4721	1.21643	0.319399	3.80849	0.000139817	0.00148734
ENSG00000155099	PIP4P2	49.2378	1.21468	0.431772	2.81324	0.00490454	0.0155629
ENSG00000197976	AKAP17A	384.888	1.21424	0.382847	3.17161	0.00151596	0.00664731
ENSG00000166750	SLFN5	76.596	1.21378	0.311536	3.89612	9.77e-05	0.00121342
ENSG00000000419	DPM1	530.473	1.21355	0.31585	3.84216	0.000121957	0.00137897
ENSG00000197951	ZNF71	203.685	1.21282	0.257789	4.70471	2.54e-06	0.000185817
ENSG00000115239	ASB3	100.829	1.21227	0.347599	3.48755	0.000487463	0.0031318
ENSG00000118242	MREG	34.1729	1.2122	0.337178	3.59512	0.000324238	0.00245264
ENSG00000175643	RMI2	267.326	1.21203	0.390472	3.10402	0.00190913	0.00782442
ENSG00000198088	NUP62CL	44.5672	1.21155	0.329447	3.67752	0.000235514	0.00203185
ENSG00000125629	INSIG2	106.505	1.21148	0.351764	3.444	0.000573171	0.00346674
ENSG00000152503	TRIM36	26.441	1.21039	0.336156	3.60067	0.000317396	0.00242786
ENSG00000178234	GALNT11	142.555	1.21012	0.280501	4.31412	1.6e-05	0.000471051
ENSG00000156374	PCGF6	219.157	1.20997	0.294997	4.10162	4.1e-05	0.000749669
ENSG00000182010	RTKN2	746.806	1.20969	0.334415	3.61734	0.000297646	0.00232575
ENSG00000126821	SGPP1	285.975	1.20962	0.421568	2.86933	0.00411345	0.0137045
ENSG00000189350	TOGARAM2	29.3429	1.20846	0.4859	2.48707	0.0128802	0.0321589
ENSG00000150787	PTS	593.791	1.20819	0.34472	3.50484	0.000456881	0.00299447
ENSG00000129084	PSMA1	2194.5	1.2064	0.379286	3.18072	0.00146909	0.00648775
ENSG00000085721	RRN3	664.282	1.20613	0.439665	2.7433	0.00608248	0.0182587
ENSG00000178184	PARD6G	911.781	1.20602	0.347205	3.47351	0.000513698	0.00323956
ENSG00000090487	SPG21	1088.68	1.20403	0.31322	3.84403	0.000121033	0.00137403
ENSG00000116668	SWT1	31.4633	1.20402	0.330934	3.63826	0.000274487	0.00220437
ENSG00000066583	ISOC1	866.248	1.20389	0.338546	3.55606	0.00037646	0.00267291
ENSG00000099364	FBXL19	255.542	1.20317	0.422841	2.84545	0.00443481	0.0144749
ENSG00000166562	SEC11C	958.543	1.20289	0.43362	2.77407	0.00553599	0.0170334
ENSG00000239559	RPL37P2	1187.84	1.20262	0.385221	3.1219	0.0017969	0.00748564
ENSG00000136352	NKX2-1	144.87	1.20115	0.463481	2.59159	0.00955325	0.0256105
ENSG00000165507	DEPP1	81.4358	1.20097	0.397741	3.01947	0.00253215	0.00968351
ENSG00000185085	INTS5	507.622	1.20038	0.427962	2.80488	0.00503348	0.0158714
ENSG00000265681	RPL17	2942.62	1.20037	0.423113	2.837	0.00455399	0.0147602
ENSG00000113721	PDGFRB	37.2579	1.20037	0.458854	2.61601	0.00889647	0.0242972
ENSG00000117118	SDHB	512.988	1.20027	0.520147	2.30755	0.0210241	0.0470214
ENSG00000080819	CPOX	374.308	1.20023	0.370578	3.23881	0.00120029	0.00567845
ENSG00000101624	CEP76	242.672	1.19997	0.305637	3.92614	8.63e-05	0.00113552
ENSG00000135829	DHX9	532.889	1.19774	0.240626	4.97759	6.44e-07	8.73e-05
ENSG00000120963	ZNF706	416.46	1.19681	0.39747	3.01107	0.00260327	0.00987421
ENSG00000153207	AHCTF1	154.73	1.19544	0.308263	3.87799	0.000105321	0.00126638
ENSG00000175895	PLEKHF2	81.5519	1.19532	0.289877	4.12354	3.73e-05	0.000716181
ENSG00000077152	UBE2T	1026.01	1.19433	0.35033	3.40915	0.000651655	0.00375799
ENSG00000137812	KNL1	348.71	1.19405	0.266835	4.47485	7.65e-06	0.000320901
ENSG00000121578	B4GALT4	119.278	1.19395	0.447374	2.66881	0.00761209	0.0215843
ENSG00000135916	ITM2C	267.839	1.19216	0.391503	3.04509	0.00232611	0.00905256
ENSG00000115944	COX7A2L	4012.37	1.19179	0.406483	2.93196	0.00336829	0.0118629
ENSG00000111832	RWDD1	2537.03	1.1907	0.354061	3.36297	0.000771079	0.00417815
ENSG00000186522	SEPT10	572.444	1.19039	0.287937	4.13419	3.56e-05	0.000701096
ENSG00000198729	PPP1R14C	692.66	1.18997	0.383116	3.10602	0.00189623	0.00778811
ENSG00000011021	CLCN6	46.9021	1.1897	0.333961	3.5624	0.000367479	0.00263578
ENSG00000156502	SUPV3L1	89.7227	1.18942	0.309186	3.84693	0.000119607	0.00136492
ENSG00000074047	GLI2	777.009	1.18909	0.459782	2.58621	0.00970379	0.0259073
ENSG00000167447	SMG8	675.081	1.18853	0.437352	2.71757	0.00657639	0.0193967
ENSG00000174132	FAM174A	154.761	1.18809	0.371131	3.20126	0.00136826	0.00618952
ENSG00000115446	UNC50	330.875	1.18806	0.344713	3.44653	0.000567839	0.00344246
ENSG00000146729	NIPSNAP2	1096.14	1.18746	0.35522	3.34289	0.000829117	0.00438466
ENSG00000113161	HMGCR	200.403	1.18743	0.333768	3.55765	0.000374183	0.00266409
ENSG00000133657	ATP13A3	1113.55	1.18655	0.270112	4.3928	1.12e-05	0.000399599
ENSG00000164329	PAPD4	25.1664	1.18561	0.301836	3.928	8.57e-05	0.00113132
ENSG00000205269	TMEM170B	91.8038	1.18518	0.285922	4.1451	3.4e-05	0.000682853
ENSG00000153721	CNKSR3	85.428	1.18497	0.36345	3.26033	0.00111283	0.00539155
ENSG00000165891	E2F7	291.733	1.18468	0.271923	4.35669	1.32e-05	0.000429483
ENSG00000147457	CHMP7	299.094	1.18462	0.324346	3.65235	0.000259855	0.00214681
ENSG00000038274	MAT2B	494.129	1.18458	0.314937	3.76133	0.00016901	0.0016555
ENSG00000154813	DPH3	267.259	1.18338	0.295538	4.00417	6.22e-05	0.000951653
ENSG00000154655	L3MBTL4	37.5046	1.18338	0.430848	2.74662	0.0060212	0.0181123
ENSG00000203791	EEF1AKMT2	484.772	1.18316	0.295531	4.0035	6.24e-05	0.000951653
ENSG00000144744	UBA3	264.392	1.18183	0.296609	3.98447	6.76e-05	0.00099199
ENSG00000114529	C3orf52	77.2177	1.18182	0.303794	3.89019	0.000100164	0.00123053
ENSG00000143815	LBR	1950.68	1.18173	0.344094	3.43432	0.000594052	0.00353604
ENSG00000134780	DAGLA	46.9379	1.18162	0.469966	2.51427	0.0119278	0.0302732
ENSG00000171428	NAT1	48.5925	1.18103	0.313064	3.77248	0.000161635	0.00161511
ENSG00000149100	EIF3M	1686.87	1.17935	0.43237	2.72763	0.00637914	0.0189438
ENSG00000129657	SEC14L1	424.397	1.17862	0.354321	3.32641	0.000879722	0.00456347
ENSG00000164172	MOCS2	840.35	1.1784	0.419881	2.8065	0.00500827	0.0158226
ENSG00000169715	MT1E	9743.75	1.1772	0.316061	3.72459	0.000195632	0.0018128
ENSG00000089009	RPL6	756.268	1.17708	0.368304	3.19595	0.00139374	0.00626339
ENSG00000172469	MANEA	24.7032	1.17704	0.369614	3.18452	0.00144993	0.00642713
ENSG00000138035	PNPT1	316.344	1.177	0.244805	4.80791	1.53e-06	0.000140729
ENSG00000125821	DTD1	1527.76	1.17671	0.516844	2.27671	0.0228033	0.049911
ENSG00000101955	SRPX	39.0618	1.17528	0.417328	2.81619	0.00485962	0.015477
ENSG00000158615	PPP1R15B	388.889	1.17506	0.331621	3.54339	0.000395012	0.0027392
ENSG00000171617	ENC1	440.563	1.17434	0.230826	5.08754	3.63e-07	6.65e-05
ENSG00000116685	KIAA2013	2841.8	1.17432	0.36302	3.23487	0.00121698	0.005726
ENSG00000258890	CEP95	284.681	1.17402	0.341687	3.43594	0.000590503	0.00352244
ENSG00000104228	TRIM35	258.55	1.17352	0.330887	3.5466	0.000390239	0.00272372
ENSG00000177917	ARL6IP6	139.123	1.17346	0.306269	3.83147	0.00012738	0.0014128
ENSG00000143106	PSMA5	898.31	1.17328	0.353676	3.31739	0.000908621	0.00466502
ENSG00000075239	ACAT1	583.644	1.17315	0.307015	3.82113	0.00013284	0.00144744
ENSG00000147642	SYBU	69.7953	1.17296	0.440846	2.66071	0.00779754	0.0220056
ENSG00000091483	FH	1464.33	1.17224	0.415388	2.82204	0.0047719	0.0152537
ENSG00000034693	PEX3	93.2461	1.17173	0.345159	3.39475	0.000686913	0.0038886
ENSG00000168917	SLC35G2	22.5699	1.17051	0.434909	2.69139	0.00711545	0.0205487
ENSG00000239911	PRKAG2-AS1	35.7202	1.1696	0.426858	2.74003	0.00614337	0.0184017
ENSG00000167112	TRUB2	359.285	1.16895	0.338784	3.45043	0.000559687	0.00342628
ENSG00000198561	CTNND1	472.046	1.16866	0.306131	3.8175	0.000134808	0.00145911
ENSG00000251022	THAP9-AS1	150.87	1.16777	0.386602	3.02061	0.00252267	0.00965575
ENSG00000133393	FOPNL	549.485	1.16715	0.332534	3.50986	0.000448346	0.00296442
ENSG00000138688	KIAA1109	300.157	1.16707	0.351711	3.31826	0.000905802	0.00465606
ENSG00000119673	ACOT2	1222.45	1.16634	0.405849	2.87383	0.00405531	0.013549
ENSG00000168496	FEN1	8249.9	1.16591	0.458529	2.54272	0.0109994	0.0284389
ENSG00000136560	TANK	141.655	1.16567	0.291803	3.99473	6.48e-05	0.000967421
ENSG00000141068	KSR1	103.223	1.16562	0.424584	2.74532	0.00604512	0.0181675
ENSG00000175497	DPP10	82.9817	1.16492	0.434377	2.68182	0.0073223	0.0209877
ENSG00000188641	DPYD	29.3147	1.16484	0.369734	3.15047	0.00163008	0.006983
ENSG00000155660	PDIA4	581.628	1.16441	0.34733	3.35247	0.000800951	0.00427941
ENSG00000113384	GOLPH3	623.857	1.16432	0.370886	3.13929	0.00169356	0.0071793
ENSG00000137947	GTF2B	95.7065	1.16423	0.397912	2.92584	0.00343523	0.0120432
ENSG00000151229	SLC2A13	33.6362	1.16359	0.321634	3.61774	0.00029719	0.00232396
ENSG00000165338	HECTD2	53.5311	1.16261	0.300522	3.86863	0.000109448	0.00128847
ENSG00000145337	PYURF	1297.39	1.16233	0.305898	3.79971	0.000144863	0.00151744
ENSG00000123983	ACSL3	1444.39	1.16209	0.294516	3.94578	7.95e-05	0.00108077
ENSG00000166128	RAB8B	349.107	1.16165	0.311852	3.725	0.000195319	0.00181119
ENSG00000155903	RASA2	102.825	1.16121	0.298678	3.88785	0.000101136	0.00123667
ENSG00000234444	ZNF736	23.9193	1.1598	0.355997	3.25791	0.00112237	0.00542724
ENSG00000221883	ARIH2OS	22.6036	1.1598	0.441224	2.6286	0.00857369	0.0236622
ENSG00000006327	TNFRSF12A	4511.88	1.15956	0.326343	3.55321	0.000380563	0.00268063
ENSG00000152642	GPD1L	221.356	1.15906	0.460106	2.51911	0.0117653	0.0299485
ENSG00000197063	MAFG	1187.81	1.15866	0.324857	3.56667	0.000361553	0.00261613
ENSG00000141505	ASGR1	99.2492	1.1586	0.448645	2.58244	0.00981039	0.0261372
ENSG00000158163	DZIP1L	190.387	1.1567	0.354001	3.26751	0.00108499	0.00529673
ENSG00000013619	MAMLD1	27.156	1.15632	0.478585	2.41612	0.0156867	0.0373986
ENSG00000117528	ABCD3	432.49	1.15608	0.365431	3.16362	0.00155818	0.00677311
ENSG00000136205	TNS3	156.531	1.15531	0.292767	3.94618	7.94e-05	0.00108077
ENSG00000231528	FAM225A	49.8539	1.15524	0.47112	2.45212	0.0142019	0.0345966
ENSG00000172239	PAIP1	580.915	1.15523	0.245373	4.70808	2.5e-06	0.000185817
ENSG00000164109	MAD2L1	1501.67	1.15519	0.294954	3.91652	8.98e-05	0.00115833
ENSG00000138119	MYOF	118.147	1.15456	0.318308	3.62719	0.000286525	0.00227021
ENSG00000173889	PHC3	194.29	1.15437	0.382905	3.01477	0.0025717	0.00979158
ENSG00000132819	RBM38	4566.9	1.15332	0.42668	2.70302	0.00687134	0.0200036
ENSG00000105855	ITGB8	98.7475	1.15289	0.335371	3.43765	0.000586782	0.00350346
ENSG00000101447	FAM83D	913.896	1.1523	0.376127	3.0636	0.00218693	0.0086799
ENSG00000166924	NYAP1	69.4287	1.15229	0.410188	2.80918	0.00496686	0.0157224
ENSG00000163636	PSMD6	411.006	1.15114	0.321118	3.58479	0.000337347	0.0025108
ENSG00000109674	NEIL3	24.6596	1.15107	0.446831	2.57608	0.00999274	0.0264885
ENSG00000121644	DESI2	432.533	1.14929	0.247254	4.64819	3.35e-06	0.000212434
ENSG00000151498	ACAD8	143.198	1.1485	0.303572	3.78328	0.000154776	0.00157457
ENSG00000167552	TUBA1A	1551.23	1.14839	0.387098	2.96667	0.0030104	0.0109676
ENSG00000011258	MBTD1	63.6532	1.14813	0.258635	4.43918	9.03e-06	0.000361485
ENSG00000110429	FBXO3	256.949	1.14792	0.315335	3.64032	0.000272295	0.00219626
ENSG00000237550	RPL9P9	638.079	1.14736	0.356823	3.21549	0.00130222	0.00597806
ENSG00000061676	NCKAP1	448.948	1.1461	0.333035	3.44138	0.000578747	0.00348149
ENSG00000161021	MAML1	230.823	1.14559	0.325737	3.51693	0.000436565	0.00292769
ENSG00000163513	TGFBR2	118.017	1.1453	0.303501	3.77362	0.000160899	0.00161147
ENSG00000158411	MITD1	878.685	1.14516	0.293169	3.90613	9.38e-05	0.00119041
ENSG00000114744	COMMD2	276.284	1.14502	0.31124	3.67888	0.000234256	0.00202773
ENSG00000172845	SP3	158.945	1.14491	0.238092	4.8087	1.52e-06	0.000140729
ENSG00000159658	EFCAB14	470.24	1.14486	0.308301	3.71346	0.000204443	0.00186001
ENSG00000103671	TRIP4	310.911	1.14473	0.309326	3.70072	0.000214988	0.00192101
ENSG00000198689	SLC9A6	245.042	1.14415	0.397218	2.8804	0.00397167	0.0133656
ENSG00000139133	ALG10	295.669	1.14353	0.331639	3.44812	0.000564509	0.0034326
ENSG00000057657	PRDM1	36.0457	1.14353	0.378532	3.02095	0.0025198	0.00965575
ENSG00000185989	RASA3	322.219	1.1432	0.394653	2.89673	0.00377071	0.0128522
ENSG00000171219	CDC42BPG	185.353	1.14286	0.299206	3.81964	0.000133646	0.00145015
ENSG00000172465	TCEAL1	175.327	1.14196	0.360713	3.16583	0.00154642	0.00673363
ENSG00000243680	RPL37P23	88.7625	1.1416	0.385009	2.96513	0.00302554	0.0110087
ENSG00000239382	ALKBH6	344.269	1.1411	0.460237	2.47938	0.0131611	0.0327205
ENSG00000131981	LGALS3	367.579	1.141	0.312096	3.65591	0.000256274	0.002125
ENSG00000105717	PBX4	25.3901	1.13965	0.402588	2.8308	0.00464319	0.0149414
ENSG00000164898	FMC1	654.054	1.13959	0.455491	2.5019	0.0123529	0.0311408
ENSG00000109618	SEPSECS	38.1305	1.1389	0.320893	3.54916	0.000386459	0.0027029
ENSG00000169085	C8orf46	29.392	1.13853	0.421125	2.70355	0.00686028	0.0199804
ENSG00000135365	PHF21A	350.064	1.13841	0.260311	4.37327	1.22e-05	0.000412549
ENSG00000151693	ASAP2	43.5223	1.13816	0.467215	2.43605	0.0148485	0.0358136
ENSG00000182919	C11orf54	98.7152	1.13694	0.266163	4.27158	1.94e-05	0.000524454
ENSG00000179195	ZNF664	738.094	1.13682	0.330173	3.4431	0.000575092	0.00347351
ENSG00000120533	ENY2	3716.34	1.13668	0.328606	3.45911	0.000541965	0.00334963
ENSG00000139318	DUSP6	22.9516	1.13649	0.494071	2.30025	0.021434	0.0476514
ENSG00000112182	BACH2	70.518	1.13592	0.321641	3.53165	0.000412971	0.00282182
ENSG00000232346	Z74021.1	44.9806	1.13515	0.390425	2.90749	0.00364346	0.01255
ENSG00000058453	CROCC	88.8094	1.135	0.334208	3.3961	0.000683539	0.00387826
ENSG00000196247	ZNF107	51.9531	1.13438	0.346746	3.27149	0.00106982	0.0052423
ENSG00000096060	FKBP5	297	1.1337	0.251818	4.50207	6.73e-06	0.000309996
ENSG00000151743	AMN1	242.835	1.13322	0.326388	3.472	0.000516593	0.00325048
ENSG00000129460	NGDN	1422.04	1.13317	0.431709	2.62485	0.00866862	0.0238685
ENSG00000171109	MFN1	569.904	1.13313	0.226444	5.00402	5.61e-07	8.52e-05
ENSG00000205413	SAMD9	75.361	1.13292	0.283494	3.99628	6.43e-05	0.000962217
ENSG00000139990	DCAF5	1391.73	1.13238	0.363485	3.11535	0.00183727	0.00760754
ENSG00000185591	SP1	333.474	1.13233	0.308728	3.66771	0.000244729	0.00207422
ENSG00000181588	MEX3D	560.257	1.13227	0.269576	4.20019	2.67e-05	0.000604466
ENSG00000107371	EXOSC3	653.519	1.13077	0.358542	3.1538	0.0016116	0.00692908
ENSG00000112242	E2F3	1354.34	1.13064	0.240023	4.71055	2.47e-06	0.000185817
ENSG00000115539	PDCL3	150.17	1.12926	0.280657	4.02365	5.73e-05	0.000906969
ENSG00000166734	CASC4	388.84	1.12906	0.304971	3.70217	0.00021376	0.0019153
ENSG00000129691	ASH2L	681.77	1.129	0.370399	3.04805	0.00230328	0.00899062
ENSG00000048392	RRM2B	2131.73	1.12753	0.315343	3.57555	0.000349492	0.00256163
ENSG00000068366	ACSL4	396.176	1.1275	0.306445	3.67928	0.000233892	0.00202592
ENSG00000111666	CHPT1	439.146	1.12732	0.366586	3.07519	0.00210368	0.00843419
ENSG00000114784	EIF1B	397.962	1.12685	0.341671	3.29806	0.000973567	0.00490101
ENSG00000089876	DHX32	162.644	1.12669	0.289555	3.89109	9.98e-05	0.00122947
ENSG00000101444	AHCY	2488.74	1.12651	0.432466	2.60485	0.00919155	0.0248974
ENSG00000138795	LEF1	118.941	1.12638	0.31738	3.54898	0.000386724	0.0027029
ENSG00000127666	TICAM1	510.449	1.12619	0.385267	2.92314	0.00346517	0.0121155
ENSG00000156510	HKDC1	60.2908	1.12598	0.457115	2.46324	0.0137689	0.0338571
ENSG00000050748	MAPK9	544.8	1.12571	0.294036	3.82848	0.000128935	0.00141881
ENSG00000107938	EDRF1	70.152	1.12557	0.29396	3.829	0.000128668	0.00141874
ENSG00000116117	PARD3B	117.436	1.12537	0.284927	3.94966	7.83e-05	0.00107405
ENSG00000165997	ARL5B	453.994	1.12374	0.313784	3.58126	0.000341941	0.00252908
ENSG00000163710	PCOLCE2	230.5	1.12349	0.402622	2.79043	0.00526381	0.0163806
ENSG00000146143	PRIM2	320.255	1.12342	0.378716	2.9664	0.00301304	0.0109741
ENSG00000100403	ZC3H7B	1761.71	1.12094	0.366621	3.05748	0.00223206	0.00878908
ENSG00000116199	FAM20B	1190.34	1.12066	0.293015	3.82459	0.000130988	0.00143461
ENSG00000254535	PABPC4L	129.181	1.11994	0.206509	5.42321	5.85e-08	1.69e-05
ENSG00000111554	MDM1	50.7493	1.1189	0.315755	3.54357	0.000394751	0.0027392
ENSG00000204560	DHX16	230.893	1.11829	0.366241	3.05343	0.00226242	0.00887105
ENSG00000166450	PRTG	44.7214	1.11817	0.360239	3.10396	0.0019095	0.00782442
ENSG00000166900	STX3	878.793	1.1179	0.340019	3.28777	0.00100985	0.00503954
ENSG00000152942	RAD17	1178.39	1.11757	0.335579	3.33028	0.000867575	0.0045221
ENSG00000150054	MPP7	143.149	1.1172	0.312603	3.57387	0.000351745	0.00257379
ENSG00000196363	WDR5	5108.49	1.11704	0.426099	2.62156	0.00875284	0.0240198
ENSG00000269556	TMEM185A	25.2588	1.11681	0.398667	2.80135	0.00508891	0.0160036
ENSG00000134970	TMED7	569.098	1.11673	0.336321	3.32041	0.000898838	0.00463675
ENSG00000124596	OARD1	509.124	1.11661	0.263474	4.23802	2.25e-05	0.000564898
ENSG00000198056	PRIM1	231.566	1.11559	0.323266	3.45099	0.000558534	0.00342185
ENSG00000113742	CPEB4	250.582	1.11532	0.258177	4.31997	1.56e-05	0.000465611
ENSG00000141127	PRPSAP2	269.631	1.11506	0.286941	3.88604	0.000101891	0.00124161
ENSG00000125398	SOX9	1119.44	1.11483	0.271414	4.10748	4e-05	0.000737829
ENSG00000103018	CYB5B	559.233	1.11396	0.313286	3.55572	0.000376941	0.00267291
ENSG00000134317	GRHL1	48.8434	1.11396	0.365204	3.05023	0.0022867	0.00894466
ENSG00000131373	HACL1	128.856	1.11395	0.410135	2.71606	0.00660643	0.0194588
ENSG00000120278	PLEKHG1	31.1482	1.11368	0.433186	2.57091	0.0101433	0.0267371
ENSG00000169131	ZNF354A	340.78	1.11351	0.395537	2.81518	0.00487492	0.0155068
ENSG00000100796	PPP4R3A	529.481	1.11343	0.255143	4.36396	1.28e-05	0.000419626
ENSG00000205544	TMEM256	1152.93	1.11311	0.339759	3.27617	0.00105225	0.00518944
ENSG00000197467	COL13A1	292.39	1.11247	0.304617	3.65202	0.000260185	0.00214752
ENSG00000005238	FAM214B	566.302	1.11207	0.453343	2.45303	0.0141658	0.0345254
ENSG00000158122	AAED1	514.945	1.11094	0.425568	2.61049	0.00904121	0.024572
ENSG00000047634	SCML1	61.0487	1.11074	0.430754	2.57858	0.00992059	0.0263563
ENSG00000060069	CTDP1	362.115	1.11062	0.422438	2.62908	0.00856162	0.0236339
ENSG00000172059	KLF11	313.976	1.10951	0.312135	3.55459	0.000378576	0.00267426
ENSG00000131979	GCH1	140.217	1.10921	0.43725	2.53678	0.0111877	0.0287938
ENSG00000139117	CPNE8	110.071	1.10912	0.266077	4.16843	3.07e-05	0.000648829
ENSG00000127980	PEX1	33.934	1.10909	0.323776	3.42549	0.000613691	0.003616
ENSG00000101052	IFT52	163.77	1.10896	0.373772	2.96695	0.00300766	0.0109607
ENSG00000134954	ETS1	972.76	1.10861	0.255814	4.33363	1.47e-05	0.000452893
ENSG00000180758	GPR157	71.9891	1.10678	0.331375	3.33996	0.000837919	0.00441363
ENSG00000169679	BUB1	518.657	1.10656	0.185364	5.96964	2.38e-09	2.56e-06
ENSG00000118965	WDR35	32.1996	1.1047	0.323574	3.41407	0.000639997	0.00371713
ENSG00000142945	KIF2C	1188.59	1.10438	0.356231	3.10017	0.00193407	0.00789891
ENSG00000020181	ADGRA2	126.962	1.10401	0.374328	2.94931	0.00318481	0.0114176
ENSG00000143942	CHAC2	67.9639	1.10369	0.285149	3.87059	0.000108574	0.00128341
ENSG00000111144	LTA4H	1090.8	1.10363	0.347327	3.1775	0.00148552	0.00654694
ENSG00000253719	ATXN7L3B	824.807	1.10354	0.379361	2.90895	0.00362648	0.0125149
ENSG00000109390	NDUFC1	1580.81	1.10337	0.394648	2.79583	0.00517664	0.0161817
ENSG00000116209	TMEM59	1014.88	1.10295	0.350772	3.14434	0.00166461	0.00709121
ENSG00000083937	CHMP2B	568.134	1.10277	0.304973	3.61595	0.00029925	0.00233268
ENSG00000113460	BRIX1	817.952	1.10171	0.302429	3.64289	0.000269595	0.00218396
ENSG00000143442	POGZ	392.189	1.10113	0.350743	3.13941	0.00169286	0.00717867
ENSG00000167674	HDGFL2	713.804	1.10011	0.287262	3.82965	0.000128328	0.00141727
ENSG00000155974	GRIP1	38.0767	1.09964	0.266506	4.12615	3.69e-05	0.000715236
ENSG00000122870	BICC1	50.883	1.09904	0.325578	3.37564	0.000736429	0.00406956
ENSG00000180543	TSPYL5	503.115	1.09879	0.371639	2.9566	0.00311054	0.0112411
ENSG00000100784	RPS6KA5	36.2923	1.0979	0.372096	2.9506	0.00317162	0.011386
ENSG00000105997	HOXA3	43.7173	1.0978	0.42385	2.59007	0.00959551	0.0256973
ENSG00000141570	CBX8	418.643	1.09658	0.404586	2.71038	0.00672058	0.0197192
ENSG00000002834	LASP1	7688.36	1.09654	0.440408	2.48983	0.0127804	0.0319632
ENSG00000130935	NOL11	1316.46	1.09534	0.350171	3.12801	0.00175994	0.00737771
ENSG00000103966	EHD4	368.121	1.09526	0.334393	3.27536	0.00105528	0.00519456
ENSG00000164919	COX6C	8763.82	1.09525	0.422355	2.59319	0.00950908	0.0255546
ENSG00000139163	ETNK1	440.891	1.09513	0.325747	3.36189	0.000774101	0.00418059
ENSG00000088298	EDEM2	102.003	1.09481	0.447956	2.444	0.0145252	0.0352234
ENSG00000006459	KDM7A	35.2924	1.09455	0.318275	3.43901	0.000583856	0.00349473
ENSG00000163558	PRKCI	158.398	1.09404	0.28295	3.86655	0.000110384	0.00129145
ENSG00000128268	MGAT3	206.089	1.09403	0.42209	2.59194	0.00954364	0.0256006
ENSG00000132639	SNAP25	39.6628	1.094	0.356907	3.06522	0.00217513	0.0086434
ENSG00000183475	ASB7	155.057	1.09382	0.34035	3.2138	0.0013099	0.00600275
ENSG00000105866	SP4	99.0751	1.09242	0.225608	4.8421	1.28e-06	0.000127991
ENSG00000164736	SOX17	121.621	1.09234	0.370127	2.95125	0.00316492	0.0113713
ENSG00000079150	FKBP7	29.7216	1.09224	0.320519	3.40771	0.000655103	0.00376678
ENSG00000140543	DET1	21.7014	1.09184	0.360738	3.02669	0.0024725	0.00951693
ENSG00000122550	KLHL7	83.4511	1.09123	0.418096	2.61	0.00905421	0.0245971
ENSG00000146476	ARMT1	89.2264	1.09014	0.297712	3.66174	0.000250506	0.00209651
ENSG00000186814	ZSCAN30	19.744	1.09012	0.386729	2.81882	0.00481999	0.0153809
ENSG00000210151	MT-TS1	48.8114	1.09011	0.336706	3.23756	0.00120555	0.0056892
ENSG00000140374	ETFA	4598.84	1.08996	0.406726	2.67985	0.00736548	0.0210604
ENSG00000178425	NT5DC1	103.114	1.08921	0.341615	3.18842	0.00143055	0.00636651
ENSG00000168938	PPIC	1335.3	1.08875	0.247141	4.40537	1.06e-05	0.000393132
ENSG00000095951	HIVEP1	146.163	1.08861	0.412846	2.63684	0.0083683	0.0232483
ENSG00000166925	TSC22D4	355.665	1.08798	0.45617	2.38504	0.0170771	0.0400593
ENSG00000198839	ZNF277	79.4296	1.08742	0.331476	3.28055	0.00103605	0.00513324
ENSG00000180776	ZDHHC20	537.115	1.08704	0.337313	3.22265	0.0012701	0.00587206
ENSG00000156858	PRR14	216.192	1.08672	0.333454	3.25898	0.00111814	0.00541185
ENSG00000115966	ATF2	103.688	1.08666	0.239495	4.53727	5.7e-06	0.000289606
ENSG00000198853	RUSC2	72.25	1.08649	0.414275	2.62262	0.00872553	0.0239846
ENSG00000082258	CCNT2	186.959	1.08504	0.286331	3.78947	0.000150969	0.00155426
ENSG00000091127	PUS7	172.196	1.08477	0.259977	4.17256	3.01e-05	0.000642398
ENSG00000126705	AHDC1	137.077	1.08438	0.308081	3.51979	0.000431896	0.00291289
ENSG00000183624	HMCES	1824.16	1.08386	0.317461	3.41415	0.000639807	0.00371713
ENSG00000182095	TNRC18	241.084	1.08297	0.242526	4.46539	7.99e-06	0.000332205
ENSG00000109436	TBC1D9	70.6324	1.08289	0.396398	2.73183	0.00629829	0.018726
ENSG00000125845	BMP2	76.1205	1.08242	0.301433	3.5909	0.000329534	0.00248104
ENSG00000125686	MED1	1429.58	1.08169	0.272823	3.96479	7.35e-05	0.00103202
ENSG00000137393	RNF144B	39.2316	1.08142	0.332832	3.24914	0.00115756	0.0055428
ENSG00000004487	KDM1A	460.427	1.08107	0.203568	5.3106	1.09e-07	2.73e-05
ENSG00000151414	NEK7	330.928	1.08087	0.258668	4.17859	2.93e-05	0.000632969
ENSG00000132463	GRSF1	3976.72	1.08053	0.354455	3.04844	0.00230035	0.0089872
ENSG00000134453	RBM17	2443.73	1.08032	0.235713	4.58322	4.58e-06	0.000256622
ENSG00000111752	PHC1	227.623	1.07951	0.253077	4.26554	1.99e-05	0.000531911
ENSG00000169902	TPST1	281.838	1.07938	0.312776	3.45097	0.000558568	0.00342185
ENSG00000091409	ITGA6	413.295	1.07908	0.3603	2.99495	0.00274486	0.0102735
ENSG00000140395	WDR61	502.116	1.07897	0.38045	2.83605	0.00456751	0.014793
ENSG00000183783	KCTD8	71.2338	1.07891	0.31417	3.43415	0.000594414	0.00353604
ENSG00000118680	MYL12B	8164.31	1.07864	0.288384	3.74031	0.000183795	0.00175387
ENSG00000111581	NUP107	132.381	1.07863	0.299636	3.59981	0.000318446	0.00242956
ENSG00000158321	AUTS2	720.338	1.07824	0.389618	2.76744	0.00564983	0.0172748
ENSG00000121691	CAT	261.591	1.07807	0.283057	3.80868	0.000139712	0.00148734
ENSG00000212464	SNORA12	68.8948	1.07806	0.361591	2.98143	0.00286904	0.01058
ENSG00000103187	COTL1	2896.26	1.07762	0.336837	3.19923	0.00137796	0.00621825
ENSG00000113396	SLC27A6	23.6941	1.07746	0.374942	2.87367	0.0040573	0.0135521
ENSG00000177311	ZBTB38	150.302	1.07728	0.229865	4.68655	2.78e-06	0.000193303
ENSG00000261188	Z95115.1	151.483	1.07646	0.372767	2.88775	0.00388014	0.0131289
ENSG00000187994	RINL	112.79	1.07576	0.404519	2.65936	0.00782882	0.0220796
ENSG00000185112	FAM43A	242.309	1.07541	0.292866	3.67202	0.000240638	0.00206188
ENSG00000145779	TNFAIP8	296.561	1.07499	0.382877	2.80768	0.00499005	0.0157727
ENSG00000156009	MAGEA8	169.848	1.07482	0.316171	3.39949	0.000675122	0.00383552
ENSG00000156482	RPL30	8768.32	1.07374	0.336679	3.18922	0.00142655	0.00635597
ENSG00000090615	GOLGA3	1164.85	1.07177	0.279954	3.82836	0.000129002	0.00141881
ENSG00000256683	ZNF350	113.273	1.07156	0.411019	2.60708	0.00913189	0.0247667
ENSG00000138311	ZNF365	120.261	1.07141	0.389402	2.75142	0.00593384	0.0179034
ENSG00000198889	DCAF12L1	67.1064	1.07116	0.310669	3.44792	0.000564912	0.0034326
ENSG00000163818	LZTFL1	178.716	1.07085	0.310234	3.45175	0.000556956	0.00341631
ENSG00000140382	HMG20A	231.881	1.07041	0.286192	3.74019	0.00018388	0.00175387
ENSG00000076604	TRAF4	717.918	1.07035	0.373333	2.86701	0.00414373	0.0137759
ENSG00000152894	PTPRK	688.018	1.06881	0.346632	3.08341	0.00204642	0.00824016
ENSG00000096070	BRPF3	171.965	1.06848	0.388817	2.74802	0.00599567	0.018042
ENSG00000121039	RDH10	139.036	1.06839	0.291564	3.66435	0.000247966	0.00208842
ENSG00000168005	SPINDOC	408.775	1.06834	0.327127	3.26583	0.00109146	0.00531829
ENSG00000099194	SCD	5204.1	1.06811	0.309178	3.45467	0.00055096	0.00339233
ENSG00000151491	EPS8	213.171	1.06767	0.220732	4.83693	1.32e-06	0.000129602
ENSG00000104691	UBXN8	144.609	1.06749	0.38073	2.80379	0.00505058	0.01591
ENSG00000127720	METTL25	28.3866	1.06724	0.280869	3.79978	0.000144826	0.00151744
ENSG00000177614	PGBD5	43.104	1.06625	0.365992	2.91331	0.00357624	0.0124149
ENSG00000158079	PTPDC1	134.221	1.06615	0.280034	3.80723	0.000140534	0.00149253
ENSG00000253250	C8orf88	572.293	1.06574	0.40356	2.64086	0.00826968	0.0230877
ENSG00000134569	LRP4	70.9371	1.06538	0.411986	2.58597	0.00971066	0.025915
ENSG00000137513	NARS2	83.23	1.06506	0.280904	3.79152	0.000149728	0.00154783
ENSG00000176018	LYSMD3	113.908	1.06482	0.230732	4.61497	3.93e-06	0.000230399
ENSG00000116698	SMG7	563.418	1.06466	0.322315	3.30318	0.000955957	0.00484307
ENSG00000117318	ID3	2789.16	1.06432	0.452306	2.35309	0.0186179	0.0428176
ENSG00000121064	SCPEP1	124.029	1.06403	0.31408	3.38777	0.000704643	0.00395147
ENSG00000164327	RICTOR	337.668	1.0633	0.280982	3.78424	0.000154181	0.00157325
ENSG00000255112	CHMP1B	254.831	1.06307	0.324116	3.2799	0.00103845	0.00513848
ENSG00000112624	BICRAL	279.161	1.06261	0.351915	3.01952	0.00253178	0.00968351
ENSG00000108733	PEX12	30.9423	1.06257	0.379788	2.79779	0.00514535	0.0161265
ENSG00000170502	NUDT9	201.294	1.06225	0.355898	2.9847	0.00283859	0.0105034
ENSG00000186073	C15orf41	33.3643	1.06174	0.413892	2.56526	0.0103099	0.0270646
ENSG00000213442	RPL18AP3	219.013	1.06166	0.357062	2.97333	0.00294591	0.0107962
ENSG00000176619	LMNB2	3315.18	1.06147	0.346631	3.06225	0.0021968	0.00869922
ENSG00000152952	PLOD2	512.065	1.06136	0.359207	2.95474	0.00312932	0.0112871
ENSG00000121005	CRISPLD1	94.6595	1.06109	0.327725	3.23775	0.00120474	0.0056892
ENSG00000266074	BAHCC1	98.7469	1.06105	0.403809	2.6276	0.00859884	0.0237216
ENSG00000107968	MAP3K8	128.506	1.06078	0.418797	2.53291	0.0113118	0.0290385
ENSG00000123179	EBPL	388.905	1.06008	0.354181	2.99303	0.00276219	0.0103078
ENSG00000112592	TBP	182.756	1.05986	0.261914	4.04662	5.2e-05	0.000855542
ENSG00000205871	RPS3AP47	259.703	1.05937	0.398978	2.6552	0.00792619	0.022301
ENSG00000100410	PHF5A	1862.89	1.0588	0.423003	2.50307	0.0123121	0.0310669
ENSG00000188816	HMX2	184.708	1.05875	0.273155	3.87599	0.00010619	0.00127017
ENSG00000107625	DDX50	1308.16	1.05833	0.37101	2.85256	0.0043368	0.0142371
ENSG00000196371	FUT4	95.902	1.05817	0.297916	3.55193	0.000382419	0.00268933
ENSG00000047188	YTHDC2	282.523	1.05809	0.352105	3.00504	0.00265545	0.0100229
ENSG00000157426	AASDH	179.948	1.05748	0.35008	3.02068	0.00252205	0.00965575
ENSG00000156265	MAP3K7CL	109.91	1.05744	0.310776	3.40257	0.000667544	0.00380576
ENSG00000163634	THOC7	564.91	1.05708	0.301476	3.50635	0.000454302	0.00298528
ENSG00000166881	NEMP1	229.908	1.05689	0.355519	2.97281	0.00295086	0.0108031
ENSG00000226479	TMEM185B	210.091	1.05573	0.413919	2.55057	0.0107546	0.0279658
ENSG00000198060	MARCH5	1223.66	1.05523	0.400921	2.63202	0.00848781	0.0235084
ENSG00000171763	SPATA5L1	27.0721	1.05493	0.365143	2.88909	0.00386359	0.0130831
ENSG00000173852	DPY19L1	339.757	1.05476	0.337792	3.1225	0.0017932	0.00747503
ENSG00000151338	MIPOL1	71.6914	1.05397	0.306506	3.43866	0.000584603	0.00349625
ENSG00000124813	RUNX2	227.842	1.05367	0.275499	3.82457	0.000131001	0.00143461
ENSG00000013392	RWDD2A	24.9539	1.05342	0.315387	3.34008	0.000837537	0.00441363
ENSG00000124789	NUP153	496.599	1.05337	0.351341	2.99816	0.00271616	0.0101911
ENSG00000167699	GLOD4	426.73	1.05263	0.252797	4.16393	3.13e-05	0.000659608
ENSG00000072756	TRNT1	184.297	1.05252	0.290505	3.62307	0.000291127	0.00229439
ENSG00000130816	DNMT1	1593.83	1.05171	0.332717	3.16097	0.00157244	0.00681458
ENSG00000164306	PRIMPOL	31.5843	1.05051	0.325295	3.2294	0.00124048	0.00580112
ENSG00000138772	ANXA3	189.262	1.05005	0.298692	3.51548	0.000438955	0.00293334
ENSG00000237975	FLG-AS1	27.635	1.04971	0.386169	2.71827	0.00656244	0.0193731
ENSG00000165704	HPRT1	340.238	1.04934	0.373655	2.80831	0.0049803	0.0157509
ENSG00000163659	TIPARP	54.1414	1.04903	0.330487	3.17418	0.00150258	0.00660648
ENSG00000146376	ARHGAP18	164.947	1.04898	0.367756	2.85238	0.0043393	0.0142417
ENSG00000107929	LARP4B	243.993	1.04881	0.401236	2.61395	0.00895029	0.0243962
ENSG00000102805	CLN5	82.2052	1.04866	0.364287	2.87867	0.00399359	0.0134111
ENSG00000124641	MED20	463.323	1.04794	0.325131	3.22313	0.00126799	0.00586646
ENSG00000134504	KCTD1	74.405	1.04788	0.313686	3.34055	0.000836125	0.00441072
ENSG00000115520	COQ10B	349.505	1.04751	0.248254	4.21952	2.45e-05	0.000581468
ENSG00000196387	ZNF140	260.927	1.0472	0.368208	2.84404	0.00445456	0.0145175
ENSG00000125968	ID1	7052.59	1.04683	0.32519	3.21915	0.00128573	0.00592957
ENSG00000005889	ZFX	105.085	1.04679	0.279741	3.74202	0.00018255	0.00174759
ENSG00000166897	ELFN2	1736.83	1.04625	0.396417	2.63925	0.00830885	0.0231471
ENSG00000168661	ZNF30	29.0104	1.04613	0.345142	3.03101	0.00243735	0.00940668
ENSG00000010404	IDS	969.598	1.04589	0.257443	4.06261	4.85e-05	0.000825261
ENSG00000138050	THUMPD2	256.522	1.0457	0.233052	4.48697	7.22e-06	0.000315034
ENSG00000165322	ARHGAP12	476.978	1.04486	0.289981	3.60322	0.000314299	0.00241776
ENSG00000168282	MGAT2	389.978	1.04401	0.328062	3.18236	0.00146078	0.00646639
ENSG00000164930	FZD6	301.978	1.04398	0.273146	3.82206	0.000132341	0.00144564
ENSG00000143515	ATP8B2	264.534	1.0437	0.323592	3.22537	0.00125809	0.00583938
ENSG00000162923	WDR26	271.674	1.04369	0.321453	3.24678	0.00116719	0.00557251
ENSG00000127334	DYRK2	352.412	1.04181	0.279289	3.73024	0.000191297	0.00178874
ENSG00000003756	RBM5	348.147	1.04169	0.285568	3.64779	0.000264504	0.00216045
ENSG00000113648	H2AFY	6273.25	1.04122	0.323663	3.21698	0.00129546	0.00595757
ENSG00000203880	PCMTD2	174.483	1.03964	0.251035	4.14144	3.45e-05	0.000687626
ENSG00000128512	DOCK4	48.1054	1.0379	0.24013	4.32221	1.54e-05	0.000463901
ENSG00000144642	RBMS3	190.043	1.03723	0.299311	3.46538	0.000529476	0.0032975
[truncated: 1,329 more rows]
