# Supplementary material for: Inhibition of cytoplasmic cap methylation identifies 5′ TOP mRNAs as recapping targets and reveals recapping sites downstream of native 5′ ends
Source: Nucleic Acids Res. 2020 Jan 30;48(7):3806–15. doi: 10.1093/nar/gkaa046 (PMC7144985; doi:10.1093/nar/gkaa046)
Supplement: gkaa046_Supplemental_Files [file gkaa046_supplemental_files.zip › Table S2.xlsx]

## Sheet: Sheet1
Table S2. List of TOP mRNAs that are downregulated in ΔN-RNMT expressing cells.
Downregulated TOP mRNAs are listed by gene symbol and name
Gene Symbol	Name
ACOT7	acyl-CoA thioesterase 7(ACOT7)
AKR7A2	aldo-keto reductase family 7 member A2(AKR7A2)
ALDOA	aldolase, fructose-bisphosphate A(ALDOA)
ANAPC11	anaphase promoting complex subunit 11(ANAPC11)
AP2S1	adaptor related protein complex 2 1 subunit(AP2S1)
APRT	adenine phosphoribosyltransferase(APRT)
ATF4	activating transcription factor 4(ATF4)
ATP6V1F	ATPase H+ transporting V1 subunit F(ATP6V1F)
AURKAIP1	aurora kinase A interacting protein 1(AURKAIP1)
BLVRB	biliverdin reductase B(BLVRB)
C12orf10	chromosome 12 open reading frame 10(C12orf10)
C19orf24	chromosome 19 open reading frame 24(C19orf24)
C19orf33	chromosome 19 open reading frame 33(C19orf33)
C19orf53	chromosome 19 open reading frame 53(C19orf53)
C20orf27	chromosome 20 open reading frame 27(C20orf27)
CAPNS1	calpain small subunit 1(CAPNS1)
CHCHD2	coiled-coil-helix-coiled-coil-helix domain containing 2(CHCHD2)
CLTA	clathrin light chain A(CLTA)
COPS6	COP9 signalosome subunit 6(COPS6)
COX4I1	cytochrome c oxidase subunit 4I1(COX4I1)
DCXR	dicarbonyl and L-xylulose reductase(DCXR)
DPP7	dipeptidyl peptidase 7(DPP7) Homo
ECI1	enoyl-CoA delta isomerase 1(ECI1)
EDF1	endothelial differentiation related factor 1(EDF1)
EEF1D	eukaryotic translation elongation factor 1 delta (EEF1D)
EIF3D	eukaryotic translation initiation factor 3 subunit D (EIF3D)
EIF3G	eukaryotic translation initiation factor 3 subunit G (EIF3G)
EIF3K	eukaryotic translation initiation factor 3 subunit K (EIF3K)
EIF6	eukaryotic translation initiation factor 6 (EIF6)
ELOVL1	ELOVL fatty acid elongase 1(ELOVL1)
ERGIC3	ERGIC and golgi 3(ERGIC3)
ERP29	endoplasmic reticulum protein 29(ERP29)
FBL	fibrillarin(FBL)
FIBP	FGF1 intracellular binding protein(FIBP)
FXYD5	FXYD domain containing ion transport regulator 5(FXYD5)
GAPDH	glyceraldehyde-3-phosphate dehydrogenase(GAPDH) Homo sapiens
GRAMD1A	GRAM domain containing 1A(GRAMD1A)
GSTP1	glutathione S-transferase pi 1(GSTP1)
HAX1	HCLS1 associated protein X-1(HAX1)
HCFC1R1	host cell factor C1 regulator 1(HCFC1R1)
IFITM3	interferon induced transmembrane protein 3(IFITM3)
IGFBP6	insulin like growth factor binding protein 6(IGFBP6)
LAMTOR4	late endosomal/lysosomal adaptor, MAPK and MTOR activator 4(LAMTOR4)
LGALS1	galectin 1(LGALS1) Homo sapiens
LRRC75A-AS1	LRRC75A antisense RNA 1(LRRC75A-AS1)
LSM10	LSM10, U7 small nuclear associated(LSM10)
LY6E	lymphocyte antigen 6 complex, locus E(LY6E)
MAP2K2	mitogen-activated protein kinase kinase 2(MAP2K2)
MEA1	male-enhanced antigen 1(MEA1)
MLST8	MTOR associated protein, LST8 homolog(MLST8)
MRPL11	mitochondrial ribosomal protein L11(MRPL11)
MRPL41	mitochondrial ribosomal protein L41(MRPL41)
MRPS15	mitochondrial ribosomal protein S15(MRPS15)
MZT2A	mitotic spindle organizing protein 2A(MZT2A)
MZT2B	mitotic spindle organizing protein 2B(MZT2B)
NAA38	N(alpha)-acetyltransferase 38, NatC auxiliary subunit(NAA38)
NDUFA6	NADH:ubiquinone oxidoreductase subunit A6(NDUFA6)
NDUFB11	NADH:ubiquinone oxidoreductase subunit B11(NDUFB11)
NDUFB9	NADH:ubiquinone oxidoreductase subunit B9(NDUFB9)
NHP2	NHP2 ribonucleoprotein(NHP2) Homo sapiens
NME1	NME/NM23 nucleoside diphosphate kinase 1(NME1)
OAZ1	ornithine decarboxylase antizyme 1(OAZ1) Homo
PAFAH1B3	platelet activating factor acetylhydrolase 1b catalytic subunit 3(PAFAH1B3)
PDLIM1	PDZ and LIM domain 1(PDLIM1)
PDZD11	PDZ domain containing 11(PDZD11)
PFDN5	prefoldin subunit 5(PFDN5)
PGD	phosphogluconate dehydrogenase(PGD) Homo
POLR2I	RNA polymerase II subunit I(POLR2I)
PSMB7	proteasome subunit beta 7(PSMB7) Homo
PSMC3	proteasome 26S subunit, ATPase 3(PSMC3)
PSMD8	proteasome 26S subunit, non-ATPase 8(PSMD8)
PTRHD1	peptidyl-tRNA hydrolase domain containing 1(PTRHD1)
PTTG1	pituitary tumor-transforming 1(PTTG1)
RNF181	ring finger protein 181(RNF181)
RPL12	ribosomal protein L12(RPL12)
RPL27A	ribosomal protein L27a(RPL27A)
RPL29	ribosomal protein L29(RPL29)
RPL35	ribosomal protein L35(RPL35)
RPL37A	ribosomal protein L37a(RPL37A)
RPL41	ribosomal protein L41(RPL41)
RPL8	ribosomal protein L8(RPL8)
RPS11	ribosomal protein S11(RPS11)
RPS12	ribosomal protein S12(RPS12)
RPS14	ribosomal protein S14(RPS14)
RPS15	ribosomal protein S15(RPS15)
RPS27A	ribosomal protein S27a(RPS27A)
RPS28	ribosomal protein S28(RPS28)
RPS3	ribosomal protein S3(RPS3)
RPS3A	ribosomal protein S3A(RPS3A)
RPS4X	ribosomal protein S4, X-linked(RPS4X)
RPS5	ribosomal protein S5(RPS5)
RPS7	ribosomal protein S7(RPS7)
RPS9	ribosomal protein S9(RPS9)
RUVBL2	RuvB like AAA ATPase 2(RUVBL2)
S100A13	S100 calcium binding protein A13(S100A13)
SF3B5	splicing factor 3b subunit 5(SF3B5)
SNAPC2	small nuclear RNA activating complex polypeptide 2(SNAPC2)
SNHG25	small nucleolar RNA host gene 25(SNHG25)
SNRPA	small nuclear ribonucleoprotein polypeptide A(SNRPA)
SNRPD2	small nuclear ribonucleoprotein D2 polypeptide(SNRPD2)
SRM	spermidine synthase(SRM) Homo sapiens
SSR4	signal sequence receptor subunit 4(SSR4)
ST6GALNAC4	ST6 N-acetylgalactosaminide alpha-2,6-sialyltransferase 4(ST6GALNAC4)
SUMF2	sulfatase modifying factor 2(SUMF2)
TAF10	TATA-box binding protein associated factor 10(TAF10)
TIMM13	translocase of inner mitochondrial membrane 13(TIMM13)
TIMM8B	translocase of inner mitochondrial membrane 8 homolog B(TIMM8B)
TIMP1	TIMP metallopeptidase inhibitor 1(TIMP1)
TKT	transketolase(TKT) Homo sapiens
TNNT1	troponin T1, slow skeletal type(TNNT1)
TRAPPC1	trafficking protein particle complex 1(TRAPPC1)
TUFM	Tu translation elongation factor, mitochondrial(TUFM)
TXN2	thioredoxin 2(TXN2) Homo sapiens
UBA52	ubiquitin A-52 residue ribosomal protein fusion product 1(UBA52)
UFC1	ubiquitin-fold modifier conjugating enzyme 1(UFC1)
WDR83OS	WD repeat domain 83 opposite strand(WDR83OS)
