# Supplementary material for: Inhibition of cytoplasmic cap methylation identifies 5′ TOP mRNAs as recapping targets and reveals recapping sites downstream of native 5′ ends
Source: Nucleic Acids Res. 2020 Jan 30;48(7):3806–15. doi: 10.1093/nar/gkaa046 (PMC7144985; doi:10.1093/nar/gkaa046)
Supplement: gkaa046_Supplemental_Files [file gkaa046_supplemental_files.zip › Table S3.xlsx]

## Sheet: Overview
Table S3. Analysis of 3' end changes as a function of ΔN-RNMT expression
RiboDiff was used to examine changes as a function of ΔN-RNMT in the location of sequence tags in all hGRC38 RefSeq genes
Data were characterized as a function of changes in the location of QuantSeq sequence tags
and represent either increased or decreased usage of to canonical 3' ends
There are 4 tabs:
Δ UTR: Significant changes only observed in poly(A) site choice
Δ expression: Significant changes only observed in the amount of a given transcript, see Table S2
Δ UTR and expression: Significant changes observed in both the amount of a given transcript and poly(A) site
No significant Δ: No significant changes in either amount or poly(A) site choice

## Sheet:  Δ UTR
gene_id	expr_baseMean	expr_log2FoldChange	expr_lfcSE	expr_stat	expr_pvalue	expr_padj	RefSeq_trans_ID	gene_name	3pend_disper	3pend_pvalue	3pend_padj	3pend_ratio_Control	3pend_ratio_Induced	3pend_log2FoldChange
ENSG00000001036	366.154	0.0119739	0.176701	0.0677635	0.945974	0.966844	NM_032020	FUCA2	0.0672409	0.0028262	0.0486418	0.00444634	0.0175618	1.98175
ENSG00000004799	32.5193	0.503059	0.240661	2.09032	0.0365887	0.089589	NM_002612	PDK4	0.218491	1.05793e-05	0.00126933	0.0360034	0.509558	3.82304
ENSG00000005075	932.117	-0.385632	0.158351	-2.4353	0.0148793	0.0458331	NM_006234	POLR2J	0.105819	0.00254306	0.0457217	0.0492242	0.124211	1.33535
ENSG00000005483	1079.3	-0.108709	0.200423	-0.542401	0.587543	0.706718	NM_018682	KMT2E	0.0600468	5.58943e-05	0.00406154	0.063535	0.160661	1.33839
ENSG00000006283	58.3068	0.0865864	0.23789	0.363977	0.715875	0.808622	NM_001256324	CACNA1G	0.360492	0.000671645	0.0187391	0.0459008	0.123255	1.42505
ENSG00000007944	197.956	0.121903	0.167488	0.72783	0.466718	0.601904	NM_013262	MYLIP	0.273151	6.81839e-05	0.00451939	0.0402817	0.306431	2.92737
ENSG00000008083	815.972	0.0505223	0.156363	0.32311	0.746612	0.831009	NM_001267040	JARID2	0.198082	0.000216848	0.00982931	0.0425251	0.197274	2.21382
ENSG00000009335	684.209	0.540261	0.260217	2.07619	0.037876	0.0919785	NM_014671	UBE3C	0.163715	0.000973403	0.0240668	0.0321923	0.116256	1.85252
ENSG00000009844	1262.53	0.448425	0.20448	2.193	0.0283071	0.0739053	NM_001286371	VTA1	0.0964668	6.38622e-05	0.00430549	0.00435344	0.0184576	2.08399
ENSG00000010165	423.941	-0.201049	0.160161	-1.25529	0.209372	0.335635	NM_001007239	EEF1AKNMT	0.052616	0.00136173	0.0299512	0.184437	0.372705	1.0149
ENSG00000011198	96.1505	0.564307	0.268608	2.10085	0.0356538	0.0878337	NM_016006	ABHD5	0.04359	0.00059724	0.0176121	0.00432517	0.0184978	2.09653
ENSG00000011405	1340.26	-0.16691	0.271548	-0.614662	0.538778	0.665669	NM_001321378	PIK3C2A	0.215809	0.000106058	0.00609799	0.00329054	0.0210212	2.67545
ENSG00000011523	269.021	-0.468458	0.221799	-2.11208	0.0346795	0.0860675	NM_001319100	CEP68	0.296883	0.000826743	0.0215364	0.0193481	0.127225	2.71712
ENSG00000014138	436.045	-0.00585488	0.14741	-0.0397182	0.968318	0.980319	NM_002689	POLA2	0.0318012	0.000177647	0.00847855	0.101756	0.0469719	-1.11524
ENSG00000018189	994.632	-0.435524	0.203991	-2.13501	0.0327602	0.0824844	NM_001037442	RUFY3	0.100679	2.86777e-05	0.00251981	0.0267806	0.0967096	1.85247
ENSG00000019995	386.281	0.131375	0.180345	0.728464	0.466329	0.601689	NM_017580	ZRANB1	0.0836387	2.61694e-08	2.12509e-05	0.000638013	0.0209521	5.03736
ENSG00000020577	813.562	-0.231182	0.162375	-1.42376	0.154517	0.267978	NM_001161576	SAMD4A	0.0263054	1.31938e-05	0.00138433	0.090896	0.183375	1.0125
ENSG00000023287	711.811	0.370523	0.209859	1.76558	0.0774664	0.158111	NM_001083617	RB1CC1	0.434709	0.000164149	0.00802378	0.00651819	0.0741289	3.50749
ENSG00000029363	1609.88	-0.0681009	0.205824	-0.33087	0.740743	0.826597	NM_001077440	BCLAF1	0.078794	0.00135195	0.0298124	0.000144815	0.00155247	3.42228
ENSG00000031691	198.71	0.499606	0.179713	2.78002	0.00543553	0.0218829	NM_018132	CENPQ	0.0827211	1.21461e-09	1.86386e-06	0.00586608	0.0431019	2.87728
ENSG00000033800	460.028	0.171526	0.137985	1.24307	0.213841	0.340827	NM_001320687	PIAS1	0.236435	8.79396e-05	0.00537168	0.00909126	0.0657384	2.85418
ENSG00000035403	683.079	-0.0678561	0.20066	-0.338164	0.73524	0.823203	NM_003373	VCL	0.349032	0.00214037	0.0409298	0.0743802	0.392944	2.40133
ENSG00000037637	134.739	0.275697	0.175606	1.56998	0.116421	0.215515	NM_018994	FBXO42	0.0600807	0.000271484	0.0109441	0.0788358	0.227855	1.5312
ENSG00000038219	297.137	0.473322	0.231964	2.0405	0.0413009	0.0981048	NM_148894	BOD1L1	0.180622	1.14848e-06	0.000254319	0.0066067	0.0827922	3.64749
ENSG00000047346	30.0131	0.299969	0.333293	0.900017	0.368111	0.508279	NM_001286495	FAM214A	0.21309	0.00231982	0.0429356	0.0187316	0.227321	3.60118
ENSG00000047932	1339.21	-0.352252	0.173455	-2.03079	0.0422759	0.0996995	NM_001017408	GOPC	0.135407	0.000235427	0.0102511	0.00804499	0.0317263	1.97951
ENSG00000048649	1247.24	-0.118506	0.21146	-0.560418	0.575194	0.696021	NM_016578	RSF1	0.117524	2.50628e-05	0.00234659	0.00347642	0.0183212	2.39784
ENSG00000049130	128.415	-0.0166252	0.198381	-0.0838046	0.933212	0.958522	NM_000899	KITLG	0.154683	0.000112824	0.00637997	0.0235664	0.141456	2.58555
ENSG00000049239	294.486	-0.592208	0.248324	-2.38482	0.0170874	0.0509374	NM_001282587	H6PD	0.163577	0.0011016	0.0261788	0.0867188	0.302823	1.80406
ENSG00000049449	622.874	-0.380515	0.194737	-1.95399	0.0507023	0.114425	NM_002901	RCN1	0.0765133	4.85168e-05	0.00375299	0.0118252	0.0428589	1.85773
ENSG00000049541	1956.65	-0.271766	0.138381	-1.9639	0.0495418	0.112442	NM_001278791	RFC2	0.075424	0.00221571	0.0417969	0.362333	0.169057	-1.0998
ENSG00000050730	32.454	0.148884	0.399768	0.372427	0.709575	0.803656	NM_001128843	TNIP3	0.330339	0.000728671	0.0196615	0.0458924	0.433088	3.23833
ENSG00000052723	1017.46	0.0166373	0.120759	0.137773	0.89042	0.92971	NM_001102396	SIKE1	0.467251	0.000252062	0.0106423	0.00967936	0.104726	3.43556
ENSG00000057252	306.239	0.177263	0.171212	1.03534	0.300511	0.4384	NM_001252511	SOAT1	0.0342473	7.60659e-05	0.00485405	0.20681	0.094718	-1.12659
ENSG00000059145	296.383	0.628448	0.270463	2.3236	0.0201472	0.057559	NM_001193388	UNKL	0.34576	0.00232694	0.0429356	0.0667907	0.359861	2.42972
ENSG00000060339	2389.78	0.246989	0.187118	1.31996	0.186848	0.308082	NM_001282959	CCAR1	0.156967	1.1583e-05	0.00126933	0.00267749	0.0165227	2.6255
ENSG00000062650	944.976	0.510337	0.138083	3.69586	0.000219146	0.0026228	NM_001318328	WAPL	0.0535166	0.000396697	0.0137452	0.104701	0.225861	1.10916
ENSG00000064726	402.778	0.264982	0.230036	1.15192	0.249355	0.382205	NM_001011885	BTBD1	0.567394	9.50917e-12	1.27274e-07	0.0026642	0.23497	6.46263
ENSG00000065883	163.006	0.230195	0.199294	1.15505	0.248069	0.380661	NM_003718	CDK13	0.144104	1.80565e-05	0.00179351	0.00621595	0.0662603	3.4141
ENSG00000065923	422.909	0.0223207	0.161179	0.138484	0.889858	0.929339	NM_001257291	SLC9A7	0.0401728	0.000401517	0.0138422	0.0564265	0.0231075	-1.28801
ENSG00000066279	281.195	-0.0733531	0.202344	-0.362517	0.716966	0.809543	NM_001206846	ASPM	0.0536586	1.19735e-05	0.00128624	0.0504771	0.16442	1.70368
ENSG00000066933	213.066	0.0875623	0.15634	0.560077	0.575427	0.696255	NM_006901	MYO9A	0.100019	0.00239513	0.0438911	0.100807	0.269003	1.41603
ENSG00000067066	302.547	0.488735	0.183437	2.66432	0.00771447	0.0282636	NM_001080391	SP100	0.208467	1.68841e-05	0.00170172	0.0104892	0.135166	3.68776
ENSG00000067208	278.764	0.115793	0.192193	0.602485	0.546852	0.672094	NM_001308248	EVI5	0.0851677	0.00288089	0.0493858	0.0479711	0.120986	1.33461
ENSG00000068885	216.082	-0.0863036	0.204234	-0.422571	0.672608	0.775615	NM_001190241	IFT80	0.207804	0.000248868	0.0106423	0.0404567	0.210809	2.38149
ENSG00000069020	409.589	-0.445174	0.200127	-2.22446	0.0261174	0.0696137	NM_001164664	MAST4	0.174848	0.000352134	0.0129196	0.0641547	0.265684	2.05009
ENSG00000069509	342.754	0.104746	0.170127	0.615694	0.538096	0.665162	NM_173794	FUNDC1	0.158046	4.04568e-05	0.00321604	0.0345705	0.173655	2.32861
ENSG00000069849	2325.18	-0.138839	0.240446	-0.577426	0.563652	0.686695	NM_001679	ATP1B3	0.137455	0.000246038	0.0105524	0.00511918	0.0194539	1.92607
ENSG00000069869	194.674	0.459857	0.185892	2.47378	0.0133692	0.0422648	NM_001284338	NEDD4	0.218146	1.94661e-06	0.000372018	0.0107561	0.137533	3.67655
ENSG00000070756	8844.14	0.188134	0.209507	0.897984	0.369194	0.509416	NM_002568	PABPC1	0.192351	0.000732993	0.0197625	0.036327	0.138959	1.93554
ENSG00000070814	2400.07	0.00488606	0.174922	0.0279328	0.977716	0.985943	NM_000356	TCOF1	0.0841352	0.0024558	0.0445984	0.0360385	0.0813585	1.17475
ENSG00000072110	14353.2	-0.041728	0.20909	-0.199569	0.841817	0.896761	NM_001102	ACTN1	0.152959	0.00102241	0.0249011	0.012232	0.0391749	1.67927
ENSG00000072736	336.306	-0.319778	0.200506	-1.59486	0.110744	0.207257	NM_004555	NFATC3	0.0632083	0.00220214	0.0416692	0.314171	0.154744	-1.02167
ENSG00000075539	683.186	-0.193881	0.19318	-1.00363	0.315558	0.454294	NM_015030	FRYL	0.136644	0.000103412	0.00597591	0.00310844	0.0191356	2.62199
ENSG00000076321	141.312	0.479636	0.1845	2.59965	0.00933183	0.0324836	NM_014458	KLHL20	0.0488359	0.000500168	0.0156545	0.0196257	0.0731583	1.89828
ENSG00000078124	385.531	-0.19089	0.170073	-1.1224	0.261692	0.395776	NM_001300953	ACER3	0.094729	1.07284e-05	0.00126933	0.00762198	0.0431244	2.50027
ENSG00000078403	208.853	0.451365	0.186409	2.42136	0.0154624	0.047209	NM_001195626	MLLT10	0.555448	0.00186521	0.0376647	0.0466427	0.434132	3.21841
ENSG00000079459	1892.62	-0.066234	0.127424	-0.519794	0.603207	0.720767	NM_001287742	FDFT1	0.178082	0.000164372	0.00802378	0.0319876	0.138464	2.11393
ENSG00000081019	473.165	0.558755	0.197734	2.82579	0.00471638	0.0197771	NM_018364	RSBN1	0.626584	1.25817e-05	0.00134315	0.00952003	0.292256	4.94012
ENSG00000081177	64.1413	0.341006	0.269635	1.26469	0.205981	0.331699	NM_001193360	EXD2	0.164893	0.00091631	0.0230544	0.046877	0.223743	2.25489
ENSG00000084072	590.03	-0.411099	0.161107	-2.55172	0.0107192	0.0359573	NM_006112	PPIE	0.0489959	1.01231e-06	0.000240903	0.00537154	0.0270565	2.33257
ENSG00000084093	605.594	0.212549	0.201999	1.05223	0.292694	0.429755	NM_001193508	REST	0.0782483	0.00155571	0.033257	0.0477581	0.114377	1.25998
ENSG00000085063	4453.65	-0.427248	0.155955	-2.73956	0.00615216	0.0239243	NM_000611	CD59	0.0426194	0.000266603	0.0109174	6.42288e-05	0.000745216	3.53637
ENSG00000085449	344.34	0.240525	0.18009	1.33558	0.181685	0.301448	NM_020830	WDFY1	0.186025	0.000255593	0.0106683	0.0980613	0.431201	2.13661
ENSG00000086758	1797.94	-0.60477	0.277673	-2.17799	0.0294068	0.0762263	NM_031407	HUWE1	0.153665	6.42212e-05	0.00430549	0.000135515	0.00274706	4.34137
ENSG00000087053	720.979	0.439039	0.224906	1.9521	0.0509268	0.114786	NM_001243571	MTMR2	0.0939299	0.00117615	0.0275011	0.137647	0.0537069	-1.3578
ENSG00000087266	181.74	-0.317175	0.193098	-1.64256	0.100474	0.192559	NM_001122681	SH3BP2	0.171268	1.32503e-05	0.00138433	0.00964007	0.0835517	3.11555
ENSG00000088205	2890.32	-0.299323	0.184454	-1.62275	0.104643	0.198267	NM_006773	DDX18	0.0740323	4.55494e-05	0.00355555	0.0297281	0.082568	1.47376
ENSG00000088833	886.26	0.0753653	0.144329	0.522177	0.601547	0.71917	NM_001206736	NSFL1C	0.041586	0.000291782	0.0114035	0.207299	0.102231	-1.01988
ENSG00000088899	197.693	-0.138942	0.332228	-0.418213	0.675792	0.778071	NM_001282533	LZTS3	0.484615	5.54499e-05	0.00406154	0.0288388	0.424464	3.87956
ENSG00000089048	998.689	-0.0897244	0.235163	-0.381542	0.702801	0.799005	NM_001276380	ESF1	0.113926	0.0025265	0.0455435	0.0320953	0.0843744	1.39444
ENSG00000089057	283.248	0.49605	0.201291	2.46434	0.0137265	0.0430394	NM_005116	SLC23A2	0.144319	0.00221987	0.0417969	0.190761	0.562974	1.5613
ENSG00000089902	258.758	-0.290149	0.224243	-1.2939	0.195699	0.318673	NM_015156	RCOR1	0.226292	0.000310509	0.0117967	0.0543397	0.282322	2.37726
ENSG00000092847	941.286	-0.50348	0.176738	-2.84874	0.00438922	0.018792	NM_001317122	AGO1	0.0281991	0.000632334	0.0183439	0.185608	0.320878	0.789766
ENSG00000092964	2020.94	-0.209393	0.188345	-1.11175	0.266247	0.401022	NM_001197293	DPYSL2	0.0516812	4.70519e-05	0.00364791	0.16846	0.391452	1.21643
ENSG00000092978	220.789	-0.210805	0.206069	-1.02298	0.306316	0.44449	NM_001297754	GPATCH2	0.340673	0.000726724	0.0196554	0.0176196	0.143398	3.02477
ENSG00000096401	625.175	0.435851	0.166962	2.61048	0.00904141	0.031703	NM_001253	CDC5L	0.243732	2.64046e-06	0.000469665	0.00144983	0.0280355	4.27329
ENSG00000097033	1498.77	-0.208747	0.182356	-1.14472	0.252323	0.385721	NM_001206651	SH3GLB1	0.0383031	0.000421004	0.0142559	0.0153362	0.0323798	1.07815
ENSG00000099942	1045.92	0.5567	0.206372	2.69756	0.00698497	0.0262807	NM_005207	CRKL	0.0421836	0.00228499	0.0425092	0.311098	0.173901	-0.839099
ENSG00000100099	1853.02	0.271744	0.153663	1.76844	0.076988	0.157372	NM_022081	HPS4	0.120549	6.37936e-05	0.00430549	0.0450296	0.0113148	-1.99267
ENSG00000100106	479.489	0.253038	0.147414	1.71651	0.0860684	0.171277	NM_001039141	TRIOBP	0.102131	0.000726521	0.0196554	0.382332	0.141985	-1.42909
ENSG00000100243	3134.94	0.0540461	0.200005	0.270223	0.786988	0.858423	NM_000398	CYB5R3	0.125576	0.0002198	0.00988467	0.0677003	0.0201988	-1.74489
ENSG00000100281	979.919	0.154512	0.208223	0.742048	0.458058	0.594108	NM_001003681	HMGXB4	0.657116	0.000179735	0.0085625	0.0147343	0.260211	4.14243
ENSG00000100354	429.59	0.27783	0.199491	1.3927	0.163711	0.279663	NM_001024843	TNRC6B	0.203311	0.000417205	0.0142294	0.0186356	0.0910549	2.28867
ENSG00000100364	3317.95	-0.184374	0.141555	-1.30249	0.192748	0.31523	NM_001009880	KIAA0930	0.0952465	0.00191831	0.0382191	0.0285972	0.069214	1.27519
ENSG00000100376	253.065	-0.255562	0.221546	-1.15354	0.248689	0.381382	NM_001104595	FAM118A	0.164859	0.00127942	0.02919	0.0784351	0.289695	1.88496
ENSG00000100426	584.004	-0.129664	0.155541	-0.83363	0.404489	0.543974	NM_014838	ZBED4	0.0642443	2.18996e-05	0.00209041	0.0206428	0.0665566	1.68894
ENSG00000100461	84.9105	0.604073	0.282518	2.13818	0.0325023	0.0820762	NM_001077351	RBM23	0.110341	0.000268571	0.0109298	0.238427	0.0565208	-2.07669
ENSG00000100592	836.78	-0.396896	0.185465	-2.14001	0.0323541	0.0817851	NM_001270520	DAAM1	0.0895717	7.20753e-05	0.00468668	0.0333096	0.104175	1.645
ENSG00000100722	505.563	0.0348326	0.178247	0.195417	0.845066	0.898926	NM_001160103	ZC3H14	0.188178	7.01959e-05	0.00459937	0.00927072	0.0569456	2.61883
ENSG00000101004	329.274	0.161867	0.233884	0.69208	0.488887	0.621229	NM_001318226	NINL	0.251799	3.44107e-05	0.00281428	0.061806	0.437452	2.82331
ENSG00000101166	878.448	-0.538078	0.253316	-2.12414	0.0336586	0.0841738	NM_001256403	PRELID3B	0.171209	2.31464e-05	0.00218945	0.0356577	0.183027	2.35977
ENSG00000101236	226.091	-0.64907	0.275409	-2.35675	0.0184357	0.0539762	NM_001134337	RNF24	0.231059	1.27338e-06	0.000266075	0.0135856	0.150708	3.47161
ENSG00000101310	517.028	0.113587	0.145102	0.782808	0.43374	0.571857	NM_001172745	SEC23B	0.0502218	0.00187476	0.0376806	0.0136211	0.03512	1.36646
ENSG00000101417	252.345	-0.243898	0.155526	-1.56822	0.11683	0.216183	NM_007238	PXMP4	0.0395932	0.00144025	0.031378	0.0035042	0.0165442	2.23917
ENSG00000101489	128.55	0.463398	0.243272	1.90486	0.0567987	0.124614	NM_001025087	CELF4	0.11832	0.000889831	0.0227796	0.370404	0.119376	-1.63359
ENSG00000101596	507.246	-0.0790562	0.154255	-0.512504	0.608298	0.7247	NM_015295	SMCHD1	0.0631456	0.000132736	0.00725456	0.0193821	0.0589529	1.60484
ENSG00000101695	82.8809	-0.706561	0.322016	-2.19418	0.0282227	0.073761	NM_017831	RNF125	0.152813	4.41353e-05	0.00346093	0.0194075	0.139541	2.84601
ENSG00000101811	140.106	-0.403001	0.21044	-1.91504	0.0554872	0.122508	NM_001306206	CSTF2	0.0454634	0.000216447	0.00982411	0.030652	0.0939448	1.61583
ENSG00000101966	297.753	0.043158	0.221005	0.195281	0.845173	0.898931	NM_001167	XIAP	0.303564	2.85158e-05	0.00251981	0.0225138	0.216751	3.26716
ENSG00000102178	2555.13	0.232921	0.252567	0.922214	0.356417	0.496735	NM_014235	UBL4A	0.0990355	0.00159896	0.0338857	0.133286	0.0538527	-1.30743
ENSG00000102595	111.194	0.389464	0.244561	1.5925	0.111272	0.208092	NM_020121	UGGT2	0.266039	0.00169478	0.0351342	0.11273	0.550725	2.28846
ENSG00000102738	193.417	0.144642	0.200423	0.721685	0.470488	0.605358	NM_005830	MRPS31	0.394908	0.000566945	0.0170871	0.0570458	0.448597	2.97523
ENSG00000102921	212.722	0.416243	0.172619	2.41134	0.015894	0.0482483	NM_153029	AC026470.1	0.104068	0.0011375	0.0268087	0.447885	0.163697	-1.4521
ENSG00000103351	616.384	-0.304061	0.209974	-1.44808	0.147593	0.258712	NM_015041	CLUAP1	0.153142	0.000531284	0.0162699	0.0279972	0.103787	1.89027
ENSG00000103365	1556.96	-0.453747	0.167865	-2.70305	0.00687065	0.0259941	NM_015044	GGA2	0.206575	0.00157252	0.0335955	0.00114832	0.00662569	2.52855
ENSG00000103642	963.526	0.201335	0.190785	1.0553	0.291288	0.428377	NM_001288585	LACTB	0.293671	0.000878299	0.0226127	0.0285062	0.153237	2.42641
ENSG00000104290	499.696	-0.384481	0.173133	-2.22073	0.0263693	0.0701586	NM_017412	FZD3	0.16649	2.28864e-08	2.06387e-05	0.00334221	0.0505179	3.91792
ENSG00000104320	207.08	0.500599	0.231898	2.15871	0.0308729	0.0790281	NM_001024688	NBN	0.0829203	0.000716319	0.01942	0.0394718	0.00993107	-1.9908
ENSG00000104517	498.712	0.184936	0.129716	1.4257	0.153955	0.26722	NM_001282873	UBR5	0.0515951	0.00221192	0.0417969	0.00514305	0.0179912	1.8066
ENSG00000104738	3721.17	-0.415804	0.201421	-2.06436	0.0389837	0.0938968	NM_005914	MCM4	0.199325	2.70602e-06	0.000469665	0.0121466	0.0846418	2.80082
ENSG00000105171	1034.53	-0.106093	0.126759	-0.836961	0.402614	0.54211	NM_006627	POP4	0.070865	0.000363268	0.013229	0.255701	0.106128	-1.26865
ENSG00000105443	6.45671	-0.312099	0.457234	-0.682579	0.494873	0.627306	NM_004228	CYTH2	0.0953713	8.64437e-07	0.000224983	0.00406483	0.0263074	2.6942
ENSG00000105612	1031.99	-0.258055	0.168443	-1.532	0.125523	0.228357	NM_001375	DNASE2	0.0674432	0.000675858	0.0187391	0.154351	0.0674386	-1.19457
ENSG00000105778	422.405	-0.130201	0.145164	-0.896921	0.369761	0.509873	NM_015060	AVL9	0.140773	0.00201648	0.0390841	0.0369378	0.115754	1.6479
ENSG00000105894	265.466	0.468705	0.160385	2.92237	0.0034738	0.0159659	NM_001321386	PTN	0.190725	0.000549566	0.016657	0.0723252	0.309538	2.09755
ENSG00000106459	277.633	-0.599101	0.272155	-2.20133	0.027713	0.0727288	NM_001040110	NRF1	0.118623	1.97582e-06	0.000372018	0.0587622	0.289865	2.30242
ENSG00000106723	2315.57	0.450153	0.15723	2.86301	0.00419634	0.0182081	NM_006717	SPIN1	0.319849	6.92575e-05	0.00458169	0.0321532	0.255594	2.99082
ENSG00000107130	2133.62	0.0117736	0.177368	0.0663793	0.947076	0.967428	NM_001128826	NCS1	0.0787323	0.000786798	0.0206923	0.333523	0.141829	-1.23364
ENSG00000107290	345.567	0.245797	0.16918	1.45287	0.14626	0.256903	NM_015046	SETX	0.0412826	0.000235074	0.0102511	0.413713	0.199165	-1.05466
ENSG00000107372	1056.06	0.486413	0.229702	2.11758	0.0342102	0.0852611	NM_001102420	ZFAND5	0.112283	9.51051e-05	0.00559976	0.0110769	0.0422914	1.93281
ENSG00000107560	217.364	0.488029	0.188213	2.59297	0.00951517	0.0329479	NM_014904	RAB11FIP2	0.576429	0.00126523	0.0289624	0.0234999	0.257375	3.45315
ENSG00000107651	244.783	0.541095	0.179438	3.0155	0.00256555	0.0128759	NM_007190	SEC23IP	0.0627476	0.000272557	0.0109441	0.131977	0.0457645	-1.52799
ENSG00000107758	1199.78	0.0943174	0.142169	0.663418	0.507063	0.638466	NM_001142353	PPP3CB	0.0525298	0.00176248	0.0359933	0.00666954	0.0196747	1.56068
ENSG00000107771	459.249	0.285524	0.146912	1.94351	0.0519551	0.116403	NM_001284240	CCSER2	0.071741	0.000136404	0.00734595	0.0297407	0.0884121	1.57181
ENSG00000108219	2256.42	-0.227482	0.21702	-1.04821	0.294543	0.431861	NM_001128309	TSPAN14	0.486647	0.00202376	0.0391588	0.0154	0.112087	2.86362
ENSG00000108848	3876.13	-0.123102	0.195054	-0.631115	0.527965	0.656325	NM_006107	LUC7L3	0.11213	0.00128176	0.0292238	0.00915727	0.0253573	1.46941
ENSG00000108861	1506.46	-0.0863582	0.163798	-0.527224	0.598038	0.715941	NM_004090	DUSP3	0.0254947	0.000683136	0.018894	0.228706	0.377816	0.72419
ENSG00000109046	802.286	-0.25929	0.213317	-1.21552	0.224169	0.353359	NM_015626	WSB1	0.236818	0.00106175	0.0255391	0.0533786	0.232434	2.12249
ENSG00000109171	944.838	0.369913	0.155486	2.37908	0.0173559	0.0515384	NM_020846	SLAIN2	0.0558388	5.75724e-05	0.0040707	0.00846961	0.0275838	1.70345
ENSG00000109689	893.607	0.107581	0.199388	0.539557	0.589503	0.708173	NM_001169117	STIM2	0.0808214	2.32567e-05	0.00218945	0.00208758	0.0127237	2.60762
ENSG00000109920	540.746	-0.0122653	0.177242	-0.0692005	0.94483	0.966131	NM_001318339	FNBP4	0.0413379	0.000950326	0.0237706	0.0579094	0.119109	1.04041
ENSG00000110048	197.161	0.5085	0.190973	2.66268	0.00775201	0.02836	NM_002556	OSBP	0.633832	0.000368273	0.013397	0.016467	0.2805	4.09035
ENSG00000110107	5948.39	-0.519272	0.192278	-2.70063	0.00692084	0.0261231	NM_014502	PRPF19	0.0802714	0.00234708	0.0431749	0.000305345	0.00119536	1.96893
ENSG00000110318	57.9939	-0.0510879	0.307561	-0.166106	0.868073	0.914889	NM_020802	CEP126	0.143833	9.42902e-05	0.00559976	0.00830193	0.105519	3.66791
ENSG00000111450	500.438	0.212029	0.168167	1.26082	0.207373	0.333425	NM_001980	STX2	0.0613299	0.00160866	0.034015	0.0751063	0.162272	1.11141
ENSG00000111642	8833.67	-0.215094	0.198647	-1.0828	0.278899	0.414687	NM_001273	CHD4	0.369394	0.000183931	0.00864601	0.0268221	0.214995	3.0028
ENSG00000111875	241.519	0.246611	0.264216	0.933368	0.35063	0.490754	NM_014034	ASF1A	0.25857	7.49358e-07	0.000210424	0.0172193	0.230711	3.74399
ENSG00000111880	431.618	-0.400965	0.181616	-2.20776	0.0272609	0.0719583	NM_001286426	RNGTT	0.0710024	0.000187099	0.00875887	0.00236292	0.0137376	2.53948
ENSG00000112078	1279.57	0.404747	0.228437	1.77181	0.0764259	0.156498	NM_001286579	KCTD20	0.491881	0.00130049	0.0293446	0.043404	0.346452	2.99676
ENSG00000112081	3949.8	0.213065	0.128679	1.65578	0.0977655	0.188564	NM_003017	SRSF3	0.0475765	0.000130685	0.00715386	0.0435197	0.0197182	-1.14214
ENSG00000112096	1119.53	-0.318615	0.159712	-1.99494	0.0460494	0.106321	NM_000636	SOD2	0.0452319	2.71761e-05	0.00245071	0.000583158	0.00480801	3.04348
ENSG00000112186	354.887	0.321232	0.179752	1.78708	0.0739243	0.152539	NM_006366	CAP2	0.0630303	0.00129473	0.0293245	0.274098	0.587325	1.09947
ENSG00000112218	232.827	-0.289852	0.171861	-1.68655	0.0916904	0.179939	NM_001143957	GPR63	0.0909278	7.73708e-07	0.000210424	0.00172987	0.0321624	4.21664
ENSG00000112584	204.808	0.14981	0.215741	0.694398	0.487432	0.620092	NM_001286379	FAM120B	0.17013	0.00214851	0.0409939	0.0336803	0.122831	1.8667
ENSG00000112787	191.664	0.236665	0.192561	1.22904	0.219058	0.347269	NM_001142641	FBRSL1	0.078056	0.000388216	0.0136829	0.212426	0.0705597	-1.59005
ENSG00000112893	501.201	-0.438829	0.173693	-2.52646	0.0115219	0.0379814	NM_002372	MAN2A1	0.353082	0.00171673	0.0354178	0.0332485	0.190398	2.51766
ENSG00000113048	1682.57	0.14589	0.188376	0.774464	0.438656	0.576494	NM_001286748	MRPS27	0.0727078	0.00255831	0.0458755	0.201295	0.0955196	-1.07544
ENSG00000113356	189.857	0.282004	0.193644	1.4563	0.145309	0.255806	NM_006467	POLR3G	0.132746	0.000348635	0.012805	0.00952674	0.0582927	2.61326
ENSG00000113580	757.964	-0.2101	0.193947	-1.08329	0.278682	0.414573	NM_000176	NR3C1	0.140396	1.18744e-06	0.000254319	0.0160873	0.0972915	2.59639
ENSG00000113812	517.184	-0.304499	0.221689	-1.37354	0.169584	0.287181	NM_022899	ACTR8	0.0692425	0.00176455	0.036014	0.00457786	0.0149841	1.71068
ENSG00000113838	118.208	-0.0186609	0.215168	-0.0867269	0.930889	0.956966	NM_001134415	TBCCD1	0.341189	0.000156843	0.00797435	0.020917	0.218208	3.38296
ENSG00000114125	938.534	-0.255022	0.166386	-1.53272	0.125345	0.228105	NM_001201370	RNF7	0.0527402	5.30031e-08	3.02718e-05	0.000544386	0.00847988	3.96134
ENSG00000114126	65.9543	-0.218986	0.199964	-1.09513	0.27346	0.409033	NM_001178138	TFDP2	0.637097	0.000426714	0.0143924	0.00608783	0.0908721	3.89984
ENSG00000114790	259.415	-0.0493309	0.163004	-0.302637	0.762167	0.84218	NM_001251962	ARHGEF26	0.0408711	8.21251e-08	4.45513e-05	0.0646847	0.217001	1.74621
ENSG00000114850	12495.4	0.728633	0.373658	1.95	0.0511762	0.115099	NM_001308197	SSR3	0.1855	0.000757553	0.0201708	0.0173413	0.00459184	-1.91707
ENSG00000115295	2151.13	-0.105739	0.15194	-0.695927	0.486475	0.61929	NM_001287527	CLIP4	0.0270349	0.000894772	0.0227796	0.191557	0.113182	-0.759131
ENSG00000115380	440.287	0.122688	0.206155	0.595124	0.551761	0.676608	NM_001039348	EFEMP1	0.166005	0.000822323	0.0214946	0.0151579	0.0634925	2.06652
ENSG00000115421	140.714	0.289099	0.186122	1.55328	0.120357	0.221185	NM_022894	PAPOLG	0.0465783	0.00196087	0.0384435	0.0301734	0.0801512	1.40945
ENSG00000115816	1733.97	0.148632	0.257981	0.576135	0.564524	0.687427	NM_005760	CEBPZ	0.130878	0.00127739	0.0291824	0.0266973	0.0792112	1.56901
ENSG00000115825	801.527	-0.108668	0.155017	-0.701009	0.483298	0.616513	NM_005813	PRKD3	0.319346	3.19906e-05	0.00265437	0.00879415	0.0871349	3.30863
ENSG00000115963	902.321	0.344364	0.160392	2.14701	0.0317924	0.0807824	NM_001254738	RND3	0.127054	0.00255383	0.0458672	0.164916	0.440313	1.41679
ENSG00000115993	400.985	0.355989	0.163627	2.17562	0.029584	0.076529	NM_015049	TRAK2	0.0489093	0.001652	0.0344977	0.527179	0.273313	-0.947741
ENSG00000116127	226.25	0.0816316	0.200182	0.407787	0.68343	0.78442	NM_015120	ALMS1	0.34203	0.00264951	0.0464617	0.062346	0.331164	2.40917
ENSG00000116198	160.36	-0.488606	0.22422	-2.17914	0.0293214	0.0760162	NM_014704	CEP104	0.126707	0.000403592	0.0138998	0.0115388	0.0634832	2.45989
ENSG00000116455	659.84	0.306699	0.202654	1.51341	0.130175	0.235132	NM_001317062	WDR77	0.0418089	2.09933e-05	0.00202648	0.00532482	0.0133263	1.32347
ENSG00000116459	3774.34	0.59805	0.269379	2.22011	0.0264116	0.0702289	NM_001688	ATP5PB	0.12355	0.000337148	0.0124766	0.0150387	0.00440081	-1.77284
ENSG00000116717	1924.9	0.571384	0.207198	2.75767	0.00582146	0.0229891	NM_001199741	GADD45A	0.456274	0.000851894	0.0221091	0.0481838	0.381525	2.98516
ENSG00000116754	3704.66	-0.545447	0.226967	-2.4032	0.0162522	0.0490166	NM_001190987	SRSF11	0.0613329	0.00057609	0.0172716	0.0476132	0.103925	1.1261
ENSG00000116793	863.222	0.22262	0.221185	1.00649	0.314182	0.452643	NM_001323041	PHTF1	0.10458	0.00265472	0.0464617	0.0957042	0.258951	1.43602
ENSG00000116830	545.603	-0.180999	0.22647	-0.799217	0.424164	0.562706	NM_003594	TTF2	0.0647498	0.000647243	0.0186072	0.00456718	0.0187012	2.03375
ENSG00000117054	347.069	0.140294	0.16995	0.825501	0.409087	0.548078	NM_000016	ACADM	0.0906523	0.000150007	0.0078241	0.00181967	0.0171536	3.23676
ENSG00000117650	416.454	0.421446	0.246286	1.71121	0.0870428	0.172654	NM_001204182	NEK2	0.341061	0.000938673	0.0235307	0.0184173	0.167566	3.18559
ENSG00000118058	931.58	-0.360715	0.212338	-1.69877	0.0893617	0.176267	NM_001197104	KMT2A	0.397334	4.32374e-05	0.00340611	0.00464299	0.0616171	3.73021
ENSG00000118197	129.342	-0.14516	0.272731	-0.532244	0.594557	0.712656	NM_001031725	DDX59	0.188813	0.000243335	0.0105089	0.00116882	0.0336098	4.84576
ENSG00000118620	70.7007	0.280524	0.334122	0.839586	0.401141	0.54066	NM_001172671	ZNF430	0.40815	1.4147e-06	0.000290294	0.0101596	0.399322	5.29663
ENSG00000119285	324.613	-0.204845	0.159969	-1.28053	0.200359	0.324506	NM_018072	HEATR1	0.0355664	0.00248109	0.0448428	0.278429	0.155477	-0.840611
ENSG00000119318	5220.1	0.00295387	0.141258	0.0209112	0.983317	0.98985	NM_001244713	RAD23B	0.181875	0.000144643	0.00763864	0.00829566	0.0371284	2.16209
ENSG00000119335	5877.38	-0.155176	0.13486	-1.15064	0.249879	0.382719	NM_001122821	SET	0.0653597	0.000557773	0.0168503	0.101018	0.224214	1.15026
ENSG00000119414	1204.95	-0.41127	0.144326	-2.84959	0.00437762	0.0187559	NM_001123355	PPP6C	0.0302484	0.00133083	0.0295368	0.00291769	0.00803267	1.46105
ENSG00000119487	1417.13	-0.326035	0.148149	-2.20072	0.0277556	0.072798	NM_001006617	MAPKAP1	0.383401	0.000487865	0.0156513	0.0107142	0.0812406	2.92268
ENSG00000119541	589.177	0.188204	0.14401	1.30688	0.191253	0.31345	NM_004869	VPS4B	0.353094	0.00200855	0.0389525	0.0167555	0.0977384	2.54429
ENSG00000119616	2114.67	-0.252435	0.200892	-1.25657	0.20891	0.335168	NM_001318508	FCF1	0.339941	0.00128519	0.0292341	0.0462662	0.257052	2.47403
ENSG00000119661	633.465	0.35523	0.190908	1.86074	0.0627808	0.134671	NM_001201366	DNAL1	0.0468509	0.000209192	0.0095709	0.0237162	0.00790589	-1.58487
ENSG00000119820	1341.65	0.33522	0.167172	2.00525	0.0449367	0.104569	NM_032312	YIPF4	0.0410788	0.000702966	0.0191801	0.837477	0.447033	-0.90567
ENSG00000119866	286.802	0.0698907	0.207807	0.336325	0.736626	0.824021	NM_022893	BCL11A	0.0585498	0.000147309	0.00774231	0.0520327	0.148876	1.51663
ENSG00000120053	2524.64	-0.417075	0.130076	-3.20641	0.00134404	0.00820073	NM_002079	GOT1	0.0296766	0.00140609	0.0307099	0.222744	0.36789	0.72389
ENSG00000120162	143.673	0.0344886	0.166258	0.207441	0.835666	0.892569	NM_024761	MOB3B	0.0494874	0.00034688	0.0127816	0.00291236	0.0254112	3.1252
ENSG00000120438	6664.72	-0.455965	0.190532	-2.39312	0.0167058	0.0500608	NM_001008897	TCP1	0.296657	0.00163785	0.0342997	0.00903103	0.0434184	2.26535
ENSG00000120451	291.049	0.0687502	0.151797	0.452909	0.650614	0.759392	NM_001301089	SNX19	0.0885151	0.00103666	0.0250877	0.25348	0.634849	1.32454
ENSG00000120805	961.919	0.230426	0.195614	1.17796	0.238811	0.37027	NM_001177	ARL1	0.10069	0.00173101	0.0356694	0.559214	0.226501	-1.30388
ENSG00000120948	1415.29	0.488023	0.235258	2.07441	0.0380412	0.0922913	NM_007375	TARDBP	0.178629	3.08753e-06	0.000514773	0.000793237	0.0102625	3.69348
ENSG00000121297	214.761	0.234047	0.172734	1.35495	0.175432	0.293796	NM_020856	TSHZ3	0.024663	0.00113044	0.0266973	0.601282	0.352658	-0.769772
ENSG00000121879	394.077	0.351398	0.143081	2.45595	0.0140514	0.0438566	NM_006218	PIK3CA	0.0474591	0.000827066	0.0215364	0.0286475	0.00745129	-1.94285
ENSG00000122008	175.002	-0.491641	0.250073	-1.96599	0.0492995	0.112059	NM_016218	POLK	0.353422	4.12239e-05	0.0032625	0.0141187	0.179716	3.67003
ENSG00000122482	588.445	0.197983	0.16688	1.18638	0.235474	0.366619	NM_016620	ZNF644	0.319917	3.59976e-05	0.00291623	0.0147987	0.155888	3.39696
ENSG00000123096	68.9842	0.147183	0.241856	0.608556	0.542819	0.668575	NM_001135823	SSPN	0.0647975	0.000265848	0.0109174	0.0510296	0.187022	1.8738
ENSG00000123106	920.1	0.102703	0.193877	0.529735	0.596296	0.714338	NM_018318	CCDC91	0.0889791	0.00125038	0.02868	0.108134	0.263296	1.28386
ENSG00000123352	819.338	-0.190538	0.178819	-1.06554	0.286633	0.423276	NM_001293285	SPATS2	0.243003	0.000535102	0.0163285	0.0307828	0.152001	2.30388
ENSG00000123609	366.79	0.278599	0.192886	1.44437	0.148635	0.260106	NM_004688	NMI	0.132025	0.00170153	0.0352315	0.122475	0.356671	1.54211
ENSG00000123636	913.302	-0.127747	0.242495	-0.526801	0.598332	0.716245	NM_001289975	BAZ2B	0.108005	0.0024269	0.0442603	0.0637356	0.16127	1.33931
ENSG00000124171	241.937	0.330171	0.246171	1.34123	0.179847	0.299183	NM_032521	PARD6B	0.15056	2.35423e-05	0.00221027	0.00859804	0.0660384	2.94122
ENSG00000124207	2804.3	0.381996	0.164059	2.3284	0.0198907	0.0570513	NM_001256135	CSE1L	0.368638	0.00177541	0.0361711	0.039551	0.223712	2.49986
ENSG00000124214	5681.07	-0.293622	0.139304	-2.10777	0.0350506	0.0867819	NM_001037328	STAU1	0.085608	0.00193332	0.0382511	0.0815048	0.184939	1.18209
ENSG00000124788	580.347	-0.288055	0.221462	-1.3007	0.193362	0.315855	NM_000332	ATXN1	0.618219	0.000227472	0.0101103	0.01141	0.185032	4.0194
ENSG00000125484	1382.12	0.0167183	0.138459	0.120746	0.903893	0.937752	NM_012204	GTF3C4	0.172724	0.000686524	0.0188962	0.0743605	0.270031	1.86051
ENSG00000125875	443.293	0.0688953	0.153005	0.450282	0.652507	0.760851	NM_144628	TBC1D20	0.0494709	0.000390352	0.0136829	0.583792	0.278204	-1.06931
ENSG00000125885	441.833	-0.270125	0.255517	-1.05717	0.290434	0.427464	NM_001281520	MCM8	0.175665	8.86842e-05	0.00540053	0.00466472	0.0330269	2.82378
ENSG00000126067	2296.62	0.446892	0.186197	2.4001	0.0163906	0.0493415	NM_001199779	PSMB2	0.10155	0.000389927	0.0136829	0.0493588	0.0169653	-1.54072
ENSG00000126870	122.733	-0.215234	0.270657	-0.795228	0.426481	0.564849	NM_018051	WDR60	0.16051	0.00138195	0.0302406	0.0135121	0.0736767	2.44696
ENSG00000127124	158.016	0.0201309	0.195109	0.103177	0.917822	0.947448	NM_001127714	HIVEP3	0.0591476	0.000343995	0.0127163	0.0704501	0.195466	1.47225
ENSG00000127804	240.004	-0.155648	0.288875	-0.538809	0.590018	0.70859	NM_024086	METTL16	0.122959	0.00230335	0.0427579	0.0806062	0.230465	1.51558
ENSG00000128335	147.485	0.28253	0.244828	1.15399	0.248502	0.381195	NM_030882	APOL2	0.0933703	0.00117651	0.0275011	0.296306	0.107228	-1.4664
ENSG00000128641	576.065	0.427458	0.217768	1.9629	0.0496574	0.112626	NM_001130158	MYO1B	0.164615	0.000337081	0.0124766	0.00194705	0.0157994	3.02051
ENSG00000128731	333.104	-0.135935	0.209493	-0.648874	0.51642	0.646406	NM_004667	HERC2	0.0890481	0.000138555	0.00741877	0.0252753	0.0892794	1.8206
ENSG00000128829	2409.62	-0.588848	0.256024	-2.29997	0.0214498	0.0602245	NM_001013703	EIF2AK4	0.268065	2.8478e-08	2.12509e-05	0.00699368	0.107186	3.93792
ENSG00000129071	1455.35	-0.0940764	0.169088	-0.556376	0.577954	0.698502	NM_001276270	MBD4	0.211089	2.09245e-05	0.00202648	0.00198582	0.0170424	3.10132
ENSG00000129250	6799.48	-0.511461	0.194499	-2.62963	0.00854775	0.0304418	NM_006612	KIF1C	0.0418677	0.00038544	0.0136829	0.0181656	0.0356588	0.973051
ENSG00000129317	221.226	0.483958	0.209145	2.31399	0.0206685	0.0586352	NM_001098614	PUS7L	0.365978	0.000448313	0.0148576	0.0387322	0.304712	2.97584
ENSG00000129351	4454.78	0.125868	0.118516	1.06203	0.288221	0.424883	NM_001137673	ILF3	0.0370894	0.00162853	0.0341324	0.237125	0.421297	0.82919
ENSG00000129493	153.405	-0.275583	0.218203	-1.26297	0.206601	0.332456	NM_015473	HEATR5A	0.104633	0.000121998	0.00675384	0.0366334	0.15059	2.0394
ENSG00000129810	277.392	0.570284	0.205607	2.77366	0.00554299	0.0222181	NM_001012409	SGO1	0.0790531	0.00166907	0.034706	0.0361852	0.100775	1.47767
ENSG00000130363	457.94	-0.498089	0.217927	-2.28557	0.0222792	0.0619936	NM_031924	RSPH3	0.14944	0.00123171	0.0283658	0.0211797	0.123522	2.54401
ENSG00000130449	276.904	0.386164	0.188633	2.04717	0.0406412	0.0968332	NM_020928	ZSWIM6	0.215815	3.12427e-05	0.00262477	0.026575	0.183175	2.78508
ENSG00000130559	1383.31	-0.510034	0.201943	-2.52563	0.0115491	0.0380497	NM_015447	CAMSAP1	0.437374	0.00263631	0.046424	0.00404603	0.0279086	2.78613
ENSG00000130723	1746.61	-0.146786	0.134462	-1.09165	0.274988	0.410802	NM_013318	PRRC2B	0.162705	0.00118976	0.0276974	0.0474963	0.157385	1.72841
ENSG00000130826	6030.17	-0.139473	0.233323	-0.597768	0.549994	0.674881	NM_001142463	DKC1	0.211986	0.000312431	0.0117967	0.0352922	0.15949	2.17604
ENSG00000130881	113.723	-0.10854	0.189934	-0.571463	0.567686	0.689902	NM_002333	LRP3	0.0475993	0.000698816	0.0191118	0.153825	0.316837	1.04245
ENSG00000131018	496.121	0.394945	0.198962	1.98503	0.047141	0.108256	NM_033071	SYNE1	0.336536	0.000409513	0.0140754	0.0273822	0.23337	3.09131
ENSG00000131242	335.35	0.384731	0.187606	2.05074	0.0402925	0.0961606	NM_001303542	RAB11FIP4	0.0833893	0.000152585	0.00790708	0.458354	0.163039	-1.49124
ENSG00000131389	95.3248	0.559489	0.240491	2.32644	0.019995	0.0572554	NM_001134367	SLC6A6	0.318607	0.00200622	0.0389525	0.0884918	0.485366	2.45546
ENSG00000131437	713.648	0.162877	0.206898	0.787229	0.431148	0.569498	NM_001300791	KIF3A	0.0621555	0.00188468	0.0378066	0.0257396	0.0588454	1.19294
ENSG00000131508	3928.65	-0.246677	0.151305	-1.63033	0.103031	0.196031	NM_003339	UBE2D2	0.0332771	0.00263549	0.046424	0.00254934	0.00521054	1.03131
ENSG00000131732	176.305	0.449886	0.179775	2.50249	0.0123323	0.0397653	NM_001131035	ZCCHC9	0.380996	5.70672e-05	0.00406154	0.0194175	0.246269	3.66481
ENSG00000132466	1039.08	0.148622	0.193248	0.769074	0.441849	0.579243	NM_001286771	ANKRD17	0.18003	0.000605528	0.0178267	0.0010618	0.00814015	2.93854
ENSG00000132603	534.77	0.219105	0.167021	1.31184	0.189575	0.311254	NM_001199434	NIP7	0.0924578	7.95124e-05	0.00499104	0.0314604	0.10421	1.72788
ENSG00000133114	135.186	0.17575	0.190378	0.923166	0.355921	0.496208	NM_001316951	GPALPP1	0.189507	0.00139467	0.0304995	0.04467	0.215099	2.26762
ENSG00000133789	434.51	0.150589	0.213451	0.705495	0.480502	0.6142	NM_001297714	SWAP70	0.312469	0.000489633	0.0156513	0.0227347	0.146828	2.69116
ENSG00000133985	221.919	-0.0706271	0.178532	-0.395599	0.692401	0.791131	NM_015351	TTC9	0.1428	0.00153934	0.0330133	0.0138859	0.0590204	2.08759
ENSG00000134077	416.569	0.437829	0.176151	2.48554	0.0129355	0.0412451	NM_001114092	THUMPD3	0.0836255	0.000254316	0.0106423	0.0859338	0.0279271	-1.62156
ENSG00000134255	447.741	0.107389	0.215985	0.497206	0.619044	0.733852	NM_001007794	CEPT1	0.113076	9.62178e-08	4.84881e-05	0.00411342	0.0442362	3.42682
ENSG00000134265	789.996	-0.263523	0.15084	-1.74704	0.0806309	0.162923	NM_003826	NAPG	0.0537416	1.29861e-06	0.000269701	0.0271507	0.0864068	1.67016
ENSG00000134318	759.69	0.0310784	0.184198	0.168723	0.866014	0.913425	NM_001321643	ROCK2	0.52141	0.000268876	0.0109298	0.00885173	0.111288	3.6522
ENSG00000134698	130.369	0.0745023	0.199973	0.372562	0.709475	0.803594	NM_017629	AGO4	0.0617574	1.66666e-05	0.00168476	0.0212881	0.105717	2.31208
ENSG00000134744	309.471	-0.0849353	0.230757	-0.368072	0.712819	0.806146	NM_001009881	TUT4	0.103931	0.000258598	0.0107675	0.0184851	0.0723114	1.96786
ENSG00000134779	1090.06	-0.559769	0.198711	-2.81699	0.00484756	0.020165	NM_001271949	TPGS2	0.0647542	0.00174516	0.0357461	0.0488816	0.105947	1.11597
ENSG00000134809	2841.72	-0.345193	0.142504	-2.42235	0.0154207	0.0471099	NM_012456	TIMM10	0.666314	4.68329e-07	0.000147236	0.000497746	0.0349431	6.13345
ENSG00000134910	876.468	0.400824	0.284973	1.40653	0.159566	0.274326	NM_001278503	STT3A	0.158911	7.49512e-05	0.00480979	0.0256214	0.00463451	-2.46686
ENSG00000135093	217.503	-0.217504	0.175374	-1.24023	0.21489	0.342099	NM_001301175	USP30	0.0791879	0.00011462	0.00644961	0.0144564	0.0588983	2.02652
ENSG00000135250	3063.5	-0.297666	0.283149	-1.05127	0.293135	0.430251	NM_001278273	SRPK2	0.11349	0.000860225	0.0222568	0.00669446	0.0199003	1.57175
ENSG00000135338	50.2014	0.49665	0.214789	2.31227	0.0207626	0.0588168	NM_001122769	LCA5	0.0752938	0.000546683	0.0166227	0.0249316	0.146271	2.5526
ENSG00000135378	157.488	-0.563313	0.303914	-1.85353	0.0638066	0.136426	NM_024081	PRRG4	0.170218	5.24213e-05	0.00400976	0.00733612	0.0598677	3.02869
ENSG00000135540	109.427	0.280239	0.24903	1.12532	0.260452	0.394405	NM_001144060	NHSL1	0.107013	4.46044e-07	0.000142851	0.00374201	0.0815581	4.44594
ENSG00000135698	2710.61	-0.555252	0.236737	-2.34544	0.0190048	0.0552032	NM_005792	MPHOSPH6	0.128519	0.000751406	0.0200695	0.0281906	0.0856022	1.60244
ENSG00000135870	635.613	-0.0327225	0.245045	-0.133537	0.893769	0.931721	NM_001300850	RC3H1	0.146942	5.32905e-05	0.00403126	0.0873231	0.0143444	-2.60588
ENSG00000135966	1593.68	-0.0698684	0.115344	-0.605739	0.544688	0.670225	NM_001142621	TGFBRAP1	0.23226	0.000641335	0.0184838	0.0139235	0.0652628	2.22873
ENSG00000136026	5606.15	-0.106541	0.197465	-0.539544	0.589512	0.708173	NM_006825	CKAP4	0.253438	5.67121e-07	0.000164696	0.0353913	0.359803	3.34574
ENSG00000136108	516.016	0.0446184	0.158725	0.281105	0.77863	0.852626	NM_001098525	CKAP2	0.136868	0.000271696	0.0109441	0.0385436	0.142951	1.89096
ENSG00000136271	271.196	-0.0174245	0.163926	-0.106295	0.915348	0.945492	NM_001257189	DDX56	0.109528	0.00028031	0.0110559	0.216189	0.0650265	-1.73319
ENSG00000136828	209.694	0.143072	0.205519	0.696151	0.486334	0.619184	NM_001322321	RALGPS1	0.0980132	0.000585788	0.0173799	0.116325	0.390114	1.74574
ENSG00000136869	60.5384	0.438005	0.264752	1.65439	0.0980475	0.189054	NM_003266	TLR4	0.186852	0.00200756	0.0389525	0.0194602	0.124006	2.67181
ENSG00000136938	17259.5	0.0103363	0.159095	0.0649691	0.948199	0.968236	NM_006401	ANP32B	0.364427	0.000160088	0.00802378	0.00448247	0.036416	3.0222
ENSG00000137601	91.1985	0.00852498	0.251889	0.0338442	0.973001	0.983145	NM_001199397	NEK1	0.161408	0.00137272	0.0300769	0.0109903	0.073802	2.74743
ENSG00000137871	321.162	-0.0132322	0.162786	-0.0812858	0.935215	0.959965	NM_001002843	ZNF280D	0.0754601	0.00047717	0.0154845	0.0223547	0.0987985	2.14391
ENSG00000138069	3093.96	0.359746	0.191616	1.87743	0.060459	0.130773	NM_004161	RAB1A	0.182074	0.00179447	0.0365159	0.019285	0.0657532	1.76958
ENSG00000138078	516.671	0.498515	0.140888	3.53839	0.000402573	0.00375361	NM_001042385	PREPL	0.0766583	0.000183168	0.00863386	0.00302091	0.0179918	2.57428
ENSG00000138095	802.359	0.385912	0.142929	2.70003	0.00693322	0.0261526	NM_133259	LRPPRC	0.144369	5.79525e-05	0.00408625	0.00072894	0.00986262	3.7581
ENSG00000138231	196.426	-0.0897237	0.255004	-0.351853	0.724949	0.8155	NM_016216	DBR1	0.216381	0.00191198	0.0381569	0.0413309	0.175778	2.08846
ENSG00000138594	452.455	0.0833663	0.147901	0.563661	0.572985	0.694072	NM_014547	TMOD3	0.0899026	2.37358e-06	0.00043036	0.00415165	0.0340458	3.03572
ENSG00000138658	106.663	-0.155373	0.224874	-0.690933	0.489607	0.622055	NM_018392	ZGRF1	0.121192	8.74879e-08	4.47468e-05	0.00584975	0.104708	4.16185
ENSG00000138771	426.775	0.139272	0.180812	0.77026	0.441146	0.578651	NM_020859	SHROOM3	0.190709	1.12688e-10	5.51654e-07	0.000365362	0.0436557	6.9007
ENSG00000138778	610.138	0.245527	0.237641	1.03318	0.301518	0.439434	NM_001286734	CENPE	0.20801	0.000117742	0.0065538	0.0100373	0.0587641	2.54956
ENSG00000139132	2193	-0.56948	0.228575	-2.49144	0.0127228	0.0407281	NM_001304480	FGD4	0.173904	7.59322e-10	1.62628e-06	0.00121091	0.0195568	4.01351
ENSG00000139168	4809.32	-0.337839	0.257264	-1.3132	0.189115	0.310807	NM_033114	ZCRB1	0.474767	3.67295e-07	0.000121024	0.000191602	0.0090835	5.56706
ENSG00000139644	6690.38	-0.525829	0.191416	-2.74705	0.00601344	0.023545	NM_001098576	TMBIM6	0.150946	0.000510106	0.0157555	0.0640433	0.217145	1.76154
ENSG00000140199	176.353	-0.346402	0.254523	-1.36099	0.173518	0.291679	NM_001042494	SLC12A6	0.0896958	0.00224023	0.0419727	0.133662	0.327028	1.29082
ENSG00000140264	5833.45	0.63604	0.319403	1.99134	0.0464435	0.106994	NM_001018108	SERF2	0.145995	0.00110744	0.0262264	0.036272	0.0115807	-1.64713
ENSG00000140527	4.6456	-0.181696	0.510367	-0.356011	0.721832	0.813071	NM_001284396	WDR93	0.354525	0.000979542	0.0241489	0.162538	0.540516	1.73356
ENSG00000140836	664.077	-0.221409	0.221375	-1.00015	0.317236	0.456043	NM_001164766	ZFHX3	0.0639447	0.000443377	0.0147942	0.019757	0.0517893	1.39029
ENSG00000141030	1763.37	0.480065	0.176854	2.71447	0.00663821	0.02532	NM_001199125	COPS3	0.0867228	0.000612167	0.0178991	0.001122	0.00536137	2.25652
ENSG00000141384	75.5354	0.24105	0.210007	1.14782	0.251044	0.384162	NM_001293725	TAF4B	0.313566	7.48573e-06	0.000975365	0.0128699	0.26623	4.3706
ENSG00000141646	302.886	0.145787	0.162251	0.898528	0.368904	0.50909	NM_005359	SMAD4	0.0326332	0.0004499	0.0148822	0.0534253	0.113062	1.08152
ENSG00000142168	16900.5	-0.21464	0.12397	-1.7314	0.0833813	0.167263	NM_000454	SOD1	0.0617147	0.000758873	0.0201903	0.0330356	0.0703509	1.09055
ENSG00000142784	323.409	-0.375006	0.165943	-2.25985	0.0238308	0.0650549	NM_001276252	WDTC1	0.0494186	5.91028e-06	0.000819974	0.00172887	0.0195335	3.49805
ENSG00000142864	10393.2	-0.154071	0.237722	-0.648114	0.516911	0.646741	NM_001018067	SERBP1	0.0794962	0.000306711	0.0117967	0.000386132	0.00137247	1.82961
ENSG00000143079	1038.38	0.383402	0.179399	2.13715	0.0325861	0.0821802	NM_018704	CTTNBP2NL	0.150948	0.00129142	0.0292688	0.0090405	0.0323842	1.84081
ENSG00000143147	344.99	-0.0572486	0.17819	-0.321278	0.748	0.832128	NM_001267609	GPR161	0.422281	0.000507378	0.0157555	0.0137223	0.127149	3.21193
ENSG00000143315	1478.91	-0.494372	0.247402	-1.99825	0.0456892	0.105765	NM_145167	PIGM	0.324565	0.000123021	0.00678853	0.00420635	0.0352919	3.06869
ENSG00000143614	588.106	-0.141197	0.144023	-0.980378	0.326899	0.4667	NM_020699	GATAD2B	0.18906	0.00179817	0.0365695	0.00695482	0.0297911	2.0988
ENSG00000143771	2425.7	0.78403	0.353604	2.21725	0.0266058	0.0706604	NM_001277197	CNIH4	0.256919	0.000200561	0.00923767	0.108521	0.0191826	-2.5001
ENSG00000143797	1925.72	-0.325935	0.191907	-1.6984	0.0894322	0.176367	NM_001321265	MBOAT2	0.0401857	1.23504e-07	5.09908e-05	0.0276797	0.0776037	1.4873
ENSG00000144401	581.935	-0.440667	0.220422	-1.9992	0.0455869	0.10565	NM_001127395	METTL21A	0.101951	5.45556e-05	0.00406154	0.0335452	0.120529	1.8452
ENSG00000144445	57.0899	0.62615	0.313198	1.99921	0.0455854	0.10565	NM_001307976	KANSL1L	0.0665059	4.9425e-06	0.00071464	0.0643898	0.441425	2.77726
ENSG00000144560	392.246	-0.579917	0.203758	-2.8461	0.00442582	0.0188939	NM_001128219	VGLL4	0.0781276	0.000502144	0.0156842	0.159382	0.396576	1.3151
ENSG00000145349	249.869	0.584543	0.195174	2.99498	0.00274464	0.0135399	NM_001221	CAMK2D	0.151502	0.00260724	0.0461016	0.051349	0.164424	1.67901
ENSG00000145390	448.263	0.0521031	0.163293	0.319078	0.749667	0.833199	NM_019050	USP53	0.487297	0.000291842	0.0114035	0.00659521	0.0853487	3.69388
ENSG00000145734	552.165	-0.0288021	0.261564	-0.110115	0.912318	0.943835	NM_018429	BDP1	0.404396	4.3463e-10	1.36685e-06	0.0017276	0.0486199	4.81471
ENSG00000145833	1695.35	0.0539015	0.255394	0.211052	0.832846	0.890597	NM_001300860	DDX46	0.14822	2.05126e-06	0.000379899	0.000268579	0.00536261	4.31952
ENSG00000145911	155.247	-0.322093	0.271197	-1.18767	0.234963	0.366065	NM_015111	N4BP3	0.150849	0.0023461	0.0431749	0.0221895	0.0862855	1.95924
ENSG00000145919	1839.01	0.0178869	0.192554	0.092893	0.925989	0.953421	NM_001159651	BOD1	0.0716856	0.00275834	0.0479102	0.0132173	0.0055323	-1.25647
ENSG00000146350	50.1264	0.160099	0.274904	0.582382	0.560309	0.684034	NM_152730	TBC1D32	0.207978	5.65151e-06	0.00079698	0.0095543	0.21561	4.49613
ENSG00000146414	83.4665	0.142295	0.287442	0.495037	0.620574	0.735174	NM_001042683	SHPRH	0.247825	0.000498906	0.0156545	0.0131563	0.121863	3.21143
ENSG00000147679	325.588	0.432244	0.204478	2.11389	0.0345244	0.0857545	NM_032334	UTP23	0.463653	0.000452427	0.0148822	0.0162054	0.160049	3.30397
ENSG00000147874	254.535	-0.210035	0.213625	-0.983196	0.325511	0.465334	NM_001270890	HAUS6	0.199614	2.61183e-06	0.000468598	0.0170927	0.160944	3.2351
ENSG00000148158	137.567	0.12311	0.242386	0.507908	0.611518	0.727563	NM_001012994	SNX30	0.189708	0.00110266	0.0261857	0.11827	0.475049	2.00599
ENSG00000148484	339.592	0.527947	0.182366	2.89498	0.00379183	0.0169466	NM_012425	RSU1	0.273736	0.00240711	0.0440079	0.0317597	0.149323	2.23317
ENSG00000149308	453.428	-0.14274	0.168372	-0.847764	0.396569	0.536185	NM_001321307	NPAT	0.132801	9.0586e-05	0.00549416	0.0046109	0.0293222	2.66887
ENSG00000149929	169.323	-0.297287	0.205804	-1.44451	0.148595	0.260082	NM_001197323	HIRIP3	0.0359876	6.28976e-05	0.00428504	0.165592	0.386775	1.22387
ENSG00000150712	833.027	-0.218523	0.193987	-1.12648	0.259961	0.394099	NM_001040446	MTMR12	0.100241	0.000396255	0.0137452	0.122982	0.343007	1.47979
ENSG00000151092	122.917	0.535119	0.241807	2.213	0.0268977	0.0712287	NM_001145293	NGLY1	0.120281	0.00204698	0.0395634	0.0107363	0.0595104	2.47065
ENSG00000151240	175.597	-0.572082	0.291199	-1.96458	0.0494632	0.112345	NM_014974	DIP2C	0.183708	4.0516e-08	2.52437e-05	0.00454981	0.0385581	3.08316
ENSG00000151474	154.289	-0.405062	0.193909	-2.08893	0.0367141	0.0898093	NM_001318336	FRMD4A	0.0769884	1.05022e-06	0.00024317	0.0101524	0.0739306	2.86436
ENSG00000151914	381.685	-0.0200734	0.156656	-0.128137	0.898041	0.934306	NM_001144769	DST	0.15355	2.13476e-11	1.27274e-07	0.00355123	0.049756	3.80848
ENSG00000152133	687.607	0.176611	0.199487	0.885328	0.37598	0.516048	NM_001278505	GPATCH11	0.484036	0.00129799	0.02934	0.0134168	0.117855	3.1349
ENSG00000152332	1026.01	0.375769	0.133936	2.80559	0.00502246	0.0206646	NM_001184763	UHMK1	0.0639818	0.00153305	0.0329317	0.154931	0.32396	1.06419
ENSG00000152404	1198.9	-0.242394	0.260055	-0.932088	0.351291	0.491369	NM_152434	CWF19L2	0.521608	4.92528e-06	0.00071464	0.00445096	0.110525	4.63411
ENSG00000152465	2424.28	-0.376787	0.239175	-1.57536	0.115174	0.213698	NM_001308295	NMT2	0.0781391	0.000485146	0.0156513	0.0277299	0.0689716	1.31456
ENSG00000153015	1875.05	-0.349622	0.160623	-2.17666	0.0295059	0.0764261	NM_001297644	CWC27	0.32163	1.8179e-08	1.73313e-05	0.000140815	0.0110613	6.29557
ENSG00000153310	1857.5	-0.296821	0.178437	-1.66345	0.0962225	0.186256	NM_001256763	FAM49B	0.19576	0.000985147	0.0241685	0.0152781	0.0597178	1.9667
ENSG00000153774	500.165	0.299532	0.187127	1.60069	0.109445	0.205348	NM_006324	CFDP1	0.168817	0.000703864	0.0191885	0.0974449	0.352777	1.8561
ENSG00000153885	330.37	-0.299158	0.211263	-1.41604	0.156763	0.270953	NM_001129994	KCTD15	0.288089	2.17684e-05	0.00208369	0.0137904	0.137465	3.31733
ENSG00000153944	1017.6	-0.348986	0.187259	-1.86365	0.0623703	0.134002	NM_001322250	MSI2	0.237132	6.18749e-05	0.00423219	0.0195015	0.122711	2.6536
ENSG00000154059	393.227	0.308859	0.158364	1.95031	0.0511387	0.115054	NM_018439	IMPACT	0.0984169	0.000170073	0.00816255	0.01885	0.0708236	1.90966
ENSG00000154642	382.183	0.289254	0.20418	1.41666	0.156582	0.27072	NM_001100420	C21orf91	0.150414	0.00161616	0.034015	0.13752	0.425648	1.63002
ENSG00000154783	79.2583	-0.390381	0.242826	-1.60766	0.10791	0.203133	NM_001320276	FGD5	0.0937082	0.000129392	0.0071058	0.00491307	0.0600249	3.61087
ENSG00000155097	293.39	0.150068	0.171982	0.87258	0.382892	0.523064	NM_001695	ATP6V1C1	0.0913578	0.00188827	0.0378066	0.417488	0.171828	-1.28077
ENSG00000156172	47.5172	0.0249443	0.270617	0.0921759	0.926558	0.953897	NM_177965	C8orf37	0.118745	0.00280643	0.0484732	0.0251455	0.127912	2.34678
ENSG00000156313	120.975	-0.0236783	0.188133	-0.12586	0.899843	0.93542	NM_000328	RPGR	0.153286	7.20698e-05	0.00468668	0.00949663	0.0831701	3.13058
ENSG00000156467	20564.8	-0.269359	0.228594	-1.17833	0.238666	0.370142	NM_001199975	UQCRB	0.0812759	7.9669e-05	0.00499104	2.56941e-05	0.000235213	3.19446
ENSG00000156802	2520.73	0.479927	0.158503	3.02787	0.00246283	0.0125051	NM_014109	ATAD2	0.122716	0.00225206	0.0421484	0.0192016	0.0520264	1.43802
ENSG00000156876	243.446	-0.0462321	0.194464	-0.237741	0.812082	0.87673	NM_001304829	SASS6	0.0758234	0.000196214	0.00912328	0.105335	0.292018	1.47107
ENSG00000156983	787.627	-0.321262	0.176101	-1.8243	0.0681063	0.14352	NM_001003694	BRPF1	0.103999	0.000695102	0.0190254	0.0567076	0.158011	1.47841
ENSG00000157764	177.711	0.0749316	0.156209	0.479687	0.63145	0.743764	NM_004333	BRAF	0.130364	5.06211e-07	0.000156351	0.00937967	0.147727	3.97725
ENSG00000158941	128.637	-0.152096	0.298677	-0.509233	0.610589	0.726696	NM_021174	CCAR2	0.547051	3.91705e-06	0.000610133	0.00668578	0.290718	5.44238
ENSG00000159256	46.7233	0.571484	0.269913	2.11729	0.034235	0.0852917	NM_001320445	MORC3	0.476545	0.00223466	0.0419727	0.0422793	0.421875	3.31879
ENSG00000159433	84.0762	0.5866	0.283092	2.07212	0.0382542	0.092694	NM_020759	STARD9	0.346403	0.00139934	0.030582	0.0241345	0.21051	3.12472
ENSG00000159461	1171.66	0.575994	0.23683	2.4321	0.0150115	0.0461381	NM_001144	AMFR	0.632943	0.000265186	0.0109174	0.0078508	0.125249	3.99582
ENSG00000160310	3747.12	-0.408629	0.272287	-1.50073	0.133426	0.239589	NM_001242864	PRMT2	0.232793	3.1007e-08	2.12509e-05	0.000349178	0.00331009	3.24484
ENSG00000160584	385.18	-0.354989	0.170445	-2.08272	0.0372765	0.090834	NM_001281748	SIK3	0.166164	4.78644e-10	1.36685e-06	0.00419897	0.090606	4.4315
ENSG00000160803	39.5293	-0.309802	0.359031	-0.862882	0.388202	0.52808	NM_001304342	UBQLN4	0.293938	0.00264601	0.0464617	0.0493637	0.0278575	-0.825386
ENSG00000161011	2625.71	-0.18876	0.125559	-1.50336	0.132746	0.238707	NM_001142298	SQSTM1	0.0811555	0.000509191	0.0157555	0.253825	0.103091	-1.29992
ENSG00000161082	12.5425	0.333163	0.421684	0.790079	0.429482	0.567848	NM_001172673	CELF5	0.296753	0.00041236	0.0141591	0.0160586	0.489344	4.92943
ENSG00000161202	1981.17	0.0510035	0.143214	0.356135	0.721739	0.813017	NM_004423	DVL3	0.146599	0.00101098	0.024693	0.00176522	0.00897523	2.3461
ENSG00000161267	1409.33	0.680484	0.35426	1.92086	0.054749	0.121273	NM_004051	BDH1	0.166629	0.00131817	0.0295368	0.150625	0.045277	-1.73411
ENSG00000161813	1269.2	-0.0947786	0.204665	-0.463092	0.643298	0.753583	NM_001170803	LARP4	0.117809	0.00089017	0.0227796	0.0313182	0.0913441	1.54431
ENSG00000161981	322.212	-0.0867414	0.14007	-0.619272	0.535737	0.663171	NM_024571	SNRNP25	0.0217257	3.37785e-07	0.000114606	0.0943683	0.0323588	-1.54414
ENSG00000162419	682.726	-0.248543	0.232351	-1.06969	0.284759	0.420989	NM_001319674	GMEB1	0.14197	0.00265415	0.0464617	0.408012	0.139788	-1.54537
ENSG00000162441	472.651	0.499036	0.207025	2.41052	0.01593	0.0483244	NM_001316973	LZIC	0.171185	0.000773248	0.02043	0.00502147	0.0244369	2.28288
ENSG00000162614	1493.12	-0.0507652	0.207994	-0.244071	0.807176	0.873455	NM_001172309	NEXN	0.223614	0.00039838	0.0137757	0.0230604	0.109594	2.24868
ENSG00000162623	1790.67	-0.165597	0.192916	-0.858385	0.39068	0.530399	NM_001162916	TYW3	0.180036	8.58056e-08	4.45513e-05	0.00485501	0.0454225	3.22586
ENSG00000162711	36.6356	-0.172541	0.269644	-0.639882	0.522249	0.651264	NM_001079821	NLRP3	0.219783	0.000392037	0.0136829	0.0355897	0.293867	3.04563
ENSG00000162980	725.305	0.230807	0.204102	1.13084	0.258121	0.391947	NM_001037174	ARL5A	0.575915	0.000312824	0.0117967	0.00634529	0.0917209	3.85349
ENSG00000163110	2260.11	-0.483446	0.223429	-2.16376	0.030483	0.0782832	NM_001011513	PDLIM5	0.0734711	0.000899536	0.0227796	0.0399964	0.0923573	1.20736
ENSG00000163577	313.376	-0.388395	0.186996	-2.07702	0.0377998	0.0918439	NM_020390	EIF5A2	0.0615978	0.000138908	0.00742605	0.00104584	0.0121359	3.53654
ENSG00000163608	496.572	0.499721	0.170272	2.93484	0.00333717	0.0154928	NM_001319109	NEPRO	0.134214	0.000329113	0.0122321	0.249597	0.0725315	-1.78292
ENSG00000163811	3763.1	-0.269162	0.199968	-1.34602	0.178294	0.297244	NM_015131	WDR43	0.0525425	0.000520277	0.0160043	0.199545	0.409291	1.03641
ENSG00000163812	2924.31	0.381065	0.25935	1.46931	0.14175	0.251026	NM_001135179	ZDHHC3	0.0802366	5.67513e-05	0.00406154	0.00588856	0.00149915	-1.97377
ENSG00000164211	754.399	0.169584	0.150145	1.12947	0.258698	0.392521	NM_001308056	STARD4	0.338386	3.55256e-09	3.80435e-06	0.00100336	0.0611648	5.9298
ENSG00000164221	274.978	0.291058	0.225673	1.28973	0.197143	0.320319	NM_001040440	CCDC112	0.0867761	0.000961305	0.0238883	0.0158479	0.0524566	1.72683
ENSG00000164294	594.175	0.356036	0.151642	2.34787	0.018881	0.0550257	NM_001008397	GPX8	0.0214824	0.00233636	0.0430443	0.441137	0.289395	-0.608184
ENSG00000164466	1808.32	0.251412	0.179905	1.39747	0.162271	0.277872	NM_001322977	SFXN1	0.0514199	0.00173784	0.0357029	0.410085	0.214914	-0.932163
ENSG00000164654	146.186	-0.264605	0.183365	-1.44305	0.149006	0.260595	NM_019005	MIOS	0.0588916	0.00229544	0.0426804	0.0818869	0.191975	1.22921
ENSG00000164715	88.2201	0.251082	0.208092	1.20659	0.227591	0.357299	NM_014916	LMTK2	0.275318	1.59824e-07	5.80614e-05	0.0119289	0.107832	3.17626
ENSG00000164841	122.405	1.21377	0.548722	2.212	0.026967	0.0713617	NM_153015	TMEM74	0.410476	0.000694683	0.0190254	0.0118429	0.030278	1.35425
ENSG00000164934	1283.19	0.189199	0.202835	0.932776	0.350936	0.491066	NM_015420	DCAF13	0.174619	0.00268557	0.0469296	0.00606421	0.0212871	1.81158
ENSG00000164983	1949.92	0.0898581	0.20144	0.446078	0.655541	0.763384	NM_194291	TMEM65	0.098624	5.01566e-09	5.20838e-06	0.000128365	0.0043956	5.09773
ENSG00000165280	5136.56	-0.0354232	0.203737	-0.173868	0.861969	0.910621	NM_007126	VCP	0.206005	0.000771509	0.0204155	0.010998	0.0447408	2.02435
ENSG00000165424	703.171	0.136174	0.159736	0.852492	0.393941	0.533349	NM_153367	ZCCHC24	0.0458431	0.00125932	0.0288465	0.936588	0.497608	-0.912405
ENSG00000165494	338.724	0.384852	0.201725	1.9078	0.0564166	0.12396	NM_015885	PCF11	0.0520092	0.00180849	0.0366923	0.39287	0.192083	-1.03232
ENSG00000165525	1030.84	-0.169874	0.26453	-0.642175	0.520759	0.650215	NM_001301732	NEMF	0.246954	0.00146155	0.0317392	0.0497125	0.212684	2.09703
ENSG00000165556	214.859	-0.277423	0.18958	-1.46336	0.14337	0.253147	NM_001265	CDX2	0.182856	0.000197552	0.00917304	0.00313815	0.0329501	3.3923
ENSG00000165609	942.302	-0.135613	0.126996	-1.06785	0.285588	0.421942	NM_001321647	NUDT5	0.0931808	9.44094e-05	0.00559976	0.0295117	0.0944483	1.67824
ENSG00000165732	4399.69	-0.324748	0.229971	-1.41213	0.157913	0.27233	NM_001256910	DDX21	0.267083	0.000634019	0.0183657	0.0503148	0.250599	2.31633
ENSG00000165996	298.583	0.0180921	0.162496	0.111339	0.911348	0.943168	NM_014241	HACD1	0.181606	7.3194e-06	0.000975365	0.013435	0.108251	3.01031
ENSG00000166200	440.367	-0.0385954	0.133272	-0.289599	0.772123	0.848421	NM_001143887	COPS2	0.0255012	0.00218554	0.0415385	0.0514333	0.0261785	-0.974321
ENSG00000166454	1569.8	-0.362803	0.184112	-1.97055	0.0487752	0.111123	NM_001300728	ATMIN	0.16666	4.43008e-06	0.000665833	0.00636449	0.0406002	2.67337
ENSG00000166974	135.735	-0.202273	0.172116	-1.17521	0.23991	0.371454	NM_001143826	MAPRE2	0.0682939	0.000160037	0.00802378	0.0932713	0.277875	1.57493
ENSG00000167118	2716.06	-0.391682	0.198731	-1.97092	0.0487331	0.11107	NM_001135947	URM1	0.0840132	0.00117389	0.0275011	0.00444767	0.0121115	1.44526
ENSG00000167258	298.315	0.523678	0.187422	2.79411	0.00520429	0.0211781	NM_015083	CDK12	0.356631	0.00105667	0.0254461	0.00935079	0.067279	2.847
ENSG00000167565	242.038	0.448795	0.24893	1.8029	0.0714046	0.14855	NM_013368	SERTAD3	0.435575	7.18384e-05	0.00468668	0.0523345	0.633182	3.59679
ENSG00000167695	248.802	0.11424	0.167204	0.683238	0.494456	0.626957	NM_001318006	FAM57A	0.264925	0.00261346	0.0461164	0.0784363	0.339042	2.11187
ENSG00000168028	1534.9	-0.555021	0.154482	-3.59279	0.000327152	0.00329476	NM_001304288	RPSA	0.0447586	0.000702993	0.0191801	0.0925863	0.180799	0.965518
ENSG00000168283	1737.04	0.436304	0.185928	2.34663	0.0189442	0.0551138	NM_005180	BMI1	0.0574488	0.000373449	0.0135709	0.345608	0.159028	-1.11986
ENSG00000168395	736.327	-0.480664	0.162902	-2.95064	0.00317121	0.0150052	NM_032329	ING5	0.147752	6.1718e-09	6.22045e-06	0.0194099	0.168901	3.12132
ENSG00000168453	272.706	-0.542965	0.229442	-2.36646	0.0179591	0.0529482	NM_005144	HR	0.309766	0.000229079	0.0101554	0.0482393	0.336571	2.80263
ENSG00000168646	97.084	0.270768	0.206137	1.31353	0.189003	0.310705	NM_004655	AXIN2	0.36601	0.000308844	0.0117967	0.0409349	0.376645	3.2018
ENSG00000168803	542.534	-0.536411	0.251372	-2.13393	0.0328484	0.0826471	NM_001012969	ADAL	0.144512	1.58938e-07	5.80614e-05	0.00578073	0.0604047	3.38534
ENSG00000168807	204.867	0.318648	0.167679	1.90034	0.0573879	0.125611	NM_006750	SNTB2	0.0390159	0.000149906	0.0078241	0.00245766	0.0238736	3.28006
ENSG00000168818	97.8014	0.474822	0.268488	1.7685	0.0769766	0.157371	NM_016930	STX18	0.0899215	0.000250551	0.0106423	0.574642	0.187505	-1.61574
ENSG00000168827	415.257	0.0318694	0.152663	0.208757	0.834638	0.891958	NM_001308164	GFM1	0.0638633	0.000818305	0.0214386	0.0400209	0.0965052	1.26985
ENSG00000168887	1106.23	-0.464909	0.196815	-2.36217	0.0181685	0.0534234	NM_001013649	C2orf68	0.227075	0.000159949	0.00802378	0.0231902	0.124711	2.427
ENSG00000168916	266.715	-0.0625677	0.286009	-0.218761	0.826836	0.886664	NM_020747	ZNF608	0.250991	6.18321e-05	0.00423219	0.00517568	0.0202463	1.96784
ENSG00000169057	1846.08	-0.304073	0.163392	-1.861	0.0627436	0.134624	NM_001110792	MECP2	0.113721	6.54937e-05	0.00436642	0.0780911	0.267646	1.77709
ENSG00000169379	343.675	0.154027	0.1797	0.857136	0.39137	0.530954	NM_001321328	ARL13B	0.207344	1.45381e-07	5.59766e-05	0.00844035	0.113441	3.74849
ENSG00000169783	141.653	-0.0941757	0.204074	-0.461479	0.644455	0.754389	NM_001301186	LINGO1	0.0764776	0.00121626	0.0280476	0.649021	0.270746	-1.26132
ENSG00000169914	311.181	-0.200276	0.221569	-0.903899	0.366049	0.506219	NM_015207	OTUD3	0.0900368	0.000558103	0.0168503	0.0758562	0.210718	1.47398
ENSG00000170088	136.623	-0.22599	0.224131	-1.00829	0.313313	0.451688	NM_001100389	TMEM192	0.0968181	0.00163952	0.0342997	0.00284994	0.0330472	3.53552
ENSG00000170340	530.989	-0.368962	0.20472	-1.80227	0.0715022	0.14864	NM_001319075	B3GNT2	0.101034	0.00145627	0.0316848	0.135929	0.345981	1.34784
ENSG00000170417	53.9388	0.641918	0.302204	2.12412	0.03366	0.0841738	NM_001321343	TMEM182	0.526205	0.000989761	0.0242438	0.030654	0.418702	3.77178
ENSG00000170485	224.544	0.00404739	0.18579	0.0217847	0.98262	0.98973	NM_002518	NPAS2	0.340718	0.00159579	0.0338674	0.0229203	0.147655	2.68754
ENSG00000170776	87.9239	0.0379653	0.230942	0.164393	0.869422	0.91582	NM_001270546	AKAP13	0.0932873	0.00291733	0.0497864	0.112528	0.311584	1.46933
ENSG00000170915	67.3241	-0.2048	0.260542	-0.786053	0.431836	0.570068	NM_133367	PAQR8	0.185537	0.00195304	0.0384339	0.0447077	0.206348	2.20648
ENSG00000171045	39.2488	0.684274	0.411679	1.66216	0.0964817	0.186615	NM_001291931	TSNARE1	0.108827	0.00128701	0.0292462	0.999997	0.338667	-1.56206
ENSG00000171056	29.238	-0.662577	0.346434	-1.91256	0.0558044	0.12292	NM_031439	SOX7	0.198693	0.00100457	0.0245538	0.0143313	0.155379	3.43856
ENSG00000171530	1833.73	0.488376	0.214321	2.27871	0.0226841	0.0627851	NM_001297738	TBCA	0.513729	0.000261538	0.0108767	0.00137013	0.0203179	3.89037
ENSG00000171862	936.735	0.204895	0.153108	1.33823	0.18082	0.300463	NM_000314	PTEN	0.0749484	0.00191297	0.0381569	0.0035785	0.0146652	2.03497
ENSG00000172244	119.214	0.143963	0.222334	0.647508	0.517303	0.646937	NM_198566	C5orf34	0.337791	2.94007e-05	0.00257673	0.0261185	0.328329	3.652
ENSG00000172586	1777.52	0.259765	0.158706	1.63677	0.101678	0.194165	NM_203298	CHCHD1	0.0442076	3.56966e-05	0.00290558	0.058357	0.0246951	-1.24068
ENSG00000172728	74.6252	-0.185778	0.219619	-0.845913	0.397601	0.537156	NM_032664	FUT10	0.0867462	0.000738825	0.0198396	0.123551	0.409573	1.72901
ENSG00000173064	88.4914	0.279391	0.20294	1.37672	0.1686	0.285975	NM_001109662	HECTD4	0.057661	0.00241718	0.0441535	0.633473	0.281353	-1.1709
ENSG00000173083	40.0667	0.303638	0.244174	1.24353	0.213672	0.340649	NM_001098540	HPSE	0.116076	3.00212e-08	2.12509e-05	0.0263442	0.176201	2.74167
ENSG00000173120	2027.41	-0.471382	0.235628	-2.00054	0.0454422	0.105427	NM_001256405	KDM2A	0.639031	2.67148e-06	0.000469665	0.00196196	0.0792771	5.33654
ENSG00000173141	1204.51	-0.202953	0.122414	-1.65793	0.0973324	0.187932	NM_024026	MRPL57	0.333288	1.04603e-06	0.00024317	0.00235251	0.0403279	4.09951
ENSG00000173175	169.455	-0.145665	0.244861	-0.59489	0.551917	0.676683	NM_001199642	ADCY5	0.0991847	0.000964805	0.0239235	0.058654	0.178394	1.60477
ENSG00000173575	475.582	0.30941	0.183915	1.68236	0.0924996	0.180986	NM_001042572	CHD2	0.19939	0.00108422	0.0258913	0.00907338	0.0617947	2.76777
ENSG00000173588	83.5518	0.171871	0.229664	0.748356	0.454246	0.590676	NM_001042399	CEP83	0.185826	0.000115326	0.00646805	0.0199183	0.172316	3.11289
ENSG00000173905	607.582	0.452968	0.191737	2.36245	0.0181548	0.0534082	NM_001308155	GOLIM4	0.138607	0.000618228	0.0180301	0.0953434	0.310445	1.70313
ENSG00000173947	39.4563	-0.170593	0.288563	-0.59118	0.5544	0.679017	NM_001300831	PIFO	0.178631	0.000117811	0.0065538	0.0317148	0.281016	3.14743
ENSG00000174099	1097.91	-0.253187	0.184458	-1.3726	0.169878	0.287482	NM_001031679	MSRB3	0.418484	2.76901e-05	0.00247105	0.0049448	0.0699905	3.82318
ENSG00000174136	248.159	0.504413	0.205729	2.45183	0.014213	0.0442208	NM_001012761	RGMB	0.0483241	0.00180577	0.0366588	0.848275	0.441459	-0.942253
ENSG00000174574	2151.46	-0.0650303	0.242623	-0.268031	0.788676	0.859758	NM_001136275	AKIRIN1	0.534223	0.000679071	0.0188019	0.00350255	0.0373595	3.41499
ENSG00000174579	2179.88	-0.448442	0.189998	-2.36025	0.0182625	0.0536377	NM_001145417	MSL2	0.117089	0.000492512	0.0156513	0.0134201	0.0417322	1.63676
ENSG00000174718	155.3	0.438694	0.229788	1.90912	0.0562463	0.123662	NM_018169	RESF1	0.191194	0.00076003	0.0202054	0.08521	0.360397	2.08049
ENSG00000174748	20452.4	-0.295241	0.148837	-1.98366	0.0472941	0.10853	NM_001253379	RPL15	0.0730434	0.00282724	0.0486418	0.0150114	0.0312013	1.05555
ENSG00000174780	5329.71	-0.54046	0.235552	-2.29444	0.0217652	0.0608644	NM_001267722	SRP72	0.0847527	0.000107241	0.00614536	0.00414539	0.0125908	1.6028
ENSG00000175582	1887.46	-0.324332	0.165267	-1.96247	0.0497076	0.112681	NM_001243718	RAB6A	0.309065	0.000626547	0.0182263	0.00476397	0.0297002	2.64023
ENSG00000175893	400.635	0.25759	0.214758	1.19944	0.230356	0.360498	NM_178566	ZDHHC21	0.154189	1.09286e-06	0.000249667	0.000814813	0.0225428	4.79006
ENSG00000176410	149.457	-0.489467	0.213254	-2.29523	0.02172	0.0607714	NM_032317	DNAJC30	0.0756816	0.000170397	0.00816664	0.0194802	0.0728249	1.90242
ENSG00000176697	288.926	0.34045	0.184847	1.84179	0.0655058	0.139186	NM_001143805	BDNF	0.210974	1.1705e-05	0.00126933	0.00634967	0.0666365	3.39156
ENSG00000177200	176.359	0.125903	0.194773	0.646407	0.518016	0.647657	NM_001308319	CHD9	0.0766807	8.18471e-05	0.00509952	0.0389566	0.147417	1.91997
ENSG00000177425	827.826	0.187129	0.134008	1.3964	0.162593	0.278235	NM_002583	PAWR	0.125906	0.00269966	0.0470798	0.0318906	0.0961224	1.59174
ENSG00000177565	969.899	0.258107	0.152478	1.69275	0.0905028	0.17807	NM_001321193	TBL1XR1	0.0543831	4.19305e-06	0.000635785	0.00122262	0.0091492	2.90366
ENSG00000178053	864.766	0.151276	0.181922	0.831541	0.405668	0.545104	NM_001130156	MLF1	0.236629	3.13718e-06	0.000514773	0.00241075	0.0296256	3.61929
ENSG00000178691	718.467	0.34247	0.163489	2.09476	0.0361921	0.0888655	NM_001321207	SUZ12	0.170256	0.00231025	0.0428628	0.0332474	0.109882	1.72464
ENSG00000179841	117.04	0.447369	0.246089	1.81791	0.0690777	0.144917	NM_004857	AKAP5	0.244182	0.00110003	0.0261776	0.0676036	0.339323	2.32749
ENSG00000180263	306.559	-0.32706	0.246873	-1.32481	0.185234	0.305961	NM_018351	FGD6	0.611774	6.05709e-07	0.000171541	0.00310558	0.209617	6.07675
ENSG00000181192	611.199	-0.361581	0.289188	-1.25033	0.211179	0.337646	NM_018706	DHTKD1	0.142438	1.19234e-07	5.09908e-05	0.00328143	0.0352265	3.42427
ENSG00000181264	740.158	-0.533649	0.155165	-3.43924	0.000583352	0.00472143	NM_001198670	TMEM136	0.362126	0.000956879	0.0238241	0.00970834	0.0663957	2.77379
ENSG00000181704	1026.13	-0.453783	0.176743	-2.56747	0.0102445	0.0347595	NM_001195214	YIPF6	0.258845	5.07235e-05	0.00390605	0.00294081	0.0261868	3.15456
ENSG00000182240	195.309	-0.185363	0.197958	-0.936375	0.34908	0.489397	NM_012105	BACE2	0.126709	0.00118881	0.0276942	0.0111775	0.052795	2.23981
ENSG00000182667	48.8973	0.258693	0.252127	1.02604	0.304871	0.443192	NM_001048209	NTM	0.0761406	0.00151856	0.0327221	0.111389	0.0213647	-2.38231
ENSG00000182973	147.196	0.00938215	0.165526	0.0566808	0.954799	0.972242	NM_001256741	CNOT10	0.0421606	0.00105405	0.0254188	0.203458	0.427749	1.07204
ENSG00000182983	44.4967	-0.288456	0.264483	-1.09064	0.275431	0.411221	NM_001134656	ZNF662	0.0519064	3.48673e-05	0.00284484	0.0445193	0.202795	2.18752
ENSG00000182985	758.312	-0.312025	0.17141	-1.82034	0.0687069	0.144395	NM_001098517	CADM1	0.702692	0.000418975	0.0142294	0.00937218	0.157176	4.06785
ENSG00000183166	83.3516	-0.128827	0.231801	-0.555764	0.578372	0.698913	NM_001017440	CALN1	0.0890313	0.00210975	0.0405251	0.00347671	0.0382289	3.45887
ENSG00000183495	1470.54	-0.27894	0.18932	-1.47338	0.14065	0.249436	NM_015409	EP400	0.0781296	8.52959e-07	0.000224983	0.0214769	0.0805314	1.90677
ENSG00000183688	2113.71	0.254914	0.173725	1.46735	0.142282	0.251716	NM_182705	RFLNB	0.036925	0.00108753	0.0259342	0.555817	0.314516	-0.821476
ENSG00000184564	51.5494	0.0256593	0.276806	0.0926977	0.926144	0.953526	NM_032229	SLITRK6	0.252497	0.00108504	0.0258928	0.02826	0.198938	2.81549
ENSG00000184677	384.205	-0.182075	0.178635	-1.01926	0.30808	0.445991	NM_001083621	ZBTB40	0.198114	0.000181938	0.00860456	0.00706228	0.0463101	2.71312
ENSG00000184731	55.4618	0.60949	0.271919	2.24144	0.0249975	0.0673579	NM_001077710	FAM110C	0.177144	0.00262248	0.0462348	0.0868357	0.360306	2.05286
ENSG00000185219	533.244	0.316099	0.15014	2.10536	0.0352601	0.0871423	NM_181489	ZNF445	0.0279169	3.22537e-07	0.000110527	0.0460335	0.0136107	-1.75795
ENSG00000185414	828.43	-0.300267	0.143612	-2.09081	0.0365447	0.0895308	NM_145212	MRPL30	0.0536379	0.000574155	0.0172589	0.00886579	0.0232747	1.39244
ENSG00000185651	1369.48	-0.0222899	0.171442	-0.130014	0.896556	0.933473	NM_001256355	UBE2L3	0.073736	0.00243469	0.0442844	0.193067	0.0903337	-1.09577
ENSG00000185716	738.981	-0.293939	0.18642	-1.57676	0.114851	0.213256	NM_001164579	MOSMO	0.219451	8.77283e-06	0.00109718	0.00377819	0.0368066	3.2842
ENSG00000185869	45.0809	0.517207	0.294493	1.75626	0.0790435	0.160474	NM_001037232	ZNF829	0.147861	0.00205004	0.039578	0.138118	0.510116	1.88492
ENSG00000186017	182.169	-0.249154	0.286248	-0.870412	0.384075	0.524156	NM_001145343	ZNF566	0.181738	3.05372e-05	0.00261612	0.00148363	0.033512	4.49747
ENSG00000186908	557.779	-0.0228079	0.166996	-0.136578	0.891365	0.930419	NM_015336	ZDHHC17	0.20147	2.90307e-07	0.000100487	0.00876526	0.0947218	3.43383
ENSG00000187257	870.598	0.430748	0.15331	2.80965	0.00495953	0.0204961	NM_198467	RSBN1L	0.0733035	0.00199966	0.0389525	0.0653907	0.0275298	-1.24809
ENSG00000187372	11.8953	0.133041	0.411084	0.323634	0.746215	0.830768	NM_018933	PCDHB13	0.268505	0.000785532	0.0206907	0.0813929	0.213952	1.39431
ENSG00000187601	1278.73	0.192528	0.232584	0.82778	0.407795	0.546967	NM_014061	MAGEH1	0.0716903	0.00170327	0.0352463	0.73045	0.341184	-1.09824
ENSG00000187626	384.242	-0.300868	0.248829	-1.20914	0.226611	0.356183	NM_001304506	ZKSCAN4	0.0590248	0.000441882	0.0147875	0.00304551	0.0142292	2.22409
ENSG00000188786	928.159	-0.565081	0.257827	-2.19171	0.0284007	0.074106	NM_005955	MTF1	0.571818	0.000167908	0.00811438	0.0079083	0.119458	3.917
ENSG00000196428	439.542	0.122998	0.163489	0.752332	0.451851	0.588512	NM_001303264	TSC22D2	0.274253	9.7814e-05	0.0057102	0.0108405	0.0861725	2.9908
ENSG00000197006	559.574	0.352407	0.162441	2.16944	0.0300493	0.0774389	NM_001077180	METTL9	0.120665	0.00160452	0.0339615	0.387346	0.141074	-1.45717
ENSG00000197111	4283.62	0.322787	0.210836	1.53098	0.125773	0.228696	NM_001098620	PCBP2	0.16829	1.25099e-09	1.86386e-06	0.000264715	0.00269887	3.34985
ENSG00000197451	3906.86	-0.0543612	0.228255	-0.23816	0.811757	0.876593	NM_004499	HNRNPAB	0.167895	0.000198485	0.00919146	0.0570913	0.227838	1.99667
ENSG00000197498	808.846	0.0960375	0.183486	0.523405	0.600693	0.718343	NM_001289111	RPF2	0.0861299	4.51282e-07	0.00014319	0.0118848	0.0562957	2.24391
ENSG00000197557	43.3246	0.420435	0.2461	1.70839	0.0875638	0.173401	NM_152275	TTC30A	0.0651074	0.00210603	0.0404764	0.035966	0.16027	2.1558
ENSG00000197563	93.7035	0.15238	0.197912	0.769937	0.441337	0.578773	NM_012327	PIGN	0.157949	5.2746e-07	0.000156351	0.0128246	0.180855	3.81785
ENSG00000197603	189.478	0.148357	0.184031	0.806151	0.420156	0.558685	NM_023073	CPLANE1	0.0569824	0.00280642	0.0484732	0.0796367	0.179805	1.17493
ENSG00000197614	572.388	-0.428201	0.230569	-1.85715	0.0632905	0.135535	NM_001297709	MFAP5	0.233975	0.00133255	0.0295368	0.0228515	0.101205	2.14691
ENSG00000197712	625.192	-0.360931	0.221996	-1.62585	0.103983	0.197354	NM_138389	FAM114A1	0.392278	0.00162004	0.0340557	0.0257227	0.163192	2.66545
ENSG00000197757	514.088	0.3625	0.142073	2.55151	0.0107258	0.0359726	NM_004503	HOXC6	0.179715	0.00252219	0.0455137	0.0822171	0.27109	1.72126
ENSG00000197780	743.619	0.507378	0.232272	2.18441	0.0289319	0.0752373	NM_005645	TAF13	0.315156	0.00143025	0.0312178	0.0132399	0.0905308	2.77351
ENSG00000198001	109.562	0.0161532	0.199926	0.0807961	0.935604	0.960309	NM_001114182	IRAK4	0.197493	0.000380393	0.0136638	0.0503549	0.257814	2.35612
ENSG00000198604	383.844	0.308896	0.233713	1.32169	0.186272	0.307303	NM_013448	BAZ1A	0.195524	9.4363e-05	0.00559976	0.0184653	0.108142	2.55004
ENSG00000198707	220.765	0.198662	0.24435	0.813021	0.416206	0.554889	NM_025114	CEP290	0.239137	3.16433e-06	0.000516358	0.00305737	0.0643979	4.39665
ENSG00000198718	110.152	0.314273	0.184261	1.70559	0.0880847	0.174291	NM_001308120	TOGARAM1	0.0577988	0.000978462	0.0241396	0.102379	0.273236	1.41622
ENSG00000198743	220.391	-0.531218	0.238395	-2.2283	0.0258602	0.0691416	NM_006933	SLC5A3	0.188861	0.000745034	0.0199148	0.0494558	0.20922	2.08081
ENSG00000198818	1008.81	0.55048	0.24625	2.23545	0.0253875	0.068195	NM_145169	SFT2D1	0.629399	3.7831e-08	2.40393e-05	0.00110939	0.125021	6.81626
ENSG00000198833	600.003	0.303034	0.145116	2.08822	0.0367779	0.0899204	NM_016021	UBE2J1	0.0616468	0.000685621	0.0188962	0.241997	0.108608	-1.15586
ENSG00000203667	3914.85	0.0231869	0.164576	0.140889	0.887958	0.928181	NM_001312871	COX20	0.104673	0.00167007	0.034706	0.0135708	0.0352183	1.37582
ENSG00000204178	325.168	0.328858	0.133772	2.45835	0.0139579	0.0436414	NM_001282564	MACO1	0.0264221	8.66632e-07	0.000224983	0.0226525	0.0791356	1.80466
ENSG00000204186	55.174	0.287366	0.24705	1.16319	0.244753	0.376976	NM_001285549	ZDBF2	0.0890513	0.00150324	0.0324603	0.057588	0.207958	1.85245
ENSG00000204311	15.9864	-0.293559	0.338563	-0.867072	0.385902	0.525636	NM_001042702	PJVK	0.13873	0.00117207	0.0275011	0.0186396	0.221492	3.57081
ENSG00000204564	469.095	-0.549751	0.216682	-2.53714	0.0111764	0.0370976	NM_001109938	C6orf136	0.0974043	0.00257153	0.0460163	0.00359983	0.0155139	2.10756
ENSG00000204592	1418.58	-0.0998648	0.155996	-0.640175	0.522059	0.651264	NM_005516	HLA-E	0.0373912	0.000505322	0.0157555	0.210897	0.112574	-0.905665
ENSG00000204842	816.084	0.141813	0.135049	1.05009	0.293679	0.430916	NM_001310121	ATXN2	0.521118	3.15572e-05	0.00262477	0.00690375	0.132458	4.26201
ENSG00000205765	413.066	-0.0729408	0.203525	-0.358387	0.720054	0.811657	NM_175921	C5orf51	0.271143	0.000391441	0.0136829	0.0562776	0.317573	2.49646
ENSG00000213047	106.445	0.574716	0.197669	2.90747	0.00364362	0.0164879	NM_001195215	DENND1B	0.122902	9.17538e-07	0.000228407	0.0171066	0.181691	3.40886
ENSG00000213246	8427.31	-0.558744	0.182745	-3.0575	0.00223193	0.0116424	NM_003168	SUPT4H1	0.0318776	0.000346844	0.0127816	0.0448619	0.0803543	0.840886
ENSG00000213923	4107.49	-0.378728	0.192016	-1.97237	0.048567	0.110763	NM_001894	CSNK1E	0.0541623	0.00209494	0.0402859	0.212528	0.405881	0.933408
ENSG00000221914	2544.76	-0.131368	0.203997	-0.643972	0.519594	0.649126	NM_001177591	PPP2R2A	0.176606	0.000382638	0.0136829	0.00140041	0.00736359	2.39456
ENSG00000232112	10199.1	0.195041	0.17049	1.14401	0.252621	0.386109	NM_015933	TMA7	0.101594	0.000547456	0.0166314	0.0104697	0.0288083	1.46026
ENSG00000235750	200.381	0.155265	0.193501	0.802397	0.422324	0.560992	NM_001162893	KIAA0040	0.0577121	0.00161697	0.034015	0.852541	0.412839	-1.04619
ENSG00000237515	73.487	0.149711	0.229242	0.653071	0.513711	0.644195	NM_001145204	SHISA9	0.162916	0.00146494	0.0317725	0.00477415	0.0848859	4.15221
ENSG00000237765	514.501	0.435079	0.213993	2.03315	0.0420377	0.09927	NM_001145191	FAM200B	0.0929536	9.50654e-05	0.00559976	0.00198046	0.0136587	2.78591
ENSG00000242028	4.98936	-0.417526	0.534617	-0.780981	0.434814	0.572931	NM_001199885	HYPK	0.148133	0.000513689	0.0158301	0.00996273	0.00236005	-2.07772
ENSG00000242247	641.811	0.404377	0.193208	2.09296	0.0363525	0.0891887	NM_001142293	ARFGAP3	0.189371	0.000224958	0.0100507	0.0557906	0.249045	2.15831
ENSG00000251322	127.856	0.181816	0.258903	0.702254	0.482521	0.615921	NM_033517	SHANK3	0.423462	1.71289e-10	7.33714e-07	0.00804597	0.275261	5.09639
ENSG00000256053	278.232	-0.28624	0.218206	-1.31179	0.189591	0.311254	NM_001302652	APOPT1	0.279428	0.00216206	0.0411608	0.100592	0.455799	2.17989
ENSG00000261115	24.4319	0.110604	0.272527	0.405847	0.684855	0.785767	NM_001195278	TMEM178B	0.0647374	0.000221241	0.00993642	0.0443968	0.270468	2.60693
ENSG00000273820	513.477	0.0512945	0.332392	0.154319	0.877358	0.921512	NM_001145073	USP27X	0.454443	0.000167721	0.00811438	0.0273839	0.296808	3.43813
ENSG00000277462	662.14	0.481431	0.321628	1.49686	0.134431	0.241001	NM_001204220	ZNF670	0.156785	0.000982592	0.0241685	0.0176913	0.00373049	-2.2456

## Sheet: Δ expression
gene_id	expr_baseMean	expr_log2FoldChange	expr_lfcSE	expr_stat	expr_pvalue	expr_padj	RefSeq_trans_ID	gene_name	3pend_disper	3pend_pvalue	3pend_padj	3pend_ratio_Control	3pend_ratio_Induced	3pend_log2FoldChange
ENSG00000000419	529.328	1.23351	0.316787	3.89382	9.86765e-05	0.00163157	NM_001317034	DPM1	0.137308	0.428037	0.999868	0.894871	0.6864	-0.38263
ENSG00000001167	250.893	1.47427	0.355877	4.14263	3.4335e-05	0.000939178	NM_002505	NFYA	0.0742041	0.00411945	0.0618061	0.480841	0.231388	-1.05524
ENSG00000001617	433.002	-0.770834	0.257641	-2.99189	0.00277256	0.0136472	NM_001318798	SEMA3F	0.112244	0.841784	0.999868	1.03875	0.977686	-0.0874062
ENSG00000001630	104.124	1.38582	0.534984	2.5904	0.00958645	0.0331292	NM_000786	CYP51A1	0.327979	0.220889	0.848851	0.365638	0.688002	0.911995
ENSG00000002586	374.515	0.701617	0.25542	2.74692	0.00601579	0.0235488	NM_001122898	CD99	0.205966	0.248808	0.909164	0.301457	0.487061	0.69215
ENSG00000002822	309.547	-0.74608	0.239222	-3.11878	0.00181604	0.0100497	NM_001013836	MAD1L1	0.0874786	0.692366	0.999868	1.01544	0.912142	-0.154775
ENSG00000002834	7671.27	1.12398	0.44191	2.54346	0.0109761	0.0366236	NM_001271608	LASP1	0.447753	0.981918	0.999868	0.967819	0.954797	-0.0195429
ENSG00000003056	675.886	0.787973	0.288213	2.734	0.00625701	0.0242311	NM_001207024	M6PR	0.321759	0.133489	0.623896	0.257763	0.556887	1.11134
ENSG00000003249	131.507	-0.775237	0.306664	-2.52797	0.0114723	0.0378531	NM_001042610	DBNDD1	0.159258	0.85504	0.999868	1.04348	0.975218	-0.0976072
ENSG00000003756	346.978	1.05875	0.286056	3.7012	0.000214581	0.00259621	NM_005778	RBM5	0.276979	0.509434	0.999868	0.511681	0.702464	0.45718
ENSG00000004455	5291.37	-0.988074	0.237677	-4.15722	3.22146e-05	0.000909242	NM_001199199	AK2	0.238414	0.00323697	0.0528405	0.0287126	0.110054	1.93846
ENSG00000004487	458.991	1.09553	0.206556	5.3038	1.13416e-07	3.86597e-05	NM_001009999	KDM1A	0.182185	0.359708	0.999868	0.510864	0.729801	0.514562
ENSG00000004660	101.479	1.04152	0.356594	2.92074	0.00349202	0.0160228	NM_032294	CAMKK1	0.204322	0.950194	0.999868	0.978631	0.955476	-0.0345453
ENSG00000004777	26.4183	-0.730705	0.280373	-2.60619	0.00915567	0.0320024	NM_001172630	ARHGAP33	0.0367838	0.812417	0.999868	1.03597	0.957768	-0.113229
ENSG00000004975	757.515	-0.68038	0.209407	-3.24907	0.00115781	0.00740073	NM_004422	DVL2	0.0628499	0.794771	0.999868	1.03197	0.972591	-0.0854968
ENSG00000005022	8482.57	1.31647	0.433836	3.03449	0.00240939	0.0123203	NM_001152	SLC25A5	0.408528	0.930781	0.999868	0.00135709	0.00131241	-0.0483008
ENSG00000005448	913.46	-0.821963	0.236376	-3.47735	0.00050639	0.00434241	NM_001320823	WDR54	0.0895558	0.80235	0.999868	1.04048	0.972387	-0.0976486
ENSG00000005469	65.2867	0.667416	0.25861	2.58078	0.0098576	0.0337179	NM_001143935	CROT	0.371413	0.0483175	0.323451	0.138845	0.479623	1.78843
ENSG00000005812	126.549	0.95273	0.332643	2.86412	0.00418165	0.018171	NM_012158	FBXL3	0.447945	0.227955	0.867312	0.169501	0.366546	1.1127
ENSG00000005884	1474.63	-1.11239	0.224524	-4.95443	7.25424e-07	0.000124836	NM_002204	ITGA3	0.0791734	0.744304	0.999868	1.04012	0.957412	-0.119536
ENSG00000006007	3620.68	-0.639826	0.206955	-3.09163	0.00199063	0.0107376	NM_001324066	GDE1	0.0584348	0.91059	0.999868	0.343288	0.334867	-0.0358272
ENSG00000006015	1313.42	-0.690281	0.250776	-2.75258	0.00591284	0.0232487	NM_001100418	REX1BD	0.105654	0.8476	0.999868	1.03612	0.979571	-0.0809695
ENSG00000006016	6168.65	-0.636306	0.222473	-2.86015	0.0042344	0.0183105	NM_004750	CRLF1	0.0656429	0.848288	0.999868	1.01757	0.973872	-0.0633265
ENSG00000006118	188.116	-0.936963	0.264719	-3.53947	0.000400934	0.00374756	NM_017870	TMEM132A	0.104981	0.793823	0.999868	1.04483	0.96484	-0.114908
ENSG00000006125	1991.84	-0.724534	0.229877	-3.15183	0.00162253	0.00929881	NM_001030006	AP2B1	0.157773	0.245332	0.902527	0.36054	0.237957	-0.59946
ENSG00000006327	4502.09	1.17906	0.327027	3.60539	0.00031168	0.00319891	NM_016639	TNFRSF12A	0.166921	0.92125	0.999868	0.994072	0.958802	-0.0521171
ENSG00000006459	35.1687	1.10977	0.322966	3.43617	0.000589992	0.00476211	NM_030647	KDM7A	0.172345	0.0261009	0.215369	0.0320662	0.121268	1.91907
ENSG00000006606	44.5819	-0.760041	0.298828	-2.54341	0.0109778	0.0366236	NM_006072	CCL26	0.112713	0.87279	0.999868	1.03778	0.983883	-0.0769401
ENSG00000006607	137.444	0.855028	0.275772	3.10049	0.001932	0.0105174	NM_001282983	FARP2	0.149647	0.519489	0.999868	0.798338	0.579981	-0.460995
ENSG00000006634	336.453	0.746169	0.186595	3.99887	6.36444e-05	0.00131941	NM_001318060	DBF4	0.0706715	0.0120843	0.127535	0.0231121	0.00792093	-1.54491
ENSG00000006744	445.271	-0.693113	0.238409	-2.90725	0.00364627	0.0164915	NM_001165962	ELAC2	0.0520244	0.189863	0.772105	0.0675756	0.0908777	0.427423
ENSG00000006831	6059.92	-0.650905	0.19566	-3.32671	0.000878766	0.0061761	NM_024551	ADIPOR2	0.0620195	0.624622	0.999868	1.0081	0.903799	-0.157562
ENSG00000007047	619.778	-0.5915	0.187791	-3.14978	0.00163393	0.00934236	NM_001199867	MARK4	0.119291	0.579491	0.999868	0.0197224	0.0158472	-0.315605
ENSG00000007080	972.336	-1.21353	0.304542	-3.98477	6.75452e-05	0.00134824	NM_001136203	CCDC124	0.177793	0.802234	0.999868	1.05869	0.962794	-0.136981
ENSG00000007202	1048.29	0.971149	0.261849	3.70882	0.000208231	0.00255072	NM_014680	KIAA0100	0.0772544	0.286649	0.987425	0.990241	0.758124	-0.385346
ENSG00000007255	741.418	-1.01354	0.259835	-3.90071	9.59095e-05	0.00160377	NM_001270891	TRAPPC6A	0.117148	0.806113	0.999868	1.05013	0.973357	-0.109526
ENSG00000007376	164.373	-0.790585	0.260161	-3.03883	0.00237501	0.0121985	NM_001324086	RPUSD1	0.105539	0.818447	0.999868	1.04596	0.97531	-0.100892
ENSG00000007384	333.973	-0.68245	0.230976	-2.95464	0.00313035	0.0148595	NM_022450	RHBDF1	0.079757	0.893017	0.999868	0.984007	0.950121	-0.0505575
ENSG00000007541	206.639	-0.872422	0.287823	-3.03111	0.0024366	0.0124141	NM_004204	PIGQ	0.155938	0.840409	0.999868	1.04661	0.973234	-0.104868
ENSG00000007968	1029.25	-0.6825	0.185452	-3.6802	0.000233052	0.00271053	NM_004091	E2F2	0.0502036	0.707202	0.999868	1.02715	0.95151	-0.110356
ENSG00000008256	6712.84	-1.07653	0.305216	-3.52709	0.000420148	0.00386067	NM_004227	CYTH3	0.178729	0.775707	0.999868	1.04344	0.936784	-0.155559
ENSG00000008283	3824.45	-0.854634	0.235919	-3.62258	0.00029168	0.00309932	NM_001017916	CYB561	0.0838369	0.64368	0.999868	0.793617	0.703792	-0.173294
ENSG00000008300	45.9561	-0.89774	0.282791	-3.17457	0.0015006	0.00884832	NM_001407	CELSR3	0.083299	0.719964	0.999868	0.983163	0.880244	-0.159528
ENSG00000008382	244.289	-1.01651	0.288961	-3.51781	0.000435129	0.00396334	NM_001159846	MPND	0.146425	0.77276	0.999868	1.19122	1.07607	-0.146665
ENSG00000008394	407.469	1.39097	0.332651	4.18148	2.89619e-05	0.000851707	NM_001260511	MGST1	0.265186	0.407161	0.999868	0.569559	0.838138	0.557342
ENSG00000008517	437.128	-1.14415	0.261209	-4.38023	1.18552e-05	0.000557391	NM_001012631	IL32	0.0838085	0.739173	0.999868	0.295128	0.321747	0.12459
ENSG00000008838	3946.01	-1.21628	0.244736	-4.96976	6.70347e-07	0.000117879	NM_001079518	MED24	0.100784	0.788791	0.999868	1.04705	0.97017	-0.110019
ENSG00000008869	84.4489	0.990475	0.340322	2.91041	0.0036096	0.0163727	NM_019024	HEATR5B	0.199468	0.962847	0.999868	0.870664	0.889785	0.0313403
ENSG00000009307	20508	0.83307	0.200354	4.158	3.21045e-05	0.000909242	NM_001007553	CSDE1	0.0751363	0.214606	0.833353	0.468807	0.345733	-0.439333
ENSG00000009413	203.784	1.41516	0.320899	4.40998	1.0338e-05	0.000528072	NM_001286431	REV3L	0.584757	0.101425	0.521317	0.20061	0.635794	1.66416
ENSG00000010017	192.273	1.02811	0.313061	3.28404	0.0010233	0.00680087	NM_005493	RANBP9	0.318105	0.252568	0.91733	0.282603	0.514285	0.863793
ENSG00000010219	357.35	0.79267	0.32134	2.46676	0.013634	0.0428937	NM_001282285	DYRK4	0.237789	0.804361	0.999868	0.795078	0.887599	0.158811
ENSG00000010270	396.569	1.45095	0.443476	3.27176	0.0010688	0.00698074	NM_032016	STARD3NL	0.612484	0.776678	0.999868	0.622538	0.761089	0.289902
ENSG00000010278	6240.29	1.49738	0.566811	2.64176	0.00824769	0.029668	NM_001769	CD9	1.8699	0.939592	0.999868	0.848329	0.930803	0.133852
ENSG00000010292	1840.46	0.889527	0.285268	3.11822	0.00181949	0.0100657	NM_014865	NCAPD2	0.148921	0.911775	0.999868	0.793203	0.824436	0.0557168
ENSG00000010295	307.957	-0.862415	0.217136	-3.97176	7.13426e-05	0.00139557	NM_001039670	IFFO1	0.0645235	0.782721	0.999868	1.01383	0.949172	-0.0950729
ENSG00000010322	275.936	-0.708184	0.242729	-2.91759	0.00352752	0.0161327	NM_001276293	NISCH	0.206151	0.916361	0.999868	0.992717	0.948677	-0.0654662
ENSG00000010404	966.767	1.06353	0.258432	4.1153	3.86669e-05	0.000996179	NM_000202	IDS	0.236779	0.285648	0.984667	0.00149075	0.000862401	-0.789603
ENSG00000010626	3077.53	-1.06972	0.268795	-3.97968	6.90082e-05	0.0013682	NM_001135217	LRRC23	0.137701	0.813547	0.999868	1.05162	0.97227	-0.113189
ENSG00000011009	7171.87	-1.2039	0.244229	-4.92938	8.24914e-07	0.000135385	NM_007260	LYPLA2	0.0927972	0.822849	0.999868	1.03253	0.971355	-0.08812
ENSG00000011021	46.7577	1.20794	0.337314	3.58105	0.000342222	0.00339327	NM_001256959	CLCN6	0.149447	0.886986	0.999868	1.00476	0.951188	-0.0790468
ENSG00000011143	965.263	0.705837	0.274536	2.57101	0.0101401	0.0344582	NM_001165927	MKS1	0.119603	0.903976	0.999868	0.997143	0.960594	-0.0538737
ENSG00000011201	39.5341	1.01247	0.336494	3.00887	0.00262219	0.0130609	NM_000216	ANOS1	0.287577	0.152286	0.67336	0.383886	0.178635	-1.10367
ENSG00000011258	63.4816	1.16337	0.263667	4.41227	1.02291e-05	0.000527093	NM_017643	MBTD1	0.0610805	0.712587	0.999868	0.492011	0.448292	-0.134254
ENSG00000011295	1640.48	-1.00456	0.305793	-3.2851	0.00101946	0.00678048	NM_001271420	TTC19	0.199398	0.0165678	0.159729	0.000478508	0.00237239	2.30972
ENSG00000011332	293.078	-0.654475	0.224978	-2.90906	0.00362515	0.0164295	NM_001135155	DPF1	0.0653817	0.418302	0.999868	0.309838	0.253776	-0.287956
ENSG00000011426	543.329	1.42335	0.330325	4.30896	1.64027e-05	0.00064457	NM_001284301	ANLN	0.566321	0.0914981	0.48991	0.155256	0.493798	1.66927
ENSG00000011478	31.4826	1.56168	0.461634	3.38294	0.000717135	0.00536339	NM_001163377	QPCTL	1.1089	0.305772	0.999868	0.319375	0.904167	1.50134
ENSG00000011566	151.853	0.885764	0.242786	3.64833	0.000263953	0.00292228	NM_001270425	MAP4K3	0.11442	0.338909	0.999868	0.347924	0.476977	0.455147
ENSG00000011638	89.556	0.917386	0.238347	3.84895	0.000118625	0.00182395	NM_001301769	TMEM159	0.0857779	0.784973	0.999868	0.410888	0.453871	0.143538
ENSG00000012048	379.799	-0.720864	0.278045	-2.59262	0.00952491	0.0329555	NM_007294	BRCA1	0.12805	0.560781	0.999868	0.322408	0.265417	-0.280623
ENSG00000012124	46.1648	-1.08651	0.344458	-3.15427	0.00160899	0.00924751	NM_001185099	CD22	0.181423	0.83994	0.999868	1.04922	0.961694	-0.125672
ENSG00000012171	160.618	-0.803838	0.289066	-2.78081	0.00542232	0.0218483	NM_001005914	SEMA3B	0.147448	0.844285	0.999868	1.05006	0.979301	-0.100647
ENSG00000013288	479.091	-0.618667	0.228253	-2.71045	0.00671927	0.0255413	NM_001292038	MAN2B2	0.0705563	0.814245	0.999868	1.01987	0.963463	-0.0820845
ENSG00000013306	2448.28	-0.964782	0.247709	-3.89481	9.82744e-05	0.00162796	NM_001143780	SLC25A39	0.104469	0.791656	0.999868	1.04422	0.967176	-0.110582
ENSG00000013392	24.8829	1.0677	0.323268	3.30284	0.000957107	0.00650239	NM_001322335	RWDD2A	0.107311	0.60853	0.999868	0.313514	0.248011	-0.338124
ENSG00000013561	863.701	0.971292	0.373498	2.60053	0.00930811	0.0324329	NM_001201365	RNF14	0.235284	0.0363937	0.267605	0.0209731	0.00763806	-1.45726
ENSG00000013573	626.164	-1.01348	0.271297	-3.73567	0.00018722	0.00237542	NM_001257144	DDX11	0.135379	0.79409	0.999868	1.03553	0.949444	-0.125213
ENSG00000013588	7666.67	-1.05122	0.228598	-4.59857	4.25403e-06	0.000322234	NM_003979	GPRC5A	0.106288	0.803819	0.999868	1.04203	0.969119	-0.104645
ENSG00000013619	27.0919	1.18425	0.485222	2.44063	0.0146615	0.0453376	NM_001177465	MAMLD1	0.637159	0.989324	0.999868	0.435621	0.438876	0.0107409
ENSG00000014164	86.3074	-0.707838	0.273763	-2.58559	0.00972132	0.0333839	NM_015117	ZC3H3	0.104972	0.804339	0.999868	1.04489	0.965754	-0.113628
ENSG00000015676	2179.76	-0.913336	0.266125	-3.43198	0.000599191	0.00479013	NM_015332	NUDCD3	0.129673	0.0128496	0.133191	0.00352168	0.00905972	1.3632
ENSG00000018236	56.4583	0.667717	0.269722	2.47558	0.0133022	0.0421263	NM_001843	CNTN1	0.139857	0.15884	0.688291	0.0904255	0.164318	0.861692
ENSG00000019186	298.531	2.20375	0.45567	4.83628	1.32289e-06	0.000167487	NM_000782	CYP24A1	0.714573	0.689957	0.999868	0.567209	0.771544	0.443868
ENSG00000020129	81.6703	-1.44918	0.282226	-5.13483	2.82395e-07	7.36095e-05	NM_001014839	NCDN	0.111968	0.827677	0.999868	1.04592	0.972751	-0.104629
ENSG00000020181	126.654	1.12495	0.375924	2.99248	0.0027672	0.013636	NM_032777	ADGRA2	0.434739	0.60532	0.999868	0.620053	0.84906	0.453474
ENSG00000020426	423.018	1.23793	0.273224	4.53082	5.87558e-06	0.000390055	NM_001177963	MNAT1	0.413272	0.0788172	0.447986	0.204075	0.572036	1.487
ENSG00000021574	597.387	0.737956	0.188956	3.90544	9.40528e-05	0.00158619	NM_014946	SPAST	0.0303088	0.695328	0.999868	0.770295	0.723377	-0.0906637
ENSG00000021776	190.762	0.865606	0.230236	3.75966	0.000170148	0.00224562	NM_014691	AQR	0.247204	0.037054	0.270561	0.0634982	0.0202684	-1.64748
ENSG00000022267	896.168	-0.636188	0.185376	-3.43188	0.000599409	0.00479013	NM_001159699	FHL1	0.0514056	0.620368	0.999868	0.985569	0.889696	-0.147644
ENSG00000022277	2500.63	-0.915512	0.253814	-3.60701	0.000309741	0.00318866	NM_001283035	RTF2	0.107143	0.724576	0.999868	0.760725	0.6859	-0.149376
ENSG00000023191	789.365	-0.627222	0.186633	-3.36073	0.000777354	0.00566698	NM_002939	RNH1	0.0449133	0.770891	0.999868	1.02839	0.972056	-0.0812792
ENSG00000023318	583.961	0.881312	0.336467	2.61931	0.0088107	0.0311405	NM_015051	ERP44	0.219735	0.4119	0.999868	0.00680443	0.00441655	-0.623556
ENSG00000023330	241.83	1.28639	0.382179	3.36595	0.000762818	0.00559642	NM_000688	ALAS1	0.445435	0.631872	0.999868	0.595773	0.797133	0.420056
ENSG00000023516	115.922	0.720065	0.208347	3.45609	0.000548063	0.00454246	NM_016248	AKAP11	0.360925	0.0838278	0.465224	0.0729349	0.206698	1.50284
ENSG00000023608	2462.38	0.611182	0.181062	3.37554	0.000736704	0.00546363	NM_003082	SNAPC1	0.0541892	0.199802	0.79759	0.259452	0.19837	-0.387269
ENSG00000023697	377.428	1.34002	0.40798	3.28454	0.0010215	0.0067915	NM_001300779	DERA	0.400735	0.129178	0.612809	0.00254141	0.00804367	1.66222
ENSG00000023734	2515.1	0.64026	0.231384	2.76708	0.00565602	0.0225288	NM_007178	STRAP	0.0603362	0.83104	0.999868	0.996034	0.950211	-0.0679466
ENSG00000023902	2791.01	-0.649799	0.165715	-3.92118	8.81162e-05	0.00154172	NM_001304722	PLEKHO1	0.0389691	0.0444678	0.306111	0.00596131	0.00948729	0.670365
ENSG00000024422	182.99	-0.601154	0.239499	-2.51005	0.0120714	0.0392193	NM_014601	EHD2	0.0750474	0.774667	0.999868	1.03056	0.95566	-0.108861
ENSG00000024862	597.74	1.25102	0.324077	3.86027	0.000113264	0.00177789	NM_015439	CCDC28A	0.443996	0.479093	0.999868	0.477999	0.731456	0.613765
ENSG00000025434	125.075	-0.753033	0.256307	-2.93801	0.00330328	0.0153713	NM_001130101	NR1H3	0.110996	0.00299106	0.0503271	0.00494673	0.0305833	2.6282
ENSG00000025770	4190.76	-1.11029	0.283614	-3.9148	9.04776e-05	0.00155632	NM_001185011	NCAPH2	0.104223	0.655985	0.999868	0.0229608	0.0199965	-0.199427
ENSG00000025800	3541.21	-0.746236	0.278022	-2.68409	0.00727275	0.0271103	NM_012316	KPNA6	0.373239	0.00422538	0.0629603	0.0288345	0.141553	2.29547
ENSG00000026025	5576.67	1.29156	0.332143	3.88857	0.000100838	0.00164885	NM_003380	VIM	0.237573	0.69854	0.999868	0.713159	0.844527	0.243918
ENSG00000026652	331.703	-0.629327	0.221187	-2.84522	0.00443809	0.0189235	NM_020133	AGPAT4	0.110227	0.291398	0.995178	0.880636	0.638726	-0.463349
ENSG00000027001	195.295	1.05214	0.34362	3.06191	0.00219927	0.0115338	NM_005932	MIPEP	0.191132	0.967135	0.999868	0.947878	0.933392	-0.0222171
ENSG00000027697	44.7289	2.07373	0.377938	5.48696	4.08909e-08	1.81198e-05	NM_000416	IFNGR1	0.25983	0.510903	0.999868	0.646284	0.910402	0.494334
ENSG00000028528	5046.35	0.991274	0.396203	2.50193	0.0123517	0.0398061	NM_001242933	SNX1	0.210149	0.181034	0.747977	0.17095	0.312268	0.869211
ENSG00000028839	181.817	1.0118	0.390138	2.59344	0.00950218	0.0329214	NM_001253676	TBPL1	0.295526	0.973551	0.999868	0.968527	0.953874	-0.0219946
ENSG00000029534	30.1372	1.51059	0.475251	3.17851	0.00148036	0.00876986	NM_000037	ANK1	0.51419	0.424788	0.999868	0.194928	0.111646	-0.804013
ENSG00000030110	657.553	-1.20329	0.275046	-4.37486	1.21509e-05	0.000557746	NM_001188	BAK1	0.13498	0.809693	0.999868	1.04129	0.961299	-0.115319
ENSG00000030582	1810.99	-1.00702	0.302958	-3.32396	0.000887496	0.00620058	NM_002087	GRN	0.171808	0.820022	0.999868	1.0561	0.970417	-0.122075
ENSG00000031698	2169.42	-0.676902	0.25781	-2.62559	0.00864991	0.0306823	NM_006513	SARS	0.166859	0.342271	0.999868	0.278354	0.196173	-0.504795
ENSG00000031823	567.111	-0.709415	0.201892	-3.51383	0.000441696	0.00400332	NM_001300865	RANBP3	0.0577148	0.436259	0.999868	0.663604	0.558688	-0.24828
ENSG00000032389	213.76	0.817288	0.340366	2.4012	0.0163413	0.0492184	NM_003310	EIPR1	0.18925	0.980105	0.999868	0.970451	0.961801	-0.0129172
ENSG00000032444	126.68	-0.935892	0.277528	-3.37224	0.000745596	0.00550654	NM_001166111	PNPLA6	0.117284	0.808139	0.999868	1.04498	0.965454	-0.114199
ENSG00000033011	352.606	-0.673364	0.191979	-3.50748	0.000452374	0.00407022	NM_019109	ALG1	0.0648558	0.620326	0.999868	0.0745094	0.0839021	0.171283
ENSG00000033030	251.197	0.819019	0.198288	4.13045	3.62061e-05	0.000965991	NM_017612	ZCCHC8	0.20952	0.0772754	0.443848	0.00537734	0.0172033	1.67772
ENSG00000033178	666.844	0.636889	0.19257	3.30731	0.000941981	0.00642511	NM_018227	UBA6	0.0734767	0.00868096	0.100534	0.0110425	0.00383804	-1.52462
ENSG00000033327	666.875	-0.608344	0.212752	-2.85941	0.00424427	0.0183397	NM_012296	GAB2	0.0849876	0.477686	0.999868	0.926394	0.767746	-0.270998
ENSG00000034053	221.413	-0.969331	0.281572	-3.44257	0.000576217	0.0046843	NM_001130414	APBA2	0.164715	0.690339	0.999868	0.290449	0.248566	-0.224655
ENSG00000034713	1631.94	1.02652	0.390407	2.62937	0.00855439	0.0304512	NM_007285	GABARAPL2	0.400195	0.70218	0.999868	0.681397	0.84647	0.312964
ENSG00000035499	629.539	1.58607	0.384834	4.12143	3.76529e-05	0.000982911	NM_001145208	DEPDC1B	0.526017	0.643918	0.999868	0.561447	0.75963	0.436147
ENSG00000035681	599.252	1.50917	0.411074	3.67129	0.000241327	0.00276862	NM_001144772	NSMAF	0.353516	0.967559	0.999868	0.920551	0.941139	0.0319102
ENSG00000035687	722.271	1.4072	0.404557	3.47837	0.000504469	0.00433012	NM_001126	ADSS	0.285373	0.571368	0.999868	0.0670248	0.0889453	0.408223
ENSG00000035862	14810	-0.750842	0.216823	-3.46292	0.000534338	0.00447308	NM_003255	TIMP2	0.0744805	0.736258	0.999868	0.925634	0.852522	-0.118706
ENSG00000036054	481.493	0.796207	0.221703	3.59133	0.000328999	0.0033021	NM_001199198	TBC1D23	0.125171	0.206257	0.81438	0.284119	0.429552	0.596336
ENSG00000037042	74.6674	-0.885573	0.334942	-2.64396	0.00819425	0.029521	NM_001320509	TUBG2	0.197192	0.872834	0.999868	1.04655	0.9789	-0.0964092
ENSG00000037474	1400.43	1.38021	0.403396	3.42148	0.000622823	0.00489124	NM_001193455	NSUN2	0.403945	0.816231	0.999868	0.795984	0.908851	0.191305
ENSG00000037897	485.016	-1.29429	0.311082	-4.1606	3.17417e-05	0.000903084	NM_005371	METTL1	0.159937	0.713645	0.999868	0.35819	0.40845	0.189436
ENSG00000038274	492.844	1.2067	0.315015	3.8306	0.00012783	0.00189923	NM_013283	MAT2B	0.745148	0.113653	0.56469	0.0668905	0.234737	1.81117
ENSG00000039068	19.5969	1.22185	0.492709	2.47987	0.0131432	0.0417773	NM_001317184	CDH1	0.610304	0.975837	0.999868	0.905883	0.935084	0.0457709
ENSG00000039650	359.148	-0.871377	0.267012	-3.26344	0.00110069	0.00712034	NM_007254	PNKP	0.122306	0.836718	0.999868	1.04533	0.978999	-0.094578
ENSG00000040275	1564.18	0.933734	0.258159	3.61689	0.000298166	0.00313547	NM_017785	SPDL1	0.753064	0.175859	0.733841	0.144062	0.415819	1.52926
ENSG00000040531	194.133	-1.12691	0.294742	-3.82338	0.000131633	0.00192666	NM_001031681	CTNS	0.148845	0.188615	0.768544	0.0123069	0.0239494	0.960523
ENSG00000040608	777.929	-0.828158	0.203212	-4.07534	4.59462e-05	0.00110652	NM_023004	RTN4R	0.062323	0.778771	0.999868	1.03735	0.973271	-0.0919891
ENSG00000041880	866.84	-1.19893	0.280786	-4.2699	1.95561e-05	0.000708859	NM_001003931	PARP3	0.141074	0.825624	0.999868	1.01997	0.946724	-0.107511
ENSG00000041988	916.434	-0.887403	0.192603	-4.60742	4.07693e-06	0.000314634	NM_001195752	THAP3	0.0588937	0.77666	0.999868	1.03763	0.974782	-0.0901369
ENSG00000042493	605.898	-1.07926	0.262239	-4.11554	3.8627e-05	0.000996179	NM_001256139	CAPG	0.117046	0.802019	0.999868	1.04979	0.971253	-0.112185
ENSG00000042753	4883.83	-1.16724	0.290708	-4.01516	5.94051e-05	0.00127168	NM_001301076	AP2S1	0.158256	0.805841	0.999868	1.05637	0.967803	-0.126334
ENSG00000043514	155.253	1.468	0.463303	3.16855	0.001532	0.00894749	NM_001312691	TRIT1	0.752406	0.867297	0.999868	0.808958	0.924028	0.191871
ENSG00000044115	1198.29	0.617809	0.232771	2.65415	0.00795089	0.0289027	NM_001290307	CTNNA1	0.118497	0.131342	0.616774	0.0522418	0.0852344	0.706232
ENSG00000044574	14757.1	-0.832756	0.190791	-4.36476	1.27265e-05	0.000569639	NM_005347	HSPA5	0.061892	0.504794	0.999868	0.00952749	0.00813504	-0.227947
ENSG00000047188	281.991	1.07835	0.353486	3.05061	0.0022838	0.0118537	NM_022828	YTHDC2	0.276229	0.855849	0.999868	0.252988	0.278212	0.137114
ENSG00000047249	140.379	0.921622	0.265152	3.47582	0.000509299	0.00435141	NM_015941	ATP6V1H	0.13553	0.587816	0.999868	0.0404625	0.030758	-0.395624
ENSG00000047315	1941.45	1.70798	0.436226	3.91537	9.02667e-05	0.00155632	NM_000938	POLR2B	0.616743	0.720898	0.999868	0.649163	0.834867	0.362966
ENSG00000047365	155.508	0.643659	0.21683	2.9685	0.00299257	0.0143749	NM_015230	ARAP2	0.0597952	0.813667	0.999868	0.393762	0.372269	-0.0809783
ENSG00000047578	66.0684	1.04009	0.397325	2.61774	0.00885152	0.0312412	NM_015202	KIAA0556	0.315247	0.979178	0.999868	0.915237	0.930928	0.0245239
ENSG00000047634	60.9001	1.13568	0.433999	2.61679	0.00887618	0.0313033	NM_001037535	SCML1	0.377582	0.602247	0.999868	0.583866	0.438006	-0.414688
ENSG00000048028	305.604	0.883887	0.200547	4.40738	1.04628e-05	0.000528245	NM_001301029	USP28	0.176067	0.00900127	0.10299	0.217489	0.601288	1.46712
ENSG00000048140	2641.04	-0.602462	0.219981	-2.7387	0.00616818	0.0239603	NM_001006616	TSPAN17	0.0817591	0.780527	0.999868	1.01625	0.946065	-0.103251
ENSG00000048392	2126.38	1.14597	0.315941	3.62717	0.000286549	0.00307334	NM_001172477	RRM2B	0.16823	0.682425	0.999868	0.0431498	0.0504132	0.224446
ENSG00000048707	135.017	0.904682	0.243144	3.72076	0.000198621	0.00246193	NM_015378	VPS13D	0.13543	0.275296	0.960676	0.0447242	0.0304127	-0.556382
ENSG00000049246	360.47	0.653389	0.166877	3.91539	9.02591e-05	0.00155632	NM_001289861	PER3	0.0684239	0.0239117	0.203478	0.130257	0.229966	0.82006
ENSG00000049618	743.474	0.720239	0.253213	2.8444	0.00444945	0.0189401	NM_017519	ARID1B	0.131665	0.202587	0.804058	0.00348437	0.00695465	0.99708
ENSG00000049656	24182.5	0.828254	0.314821	2.63087	0.00851659	0.0303674	NM_030782	CLPTM1L	0.166754	0.437086	0.999868	0.0718076	0.0954392	0.410445
ENSG00000049860	392.935	1.05908	0.4359	2.42963	0.0151142	0.0463672	NM_000521	HEXB	0.475814	0.982231	0.999868	0.937236	0.950696	0.0205718
ENSG00000050130	919.571	2.0757	0.526184	3.94482	7.98606e-05	0.00147015	NM_001098625	JKAMP	0.71135	0.682977	0.999868	0.00249358	0.00444427	0.83373
ENSG00000050165	827.037	0.903623	0.354853	2.54647	0.0108819	0.0363673	NM_001018057	DKK3	0.183889	0.822939	0.999868	0.0259446	0.0283425	0.127535
ENSG00000050405	1820.61	1.36417	0.375659	3.6314	0.000281884	0.00304043	NM_001113546	LIMA1	0.888588	0.457339	0.999868	0.39156	0.734376	0.907287
ENSG00000050438	102.345	-0.639643	0.228927	-2.79409	0.0052046	0.0211781	NM_001039960	SLC4A8	0.130606	0.323158	0.999868	0.79931	0.554812	-0.526756
ENSG00000050555	43.1815	-1.45025	0.326119	-4.44701	8.70742e-06	0.000480807	NM_006059	LAMC3	0.16277	0.416664	0.999868	0.228493	0.156203	-0.548729
ENSG00000050748	543.445	1.14542	0.294835	3.88497	0.000102342	0.00166442	NM_001135044	MAPK9	0.127506	0.0480757	0.322431	0.0760943	0.158487	1.0585
ENSG00000051108	386.811	1.01936	0.269019	3.78919	0.000151138	0.00208437	NM_001010989	HERPUD1	0.0978726	0.978356	0.999868	0.929379	0.936248	0.0106241
ENSG00000051341	144.144	0.662361	0.230878	2.86888	0.00411934	0.0179841	NM_199420	POLQ	0.0543617	0.439401	0.999868	0.265957	0.220777	-0.268599
ENSG00000052749	290.839	-0.778294	0.235996	-3.29791	0.000974058	0.0065722	NM_001145114	RRP12	0.083894	0.779782	0.999868	0.990378	0.919125	-0.107719
ENSG00000052795	613.339	0.741134	0.290843	2.54822	0.0108273	0.0362512	NM_001323916	FNIP2	0.101637	0.364111	0.999868	0.183425	0.240186	0.388965
ENSG00000053371	1420.37	-1.09168	0.290994	-3.75156	0.00017574	0.00229213	NM_001320979	AKR7A2	0.347579	0.664373	0.999868	0.00587716	0.00436904	-0.427802
ENSG00000053501	104.306	-0.611102	0.236173	-2.58752	0.00966702	0.0332844	NM_018467	USE1	0.0402505	0.751309	0.999868	1.03416	0.96277	-0.103193
ENSG00000053524	14.6226	0.864091	0.360576	2.39642	0.0165561	0.0496963	NM_015078	MCF2L2	0.276348	0.49948	0.999868	0.344451	0.599398	0.799218
ENSG00000053770	202.703	0.630553	0.184842	3.41131	0.00064652	0.00502262	NM_018229	AP5M1	0.0774364	0.641077	0.999868	0.413879	0.472987	0.192591
ENSG00000054356	203.019	-0.890431	0.20939	-4.2525	2.11393e-05	0.000743667	NM_001199763	PTPRN	0.0652065	0.638326	0.999868	1.03162	0.920355	-0.164655
ENSG00000054611	999.318	-1.06361	0.241561	-4.40305	1.0674e-05	0.000532111	NM_001284303	TBC1D22A	0.121437	0.608469	0.999868	0.564492	0.480245	-0.233183
ENSG00000055163	824.723	-0.651664	0.233149	-2.79505	0.00518923	0.0211349	NM_001037333	CYFIP2	0.0978212	0.272443	0.954022	0.273724	0.373433	0.448127
ENSG00000055208	610.765	1.35006	0.340341	3.96679	7.28474e-05	0.00140761	NM_001292034	TAB2	0.538675	0.373811	0.999868	0.349131	0.629258	0.849882
ENSG00000055950	2936.26	-0.645782	0.16175	-3.99247	6.53891e-05	0.00133364	NM_001308396	MRPL43	0.0395595	0.697949	0.999868	1.03747	0.967718	-0.100414
ENSG00000056487	192.486	-0.657091	0.229565	-2.86234	0.00420531	0.0182336	NM_001135862	PHF21B	0.0695075	0.749709	0.999868	1.01565	0.937719	-0.115171
ENSG00000057657	35.9671	1.16309	0.383209	3.03513	0.00240429	0.0123025	NM_001198	PRDM1	0.385078	0.561256	0.999868	0.419221	0.301087	-0.47753
ENSG00000058056	1432.35	0.667937	0.232534	2.87243	0.00407327	0.0178621	NM_003940	USP13	0.0633216	0.998637	0.999868	0.0487483	0.0487249	-0.000692572
ENSG00000058262	9072.08	-0.963253	0.229088	-4.20474	2.61388e-05	0.000818774	NM_013336	SEC61A1	0.0891012	0.810707	0.999868	0.972697	0.912377	-0.0923607
ENSG00000058453	88.5698	1.15219	0.336541	3.42364	0.000617882	0.00487135	NM_014675	CROCC	0.166366	0.949837	0.999868	0.979668	0.958933	-0.0308637
ENSG00000058729	156.164	1.03125	0.275381	3.74481	0.000180532	0.00232747	NM_001159749	RIOK2	0.112635	0.0802097	0.453719	0.0813881	0.284685	1.80648
ENSG00000059122	166.711	-0.783827	0.204115	-3.84012	0.000122974	0.00186459	NM_001308068	FLYWCH1	0.0644261	0.714102	0.999868	0.222313	0.238927	0.103981
ENSG00000059691	309.239	-1.01133	0.236505	-4.27615	1.90154e-05	0.000700591	NM_004564	GATB	0.0757452	0.198175	0.793385	0.0786009	0.112075	0.511851
ENSG00000059728	125.769	1.01578	0.345368	2.94115	0.00326995	0.0152844	NM_001202513	MXD1	0.317634	0.591798	0.999868	0.0870777	0.121329	0.478553
ENSG00000059758	114.705	2.2299	0.395359	5.6402	1.69855e-08	1.03246e-05	NM_001170464	CDK17	0.330335	0.0238721	0.203478	0.0296054	0.0219946	-0.428711
ENSG00000059769	211.276	0.720428	0.1798	4.00682	6.1541e-05	0.00129859	NM_001015882	DNAJC25	0.0793793	0.255618	0.925268	0.292122	0.215477	-0.439039
ENSG00000060069	361.353	1.13574	0.423889	2.67932	0.00737711	0.027367	NM_001202504	CTDP1	0.40993	0.97405	0.999868	0.976816	0.959164	-0.0263098
ENSG00000060491	2776.45	-0.754025	0.230341	-3.27352	0.00106217	0.00696347	NM_007346	OGFR	0.0870326	0.785413	0.999868	1.04408	0.971448	-0.104023
ENSG00000060656	976.816	-1.16975	0.252819	-4.6268	3.71352e-06	0.000297838	NM_001195001	PTPRU	0.110516	0.788448	0.999868	1.05093	0.96967	-0.116108
ENSG00000061656	63.6331	-1.02905	0.297863	-3.45476	0.000550777	0.00455767	NM_001317931	SPAG4	0.122888	0.465649	0.999868	0.12389	0.158562	0.35599
ENSG00000061676	447.741	1.16532	0.333569	3.4935	0.00047674	0.00419158	NM_013436	NCKAP1	0.329902	0.699222	0.999868	0.683416	0.835765	0.290333
ENSG00000062282	373.063	-0.68831	0.20306	-3.38969	0.000699707	0.00528433	NM_001253891	DGAT2	0.0382492	0.97372	0.999868	0.203609	0.200916	-0.0192117
ENSG00000062370	16.0878	1.36549	0.348598	3.91707	8.963e-05	0.00155449	NM_001083335	ZNF112	0.052894	0.559417	0.999868	0.712972	0.857626	0.266504
ENSG00000063169	61.9666	1.40929	0.396084	3.55807	0.000373591	0.00358659	NM_015711	BICRA	0.410879	0.99559	0.999868	0.952283	0.952535	0.000381719
ENSG00000063176	175.566	-0.742492	0.223244	-3.32592	0.000881283	0.00618154	NM_001204158	SPHK2	0.105788	0.818403	0.999868	1.0311	0.961015	-0.101552
ENSG00000063180	307.839	-0.927132	0.256099	-3.62021	0.000294366	0.00311315	NM_001217	CA11	0.156548	0.186056	0.761286	0.372432	0.229069	-0.701195
ENSG00000063241	1005.2	-1.02973	0.267026	-3.8563	0.000115115	0.00179614	NM_001136201	ISOC2	0.126916	0.809678	0.999868	1.05247	0.974193	-0.1115
ENSG00000063244	1567.01	-0.611018	0.253673	-2.40868	0.0160102	0.0485013	NM_001012478	U2AF2	0.106966	0.761388	0.999868	1.04027	0.95142	-0.128803
ENSG00000063245	1065.78	-0.902912	0.241488	-3.73895	0.000184788	0.00235638	NM_001130071	EPN1	0.101602	0.783429	0.999868	1.04615	0.966611	-0.114089
ENSG00000063660	4699.71	-1.04103	0.25289	-4.11654	3.84603e-05	0.000995196	NM_002081	GPC1	0.107382	0.841042	0.999868	1.02192	0.963502	-0.0849257
ENSG00000064012	341.053	1.93277	0.398863	4.84568	1.26176e-06	0.000166651	NM_001080124	CASP8	2.33529	0.939925	0.999868	0.826283	0.91775	0.151465
ENSG00000064102	652.413	1.84565	0.303689	6.07742	1.2213e-09	2.16476e-06	NM_018164	INTS13	0.262477	0.0273444	0.222099	0.246566	0.690562	1.4858
ENSG00000064115	7678.92	1.22567	0.511432	2.39654	0.0165507	0.0496963	NM_016551	TM7SF3	0.355716	0.423255	0.999868	0.151597	0.0988497	-0.616935
ENSG00000064205	43.1632	-0.871478	0.337436	-2.58265	0.0098045	0.0335946	NM_001323369	CCN5	0.16949	0.865865	0.999868	1.04693	0.977303	-0.0992818
ENSG00000064313	490.348	1.61414	0.327103	4.93466	8.02912e-07	0.000133006	NM_003184	TAF2	0.334445	0.0827857	0.460685	0.269242	0.670775	1.31692
ENSG00000064393	1207.49	0.753163	0.230834	3.2628	0.00110319	0.00712957	NM_001113239	HIPK2	0.209955	0.182213	0.751575	0.211255	0.367323	0.798066
ENSG00000064545	532.386	-1.26545	0.297992	-4.24659	2.17044e-05	0.000754334	NM_001256766	TMEM161A	0.162285	0.818026	0.999868	1.05694	0.971922	-0.120976
ENSG00000064601	1258.35	-1.28886	0.273129	-4.71888	2.37144e-06	0.000233521	NM_000308	CTSA	0.132517	0.801022	0.999868	1.05277	0.969355	-0.119093
ENSG00000064655	1644.33	-0.928795	0.259273	-3.5823	0.000340577	0.00338761	NM_005244	EYA2	0.116802	0.788396	0.999868	1.035	0.953098	-0.11893
ENSG00000064666	1791.06	-1.09371	0.255827	-4.27519	1.90972e-05	0.000700591	NM_001303499	CNN2	0.119698	0.597634	0.999868	1.02753	0.872146	-0.236543
ENSG00000064703	275.121	1.24973	0.29888	4.18138	2.89749e-05	0.000851707	NM_007204	DDX20	0.174554	0.762192	0.999868	0.0516867	0.0446209	-0.212072
ENSG00000064932	493.988	-0.832357	0.202098	-4.11859	3.81195e-05	0.00099363	NM_001100122	SBNO2	0.0578749	0.771585	0.999868	1.03536	0.970955	-0.0926514
ENSG00000064933	162.114	0.793158	0.23377	3.39291	0.00069155	0.00524507	NM_000534	PMS1	0.130282	0.249208	0.909771	0.315677	0.474189	0.587013
ENSG00000064995	2334.21	-0.765399	0.249968	-3.06199	0.0021987	0.0115338	NM_001270488	TAF11	0.0935708	0.699465	0.999868	0.695465	0.625424	-0.153144
ENSG00000065057	486.212	-0.98775	0.230076	-4.29315	1.76156e-05	0.000677301	NM_001318193	NTHL1	0.0839499	0.760918	0.999868	1.04281	0.962115	-0.116199
ENSG00000065154	570.854	1.85352	0.54274	3.41512	0.000637542	0.00497604	NM_000274	OAT	0.782811	0.886163	0.999868	0.816714	0.915786	0.16518
ENSG00000065268	1690.26	-0.829243	0.226727	-3.65745	0.000254739	0.00286319	NM_024100	WDR18	0.111241	0.801292	0.999868	1.04864	0.972346	-0.10898
ENSG00000065308	2963.45	1.35718	0.55392	2.45013	0.0142803	0.0443911	NM_012288	TRAM2	1.33018	0.795132	0.999868	0.681703	0.891373	0.386886
ENSG00000065320	1938.27	-0.880975	0.189653	-4.64519	3.39759e-06	0.000289636	NM_004822	NTN1	0.0475157	0.720341	0.999868	1.02272	0.953177	-0.101602
ENSG00000065357	152.176	-1.13955	0.266574	-4.27481	1.91304e-05	0.000700591	NM_001345	DGKA	0.108015	0.766185	0.999868	1.0397	0.948076	-0.13309
ENSG00000065413	47.4859	0.863878	0.242466	3.56289	0.000366798	0.00355662	NM_001195144	ANKRD44	0.0737484	0.779817	0.999868	0.519741	0.579542	0.157119
ENSG00000065485	77.6486	0.968301	0.296191	3.26918	0.00107859	0.00702353	NM_006810	PDIA5	0.283636	0.98073	0.999868	0.879662	0.894648	0.0243722
ENSG00000065618	71.0787	1.43022	0.353045	4.0511	5.09774e-05	0.00117179	NM_000494	COL17A1	0.296284	0.789093	0.999868	0.77466	0.893892	0.206536
ENSG00000065621	933.3	-0.666623	0.18355	-3.63184	0.000281407	0.00304043	NM_001191013	GSTO2	0.0614048	0.768794	0.999868	1.03398	0.967743	-0.0955176
ENSG00000065717	259.45	-1.08732	0.301448	-3.60698	0.000309781	0.00318866	NM_001144761	TLE2	0.163674	0.830745	0.999868	1.0511	0.971241	-0.113994
ENSG00000065802	3561.49	-0.77598	0.206428	-3.75907	0.000170544	0.0022475	NM_001040445	ASB1	0.132567	0.272942	0.955	0.275146	0.192143	-0.518016
ENSG00000065809	336.263	0.683649	0.188419	3.62835	0.00028524	0.00306231	NM_001282695	FAM107B	0.135675	0.428239	0.999868	0.362085	0.475853	0.394188
ENSG00000065833	114.422	0.607954	0.21217	2.86541	0.00416465	0.0181417	NM_002395	ME1	0.0674312	0.434913	0.999868	0.3597	0.447507	0.315116
ENSG00000065911	3006.91	1.02165	0.301432	3.38934	0.000700621	0.00528898	NM_006636	MTHFD2	0.201145	0.589822	0.999868	0.515338	0.640202	0.313009
ENSG00000066322	1744.14	-1.21205	0.283453	-4.27602	1.90265e-05	0.000700591	NM_001256399	ELOVL1	0.146525	0.810918	0.999868	1.05367	0.970507	-0.118615
ENSG00000066455	42.6643	1.65982	0.330878	5.01641	5.26459e-07	0.00010604	NM_005113	GOLGA5	0.150411	0.11149	0.556334	0.0651606	0.164055	1.3321
ENSG00000066468	65.0629	1.00499	0.294362	3.41413	0.000639861	0.00498748	NM_000141	FGFR2	0.527713	0.811687	0.999868	0.369267	0.444851	0.268659
ENSG00000066557	168.237	0.817314	0.308325	2.65082	0.00802964	0.029098	NM_017768	LRRC40	0.140054	0.769953	0.999868	0.942954	0.853854	-0.143198
ENSG00000066583	864.226	1.22598	0.338794	3.61867	0.00029612	0.00312239	NM_016048	ISOC1	0.352763	0.384945	0.999868	0.526759	0.838087	0.669958
ENSG00000066697	2016.15	0.71248	0.28213	2.52536	0.0115581	0.0380583	NM_001198805	MSANTD3	0.188344	0.350171	0.999868	0.153277	0.106178	-0.529651
ENSG00000066739	23.7188	1.50058	0.406542	3.69109	0.000223291	0.00264934	NM_018036	ATG2B	0.51567	0.22136	0.850335	0.055509	0.196212	1.82162
ENSG00000066777	333.001	0.955469	0.31775	3.00699	0.00263851	0.0131296	NM_006421	ARFGEF1	0.399106	0.0522134	0.337683	0.120791	0.374526	1.63256
ENSG00000066855	317.309	1.01386	0.309574	3.27501	0.00105659	0.00694215	NM_001145838	MTFR1	0.25068	0.283299	0.979428	0.374424	0.611768	0.708313
ENSG00000067057	720.89	-0.980672	0.262433	-3.73685	0.000186341	0.00237107	NM_001242339	PFKP	0.120176	0.796976	0.999868	1.04849	0.967317	-0.116246
ENSG00000067182	2569.6	-0.700926	0.215617	-3.2508	0.00115081	0.00736924	NM_001065	TNFRSF1A	0.0785601	0.732418	0.999868	1.04147	0.955519	-0.124258
ENSG00000067191	36.103	-0.761575	0.302431	-2.51817	0.0117966	0.0385866	NM_199247	CACNB1	0.336196	0.839992	0.999868	1.01241	0.890165	-0.185647
ENSG00000067221	233.403	-0.803994	0.203171	-3.95723	7.58229e-05	0.0014318	NM_001256672	STOML1	0.0554288	0.770585	0.999868	1.03801	0.972291	-0.0943585
ENSG00000067225	6507.21	-1.04198	0.266752	-3.90618	9.37666e-05	0.00158299	NM_001206796	PKM	0.128195	0.629754	0.999868	1.01724	0.871575	-0.222958
ENSG00000067606	704.965	-1.00662	0.240451	-4.18638	2.83444e-05	0.000845798	NM_001033581	PRKCZ	0.0965518	0.810885	0.999868	1.04335	0.975434	-0.0971114
ENSG00000067704	1184.76	1.62664	0.552065	2.94647	0.0032142	0.015133	NM_018060	IARS2	1.08464	0.857124	0.999868	0.725229	0.858202	0.242881
ENSG00000067715	5.51765	1.2408	0.508886	2.43827	0.0147579	0.0455562	NM_001135805	SYT1	0.355409	0.244276	0.899608	0.17628	0.572543	1.69951
ENSG00000067829	132.249	-0.735309	0.234888	-3.13046	0.00174531	0.00977739	NM_004135	IDH3G	0.0692782	0.810762	0.999868	1.03247	0.971638	-0.0876031
ENSG00000067836	786.003	-0.798604	0.189654	-4.21084	2.54419e-05	0.00081803	NM_024589	ROGDI	0.0501332	0.75887	0.999868	1.03403	0.971157	-0.0905081
ENSG00000067992	239.4	-0.648502	0.193309	-3.35475	0.000794372	0.00575174	NM_001142386	PDK3	0.0694116	0.981946	0.999868	0.127109	0.124838	-0.0260004
ENSG00000068028	1402.16	-1.15395	0.294806	-3.91428	9.06742e-05	0.00155632	NM_001206957	RASSF1	0.158718	0.824268	0.999868	1.05128	0.970964	-0.114658
ENSG00000068078	55.5681	-0.857664	0.275718	-3.11065	0.00186674	0.0102503	NM_000142	FGFR3	0.0867248	0.804375	0.999868	1.03514	0.958825	-0.110484
ENSG00000068308	2222.11	-1.06497	0.285283	-3.73304	0.000189186	0.00238841	NM_001136157	OTUD5	0.118024	0.0919575	0.490659	0.0170223	0.0290035	0.768799
ENSG00000068323	2329.42	-0.774861	0.214605	-3.61064	0.000305438	0.0031718	NM_001282142	TFE3	0.0697132	0.760062	0.999868	1.03971	0.966955	-0.104661
ENSG00000068354	372.394	-0.809835	0.244865	-3.30727	0.000942108	0.00642511	NM_002536	TBC1D25	0.0764184	0.971284	0.999868	0.513502	0.507848	-0.0159725
ENSG00000068366	395.242	1.14643	0.307571	3.72737	0.000193487	0.00242714	NM_001318509	ACSL4	0.236639	0.594629	0.999868	0.581769	0.736112	0.339479
ENSG00000068400	786.437	-0.860114	0.315195	-2.72883	0.00635599	0.0245126	NM_020137	GRIPAP1	0.196527	0.691571	0.999868	0.970316	0.828419	-0.228094
ENSG00000068650	302.477	0.849764	0.222611	3.81725	0.000134945	0.00196128	NM_015205	ATP11A	0.186273	0.152782	0.674507	0.0912972	0.168211	0.881627
ENSG00000068784	184.27	1.2766	0.288503	4.42492	9.64772e-06	0.000511993	NM_018079	SRBD1	0.204893	0.488544	0.999868	0.165134	0.223535	0.436861
ENSG00000068971	185.451	-0.974643	0.293864	-3.31665	0.000911036	0.00629311	NM_006244	PPP2R5B	0.14864	0.821061	0.999868	1.05262	0.971233	-0.116092
ENSG00000069399	1353.64	-0.790493	0.207386	-3.81169	0.00013802	0.0019841	NM_005178	BCL3	0.0634439	0.767829	0.999868	1.03733	0.969929	-0.0969216
ENSG00000069998	910.625	1.45558	0.562679	2.58687	0.00968529	0.0333214	NM_017829	HDHD5	0.91043	0.990385	0.999868	0.960559	0.950949	-0.0145059
ENSG00000070010	4226.76	-0.833421	0.234593	-3.55263	0.000381404	0.00362681	NM_001035247	UFD1	0.113654	0.0778383	0.445898	0.00142188	0.00271926	0.935416
ENSG00000070018	457.683	0.936406	0.320317	2.92338	0.00346258	0.0159372	NM_002336	LRP6	0.382765	0.197082	0.79104	0.0732764	0.154111	1.07255
ENSG00000070087	2678.69	1.25958	0.365834	3.44304	0.000575213	0.0046843	NM_002628	PFN2	0.439232	0.506137	0.999868	0.560091	0.831409	0.569896
ENSG00000070159	188.075	0.997313	0.319626	3.12025	0.001807	0.0100247	NM_001145368	PTPN3	0.307522	0.803712	0.999868	0.183696	0.16398	-0.163801
ENSG00000070214	1349.37	1.48665	0.312433	4.75829	1.9524e-06	0.000212309	NM_001286730	SLC44A1	0.312108	0.165422	0.705498	0.000534194	0.00217829	2.02776
ENSG00000070269	188.086	0.997087	0.333561	2.98922	0.00279691	0.0137366	NM_017799	TMEM260	0.498967	0.466454	0.999868	0.403003	0.645542	0.679719
ENSG00000070476	540.924	0.894899	0.370652	2.41439	0.0157614	0.0479361	NM_001040653	ZXDC	0.302994	0.24612	0.90494	0.311803	0.56533	0.858457
ENSG00000070614	9597.23	-0.93381	0.237866	-3.92579	8.64469e-05	0.00153534	NM_001301063	NDST1	0.0987418	0.73647	0.999868	1.02129	0.929041	-0.136572
ENSG00000070669	4343.24	-1.02733	0.277927	-3.69642	0.000218659	0.00262098	NM_001178075	ASNS	0.133442	0.818258	0.999868	1.04248	0.966958	-0.108498
ENSG00000070759	61.7513	1.64425	0.341096	4.82049	1.43207e-06	0.000173864	NM_001320800	TESK2	0.478514	0.688247	0.999868	0.675035	0.884606	0.390071
ENSG00000070770	1438.7	0.701392	0.240917	2.91135	0.00359873	0.0163432	NM_001896	CSNK2A2	0.338033	0.486818	0.999868	0.488002	0.702239	0.525073
ENSG00000070778	174.882	0.793445	0.268842	2.95135	0.00316392	0.0149877	NM_007039	AL162171.1	0.148786	0.269479	0.948782	0.336158	0.503418	0.582619
ENSG00000071189	132.333	0.662949	0.229258	2.89171	0.0038315	0.0170637	NM_015132	SNX13	0.103023	0.0554875	0.353009	0.0292523	0.070445	1.26795
ENSG00000071243	403.035	1.32825	0.350148	3.79339	0.000148606	0.00206916	NM_019071	ING3	0.466463	0.418424	0.999868	0.401433	0.662722	0.723245
ENSG00000071246	129.817	-0.854647	0.329541	-2.59345	0.00950185	0.0329214	NM_014909	VASH1	0.208763	0.688758	0.999868	1.01834	0.861116	-0.241944
ENSG00000071539	416.067	0.998918	0.284575	3.51021	0.000447751	0.00403888	NM_004237	TRIP13	0.403953	0.112169	0.558509	0.18019	0.453201	1.33064
ENSG00000071553	2493.87	-1.04239	0.283007	-3.68328	0.000230254	0.00269577	NM_001183	ATP6AP1	0.144676	0.83457	0.999868	1.04613	0.974216	-0.102748
ENSG00000071575	1597.1	-0.781143	0.252943	-3.08822	0.00201358	0.010799	NM_021643	TRIB2	0.110631	0.761987	0.999868	1.03471	0.945142	-0.130621
ENSG00000071655	1097.55	-0.866023	0.289251	-2.99402	0.00275332	0.0135751	NM_001281453	MBD3	0.166727	0.828638	0.999868	1.05254	0.972118	-0.114678
ENSG00000071794	284.511	0.673176	0.163985	4.10511	4.04119e-05	0.00102329	NM_001318934	HLTF	0.371898	0.00425231	0.0631088	0.0538018	0.281133	2.38553
ENSG00000071859	1702.76	-1.14401	0.280944	-4.07203	4.66052e-05	0.00111632	NM_004699	FAM50A	0.144762	0.758505	0.999868	1.02149	0.919682	-0.151465
ENSG00000071889	108.346	-0.818053	0.240217	-3.40548	0.000660488	0.00508344	NM_001171132	FAM3A	0.0777061	0.802611	0.999868	1.03633	0.968587	-0.0975277
ENSG00000071894	187.978	-0.748303	0.238881	-3.13254	0.00173301	0.00973309	NM_013291	CPSF1	0.0808384	0.74822	0.999868	1.03452	0.949715	-0.123401
ENSG00000072041	54.0788	0.892035	0.300235	2.97112	0.00296716	0.0142936	NM_001146335	SLC6A15	0.342703	0.611926	0.999868	0.2542	0.17785	-0.515299
ENSG00000072062	11098.5	-0.972908	0.21315	-4.56442	5.00882e-06	0.000359438	NM_001304349	PRKACA	0.0657314	0.772906	0.999868	1.03303	0.966803	-0.095592
ENSG00000072121	222.045	-0.770273	0.267157	-2.88322	0.00393631	0.0174428	NM_015346	ZFYVE26	0.0957732	0.518001	0.999868	0.204837	0.246603	0.267716
ENSG00000072135	649.714	-0.647215	0.227078	-2.85019	0.00436928	0.0187413	NM_001142370	PTPN18	0.096982	0.452386	0.999868	0.930772	0.752846	-0.306074
ENSG00000072163	608.126	-1.06258	0.275738	-3.8536	0.000116392	0.00180484	NM_001136037	LIMS2	0.13677	0.828015	0.999868	1.05055	0.977002	-0.104711
ENSG00000072195	1471.34	-1.05322	0.26099	-4.03549	5.44878e-05	0.00121453	NM_001173476	SPEG	0.124558	0.802775	0.999868	1.04915	0.969179	-0.114385
ENSG00000072210	219.193	0.612212	0.242182	2.52791	0.0114745	0.0378532	NM_000382	ALDH3A2	0.10586	0.619533	0.999868	0.163262	0.14195	-0.201811
ENSG00000072310	503.586	1.47843	0.404964	3.65076	0.000261462	0.00290826	NM_001005291	SREBF1	0.31208	0.206601	0.815176	0.00956357	0.00443615	-1.10824
ENSG00000072364	815.405	0.911541	0.237195	3.84301	0.000121535	0.00184911	NM_014423	AFF4	0.234506	0.249674	0.911163	0.36311	0.601392	0.7279
ENSG00000072401	336.062	1.59592	0.425754	3.74847	0.000177917	0.00230694	NM_001204880	UBE2D1	0.3434	0.653517	0.999868	0.06972	0.0908507	0.381924
ENSG00000072506	1190.75	-0.827274	0.233508	-3.54281	0.000395886	0.00372259	NM_001037811	HSD17B10	0.0884732	0.805782	0.999868	1.03549	0.969503	-0.0949932
ENSG00000072756	183.763	1.06955	0.29207	3.66198	0.000250273	0.00283637	NM_001302946	TRNT1	0.18942	0.0492647	0.327807	0.00988014	0.0363412	1.879
ENSG00000072803	706.787	0.782858	0.267107	2.93088	0.00338008	0.0156428	NM_012300	FBXW11	0.0894831	0.133897	0.625205	0.052909	0.0343142	-0.624707
ENSG00000072818	253.068	-0.759839	0.266077	-2.85571	0.00429408	0.0184964	NM_014716	ACAP1	0.116657	0.841489	0.999868	1.04206	0.978827	-0.09031
ENSG00000072840	44.2694	-0.78749	0.32474	-2.42499	0.0153089	0.0468388	NM_001306090	EVC	0.221475	0.527015	0.999868	0.948064	0.705265	-0.426819
ENSG00000072864	788.003	-0.647361	0.256564	-2.5232	0.0116294	0.0382078	NM_001143979	NDE1	0.136234	0.170475	0.719816	0.621047	0.39312	-0.659732
ENSG00000072954	615.337	-0.836929	0.231862	-3.6096	0.000306673	0.00317439	NM_024074	TMEM38A	0.116534	0.778234	0.999868	1.03374	0.944961	-0.129541
ENSG00000072958	1200.28	-0.998882	0.249027	-4.01114	6.04266e-05	0.00128625	NM_001130524	AP1M1	0.107733	0.820903	0.999868	1.04257	0.97513	-0.0964741
ENSG00000073008	2596.7	-1.05258	0.234217	-4.49403	6.98873e-06	0.000417819	NM_001135768	PVR	0.0664341	0.67974	0.999868	0.110514	0.121474	0.13642
ENSG00000073111	2927.04	0.958158	0.375656	2.55063	0.0107529	0.0360496	NM_004526	MCM2	0.255123	0.947413	0.999868	0.988694	0.959694	-0.0429492
ENSG00000073169	72.1195	-0.606388	0.228732	-2.65109	0.00802327	0.0290882	NM_031454	SELENOO	0.0454813	0.823514	0.999868	0.985012	0.935954	-0.0737035
ENSG00000073536	213.525	-0.888307	0.23492	-3.78132	0.000156001	0.00212374	NM_001014445	NLE1	0.0901649	0.670539	0.999868	0.103715	0.118067	0.186979
ENSG00000073578	34.5177	0.895596	0.323151	2.77145	0.00558079	0.0223093	NM_001294332	SDHA	0.360051	0.095135	0.501798	0.82327	0.209064	-1.97742
ENSG00000073584	2026.99	0.856799	0.343685	2.49298	0.0126677	0.0406105	NM_003079	SMARCE1	0.0697506	0.977178	0.999868	0.0203896	0.0206611	0.0190855
ENSG00000073670	70.2536	-0.862097	0.323258	-2.6669	0.00765543	0.0280821	NM_001318933	ADAM11	0.17869	0.657729	0.999868	0.914942	0.765604	-0.257083
ENSG00000073712	1392.91	1.04218	0.332587	3.13357	0.00172692	0.00971429	NM_001134999	FERMT2	0.288922	0.575143	0.999868	0.463323	0.607494	0.390851
ENSG00000073921	1104.73	0.835186	0.302189	2.76378	0.00571353	0.0226966	NM_001008660	PICALM	0.123606	0.879275	0.999868	0.015081	0.0144102	-0.0656387
ENSG00000074054	507.504	1.40909	0.315855	4.46121	8.14985e-06	0.000465987	NM_001142273	CLASP1	0.390691	0.33557	0.999868	0.319328	0.551409	0.788082
ENSG00000074201	2239.37	0.964294	0.269623	3.57645	0.000348297	0.00343264	NM_001293	CLNS1A	0.095602	0.884614	0.999868	0.99326	0.954106	-0.058021
ENSG00000074370	52.0352	-1.04886	0.352042	-2.97937	0.00288845	0.0140576	NM_005173	ATP2A3	0.210154	0.866264	0.999868	1.0559	0.980503	-0.106875
ENSG00000074410	102.032	-0.663845	0.236289	-2.80946	0.00496249	0.0205035	NM_001218	CA12	0.073434	0.913664	0.999868	0.433805	0.41866	-0.0512667
ENSG00000074603	444.354	1.34073	0.343378	3.90452	9.44115e-05	0.00159073	NM_001320875	DPP8	0.163877	0.104825	0.533367	0.14742	0.0799804	-0.88221
ENSG00000074695	765.654	0.614787	0.240999	2.551	0.0107414	0.0360182	NM_005570	LMAN1	0.379146	0.0109565	0.118605	0.135309	0.563529	2.05824
ENSG00000074935	96.447	0.771475	0.246855	3.12522	0.00177673	0.0098911	NM_016262	TUBE1	0.135742	0.0124425	0.130271	0.324939	0.0858006	-1.92111
ENSG00000075188	489.479	1.60927	0.542967	2.96383	0.00303831	0.0145301	NM_024057	NUP37	1.03895	0.756322	0.999868	0.499491	0.664449	0.4117
ENSG00000075223	446.096	0.692413	0.197269	3.50999	0.000448131	0.00404025	NM_006379	SEMA3C	0.0732558	0.789329	0.999868	0.507318	0.542996	0.098052
ENSG00000075240	52.6828	2.81897	0.473612	5.95206	2.64795e-09	3.3525e-06	NM_015124	GRAMD4	1.06884	0.175869	0.733841	0.194425	0.81342	2.06478
ENSG00000075336	657.02	0.691359	0.265227	2.60667	0.00914281	0.0319701	NM_014177	TIMM21	0.206934	0.0114096	0.121747	0.0513231	0.01667	-1.62236
ENSG00000075568	275.128	0.759757	0.278868	2.72444	0.00644115	0.0247656	NM_015348	TMEM131	0.153355	0.778442	0.999868	0.805786	0.892052	0.146732
ENSG00000075624	11448.2	-1.18479	0.296151	-4.00064	6.31713e-05	0.00131228	NM_001101	ACTB	0.163111	0.792726	0.999868	1.02239	0.929752	-0.137028
ENSG00000075702	500.209	-0.949093	0.273378	-3.47173	0.000517115	0.00438441	NM_001083961	WDR62	0.134643	0.827666	0.999868	1.04963	0.976349	-0.104407
ENSG00000075826	92.4138	-1.1885	0.325123	-3.65555	0.000256633	0.00287355	NM_015490	SEC31B	0.206312	0.879978	0.999868	1.03353	0.969423	-0.0923772
ENSG00000075975	265.831	0.685756	0.236001	2.90573	0.003664	0.0165464	NM_001271707	MKRN2	0.165059	0.510043	0.999868	0.126945	0.164802	0.376533
ENSG00000076003	413.875	0.675053	0.200872	3.36061	0.000777714	0.00566698	NM_005915	MCM6	0.0674702	0.668002	0.999868	0.007904	0.0073747	-0.1
ENSG00000076356	39.2131	1.30825	0.32198	4.06316	4.84133e-05	0.00114098	NM_025179	PLXNA2	0.214803	0.137262	0.630298	0.117915	0.269275	1.19133
ENSG00000076513	798.146	-0.686282	0.221704	-3.09549	0.00196488	0.0106307	NM_033121	ANKRD13A	0.0772553	0.734201	0.999868	0.779731	0.715612	-0.123798
ENSG00000076662	102.136	-0.835235	0.285417	-2.92637	0.00342947	0.0158383	NM_001320605	ICAM3	0.126742	0.820229	0.999868	1.05167	0.973415	-0.11156
ENSG00000077152	1023.58	1.21561	0.350663	3.4666	0.000527086	0.00443408	NM_001310326	UBE2T	0.645723	0.328867	0.999868	0.343723	0.696289	1.01844
ENSG00000077157	110.656	0.746114	0.217623	3.42848	0.000606981	0.00482671	NM_001167857	PPP1R12B	0.34125	0.0112421	0.120615	0.066478	0.549787	3.04792
ENSG00000077235	214.326	1.00208	0.264338	3.7909	0.000150104	0.00207847	NM_001286242	GTF3C1	0.304532	0.221581	0.850581	0.33839	0.630509	0.89783
ENSG00000077312	4587.72	-1.0639	0.243195	-4.37466	1.21619e-05	0.000557746	NM_004596	SNRPA	0.0994489	0.802802	0.999868	1.04228	0.971263	-0.101809
ENSG00000077458	166.701	0.922394	0.214097	4.3083	1.64514e-05	0.00064457	NM_144664	FAM76B	0.079476	0.60311	0.999868	0.142833	0.168532	0.23869
ENSG00000077463	833.634	-0.85047	0.214403	-3.96668	7.28794e-05	0.00140761	NM_001193285	SIRT6	0.0705455	0.778715	0.999868	1.03966	0.971576	-0.0977072
ENSG00000077514	421.169	0.629331	0.146944	4.28279	1.84562e-05	0.000698286	NM_006591	POLD3	0.0353666	0.540478	0.999868	0.00816322	0.00615322	-0.407797
ENSG00000077549	3728.51	1.71671	0.345459	4.96937	6.71696e-07	0.000117879	NM_001206540	CAPZB	0.71431	0.302039	0.999868	0.22908	0.50166	1.13086
ENSG00000077616	7.14197	1.40111	0.531585	2.63573	0.00839558	0.0300265	NM_001300930	NAALAD2	1.32836	0.743183	0.999868	0.566195	0.8677	0.615897
ENSG00000077684	2608.51	-0.785937	0.22741	-3.45604	0.000548171	0.00454246	NM_001287437	JADE1	0.0820754	0.234695	0.880147	0.680687	0.499536	-0.446402
ENSG00000077713	23.226	1.43155	0.420422	3.40504	0.000661546	0.00508743	NM_145305	SLC25A43	0.305635	0.92496	0.999868	0.981618	0.935233	-0.0698358
ENSG00000077721	976.903	0.746718	0.293277	2.54612	0.0108929	0.0363813	NM_001282161	UBE2A	0.912228	0.204299	0.808418	0.12199	0.364908	1.58077
ENSG00000077942	2915.1	-1.33054	0.291293	-4.56769	4.93129e-06	0.000357078	NM_001996	FBLN1	0.124875	0.827541	0.999868	1.04483	0.974802	-0.100091
ENSG00000078140	2407.34	0.74418	0.267039	2.78678	0.00532338	0.0215181	NM_001111112	UBE2K	0.914579	0.159768	0.690471	0.0165365	0.0562997	1.76747
ENSG00000078237	625.072	1.48344	0.367892	4.03228	5.52385e-05	0.00121861	NM_020375	TIGAR	0.116638	0.860472	0.999868	0.167992	0.177885	0.0825496
ENSG00000078269	803.411	0.680807	0.24067	2.8288	0.0046723	0.0196434	NM_001178088	SYNJ2	0.161787	0.473177	0.999868	0.473833	0.615341	0.377007
ENSG00000078399	151.464	1.03308	0.25444	4.06019	4.90323e-05	0.00114631	NM_152739	HOXA9	0.0453998	0.837564	0.999868	0.385195	0.370233	-0.0571566
ENSG00000078487	222.705	-0.752489	0.236567	-3.18087	0.00146835	0.00871911	NM_001258008	ZCWPW1	0.100826	0.444213	0.999868	1.00357	0.801856	-0.323731
ENSG00000078687	219.307	0.910899	0.235343	3.87051	0.000108606	0.00172649	NM_001142640	TNRC6C	0.110141	0.00489433	0.068856	0.00149842	0.0165288	3.46347
ENSG00000078804	149.929	1.42858	0.527567	2.70786	0.0067718	0.0256914	NM_021202	TP53INP2	0.601224	0.972044	0.999868	0.910519	0.934079	0.0368554
ENSG00000079134	26.1064	1.019	0.301846	3.3759	0.000735743	0.00546108	NM_005131	THOC1	0.156046	0.527727	0.999868	0.385867	0.522894	0.438415
ENSG00000079150	29.6526	1.10862	0.327315	3.38702	0.000706574	0.00531806	NM_001135212	FKBP7	0.175409	0.0757381	0.43745	0.0211475	0.0872081	2.04398
ENSG00000079263	33.1951	-0.828768	0.29723	-2.78831	0.00529844	0.0214418	NM_001005176	SP140	0.0622471	0.871166	0.999868	1.02033	0.972734	-0.0689245
ENSG00000079308	490.026	-0.869647	0.238079	-3.65277	0.000259429	0.00289644	NM_001308022	TNS1	0.113873	0.344558	0.999868	0.984735	0.737273	-0.417537
ENSG00000079335	33.4623	1.83068	0.477889	3.83077	0.000127742	0.00189923	NM_001319210	CDC14A	0.685647	0.615542	0.999868	0.371573	0.57822	0.637972
ENSG00000079387	331.265	0.60425	0.186435	3.24107	0.0011908	0.00753283	NM_001267594	SENP1	0.0557288	0.896115	0.999868	0.0175947	0.0203387	0.20909
ENSG00000079462	1031.43	-1.0344	0.269551	-3.83748	0.000124302	0.00187406	NM_001145939	PAFAH1B3	0.128175	0.830909	0.999868	1.04405	0.974669	-0.0992008
ENSG00000079819	1336.79	1.48382	0.321735	4.61194	3.98919e-06	0.000311491	NM_001135554	EPB41L2	0.418452	0.409138	0.999868	0.490762	0.793053	0.692394
ENSG00000080007	149.483	1.44218	0.32949	4.37701	1.2032e-05	0.000557746	NM_018665	DDX43	0.127811	0.0114116	0.121747	0.183209	0.0725141	-1.33716
ENSG00000080200	71.1472	0.738443	0.247353	2.98538	0.00283231	0.0138528	NM_153605	CRYBG3	0.152711	0.00928886	0.105576	0.199441	0.553337	1.4722
ENSG00000080819	373.34	1.22203	0.37112	3.29282	0.000991885	0.00665525	NM_000097	CPOX	0.289632	0.979171	0.999868	0.815054	0.826168	0.0195385
ENSG00000080822	206.604	1.5369	0.390846	3.93223	8.41612e-05	0.00151197	NM_001040181	CLDND1	0.567777	0.149148	0.665582	0.224861	0.611226	1.44267
ENSG00000080823	279.541	-0.82792	0.186633	-4.43608	9.16103e-06	0.000496572	NM_001272011	MOK	0.046527	0.703306	0.999868	1.00544	0.929995	-0.112535
ENSG00000080845	898.402	-0.596969	0.208052	-2.86932	0.00411352	0.0179675	NM_001042486	DLGAP4	0.100244	0.60939	0.999868	0.587255	0.506923	-0.212221
ENSG00000081014	58.4898	1.35436	0.342256	3.95714	7.58511e-05	0.0014318	NM_001252127	AP4E1	0.318156	0.462266	0.999868	0.489751	0.730743	0.577314
ENSG00000081026	277.992	0.959203	0.315741	3.03795	0.00238196	0.01222	NM_001142782	MAGI3	0.498827	0.127531	0.609424	0.156008	0.421289	1.43319
ENSG00000081051	15.63	1.28534	0.459697	2.79606	0.00517299	0.0211124	NM_001134	AFP	0.319263	0.953087	0.999868	0.977977	0.954877	-0.0344864
ENSG00000081181	140.663	0.948348	0.322803	2.93785	0.00330493	0.0153713	NM_001172	ARG2	0.126609	0.213939	0.832153	0.170302	0.108052	-0.656367
ENSG00000081307	339.382	0.66263	0.239654	2.76495	0.0056932	0.0226482	NM_001320210	UBA5	0.314296	0.00708777	0.0873997	0.00343868	0.024039	2.80545
ENSG00000081320	244.479	0.991096	0.267653	3.70291	0.000213142	0.00258409	NM_004226	STK17B	0.114707	0.00342588	0.0550357	0.232765	0.0887097	-1.39171
ENSG00000081692	228.946	-0.803164	0.241547	-3.32509	0.000883893	0.00618735	NM_001161465	JMJD4	0.0969951	0.95217	0.999868	0.601025	0.58854	-0.0302852
ENSG00000081721	230.57	0.697674	0.273091	2.55473	0.0106271	0.0357674	NM_007240	DUSP12	0.0896978	0.882515	0.999868	0.997972	0.958712	-0.0579016
ENSG00000081791	559.236	-0.589795	0.20795	-2.83624	0.00456483	0.0193117	NM_001142603	DELE1	0.099649	0.429491	0.999868	0.00775522	0.00512312	-0.598145
ENSG00000081818	2.30262	1.61344	0.566939	2.84588	0.0044289	0.018898	NM_018938	PCDHB4	0.840958	0.819428	0.999868	0.946957	0.687139	-0.462697
ENSG00000082212	217.708	0.877371	0.252676	3.47231	0.000515997	0.00437819	NM_001168335	ME2	0.189721	0.0877797	0.478529	0.0201829	0.0507774	1.33106
ENSG00000082258	186.454	1.10163	0.288676	3.81614	0.000135556	0.00196283	NM_001241	CCNT2	0.150949	0.935358	0.999868	0.0054843	0.00688757	0.328689
ENSG00000083093	63.2363	1.74848	0.428482	4.08065	4.49109e-05	0.00109347	NM_024675	PALB2	0.465342	0.912648	0.999868	0.791814	0.854917	0.110622
ENSG00000083097	16.0316	1.3467	0.380158	3.54247	0.000396396	0.00372343	NM_001199942	DOP1A	0.0770042	0.47395	0.999868	0.32902	0.471468	0.518983
ENSG00000083123	19.986	1.13094	0.365584	3.09351	0.00197804	0.0106812	NM_000056	BCKDHB	0.421119	0.866436	0.999868	0.983763	0.880496	-0.159994
ENSG00000083444	1578.05	-1.00548	0.233075	-4.31397	1.60347e-05	0.000636069	NM_000302	PLOD1	0.089994	0.807821	0.999868	1.04141	0.975253	-0.0946855
ENSG00000083454	231.794	-1.28129	0.311414	-4.11444	3.88126e-05	0.000998482	NM_001204519	P2RX5	0.174238	0.831001	0.999868	1.05181	0.969628	-0.117377
ENSG00000083535	52.1466	1.30756	0.327146	3.99687	6.41845e-05	0.00132122	NM_006346	PIBF1	0.172486	0.462652	0.999868	0.132159	0.193253	0.548216
ENSG00000083544	152.686	0.744108	0.25541	2.91338	0.00357537	0.016283	NM_001146070	TDRD3	0.124591	0.564439	0.999868	0.644381	0.782443	0.28007
ENSG00000083635	112.388	0.92976	0.261118	3.56069	0.000369877	0.00356696	NM_012345	NUFIP1	0.542643	0.159548	0.690067	0.0970302	0.265044	1.44973
ENSG00000083720	1466.86	1.03684	0.25813	4.01672	5.90128e-05	0.00126635	NM_000436	OXCT1	0.131105	0.985142	0.999868	0.228988	0.227921	-0.00673613
ENSG00000083845	15833.4	-0.776698	0.177161	-4.38413	1.16453e-05	0.000551904	NM_001009	RPS5	0.0443542	0.738833	0.999868	1.0331	0.970144	-0.0907107
ENSG00000083857	76.7635	1.29655	0.340564	3.80706	0.000140626	0.00200692	NM_005245	FAT1	0.344651	0.169006	0.715617	0.376758	0.812622	1.10895
ENSG00000083937	566.741	1.12071	0.306072	3.66159	0.000250652	0.00283705	NM_001244644	CHMP2B	0.22599	0.178129	0.740075	0.0150085	0.0294961	0.974744
ENSG00000084207	58354.2	-1.04501	0.231779	-4.50866	6.52379e-06	0.00041108	NM_000852	GSTP1	0.0916704	0.789889	0.999868	1.04601	0.973179	-0.104121
ENSG00000084636	83.7915	0.985365	0.290603	3.39076	0.000696996	0.00527734	NM_001856	COL16A1	0.134699	0.579758	0.999868	0.0730249	0.0608251	-0.263723
ENSG00000084693	6310.82	-0.701657	0.198281	-3.53869	0.000402111	0.00375127	NM_001035507	AGBL5	0.100564	0.793801	0.999868	1.04448	0.969681	-0.107203
ENSG00000084710	1842.88	-1.04675	0.218847	-4.78304	1.7266e-06	0.000193696	NM_001319099	EFR3B	0.0753859	0.809688	0.999868	0.969394	0.913336	-0.0859374
ENSG00000084733	1308.64	0.597564	0.18752	3.18666	0.00143925	0.00859236	NM_016131	RAB10	0.0787105	0.155481	0.681505	0.247197	0.355543	0.524363
ENSG00000084754	2069.64	-0.699615	0.240169	-2.91301	0.00357965	0.0162941	NM_000182	HADHA	0.139779	0.63426	0.999868	0.0484255	0.0408819	-0.244306
ENSG00000084774	1633.55	-0.835997	0.256007	-3.26552	0.00109264	0.00708614	NM_001306079	CAD	0.114022	0.812585	0.999868	1.04402	0.971537	-0.103806
ENSG00000085117	1554.5	-1.01775	0.270734	-3.75921	0.00017045	0.0022475	NM_001024844	CD82	0.128286	0.828327	0.999868	1.04799	0.97704	-0.101132
ENSG00000085382	28.8839	1.36124	0.352539	3.86123	0.000112816	0.00177276	NM_001321080	HACE1	0.24215	0.153191	0.675421	0.149641	0.336743	1.17014
ENSG00000085415	3303.31	1.62851	0.561171	2.90199	0.00370796	0.0166981	NM_001013437	SEH1L	0.115133	0.923171	0.999868	0.948448	0.921187	-0.0420752
ENSG00000085491	657.05	1.25511	0.29663	4.23123	2.32413e-05	0.000789181	NM_013386	SLC25A24	0.217257	0.00399246	0.0607251	0.00309504	0.00392205	0.341649
ENSG00000085514	19.3069	0.97878	0.376541	2.5994	0.00933875	0.032495	NM_013439	PILRA	0.108846	0.941248	0.999868	0.996312	0.951116	-0.0669774
ENSG00000085552	577.925	-1.35568	0.294314	-4.60622	4.10045e-06	0.000314634	NM_001135050	IGSF9	0.156973	0.812476	0.999868	1.05616	0.970032	-0.12273
ENSG00000085721	663.542	1.23615	0.44167	2.79882	0.00512903	0.0210056	NM_001301064	RRN3	0.531129	0.894791	0.999868	0.799684	0.872299	0.125394
ENSG00000085788	185.167	0.825297	0.232708	3.54649	0.000390397	0.00368074	NM_001164232	DDHD2	0.0836949	0.0381497	0.276213	0.257672	0.469993	0.867101
ENSG00000086015	745.528	-0.623906	0.221744	-2.81364	0.00489841	0.0203201	NM_001319245	MAST2	0.0811557	0.753848	0.999868	1.03799	0.957324	-0.116708
ENSG00000086061	1626.22	0.628402	0.224643	2.79733	0.00515262	0.0210535	NM_001314039	DNAJA1	0.0663922	0.291919	0.996662	0.0936641	0.0731731	-0.356184
ENSG00000086065	1815.05	1.39257	0.531325	2.62094	0.00876889	0.0310361	NM_001195536	CHMP5	0.460749	0.0804697	0.454875	0.00361229	0.00101655	-1.82924
ENSG00000086289	124.587	0.763112	0.291794	2.61525	0.00891627	0.0314134	NM_001242946	EPDR1	0.24286	0.193775	0.783066	0.285512	0.517167	0.857078
ENSG00000086300	174.917	-0.78215	0.264617	-2.95578	0.00311884	0.0148163	NM_001199835	SNX10	0.0734908	0.0189945	0.174505	0.0884398	0.171933	0.959083
ENSG00000086544	89.7421	-0.63907	0.259159	-2.46594	0.0136656	0.0429397	NM_025194	ITPKC	0.091141	0.818132	0.999868	1.04113	0.972184	-0.0988477
ENSG00000086598	607.119	0.920356	0.260687	3.53051	0.000414766	0.00382903	NM_001321445	TMED2	0.098358	0.977342	0.999868	0.857062	0.864013	0.0116539
ENSG00000086827	4492.36	-0.608431	0.228843	-2.65873	0.00784365	0.0286185	NM_004724	ZW10	0.080494	0.82112	0.999868	1.02517	0.967894	-0.0829392
ENSG00000087074	403.685	0.926886	0.352914	2.62638	0.00862989	0.0306236	NM_014330	PPP1R15A	0.260853	0.993805	0.999868	0.872856	0.870448	-0.0039853
ENSG00000087152	5610.99	-1.02637	0.235362	-4.36082	1.29577e-05	0.000571761	NM_001098833	ATXN7L3	0.0787137	0.800467	0.999868	1.02411	0.961051	-0.0916828
ENSG00000087191	6449.88	-0.794466	0.258146	-3.07758	0.00208687	0.0110847	NM_001199163	PSMC5	0.112878	0.831507	0.999868	1.04104	0.976497	-0.0923387
ENSG00000087206	189.342	1.25214	0.328872	3.80739	0.000140439	0.00200586	NM_001199297	UIMC1	0.760102	0.225826	0.862048	0.291157	0.764145	1.39205
ENSG00000087245	122.554	-0.740667	0.28998	-2.5542	0.0106432	0.0357746	NM_001127891	MMP2	0.135872	0.0773011	0.443848	0.036522	0.079869	1.12887
ENSG00000087460	4120.21	0.939618	0.333189	2.82007	0.00480131	0.0200264	NM_000516	GNAS	0.250525	0.990093	0.999868	0.719199	0.715254	-0.00793474
ENSG00000087494	172.518	1.66933	0.452358	3.69029	0.000224002	0.00265582	NM_002820	PTHLH	0.186055	0.977438	0.999868	0.740417	0.756968	0.0318941
ENSG00000087502	1666.62	0.7425	0.256507	2.89465	0.0037958	0.0169515	NM_016570	ERGIC2	0.0779213	0.558615	0.999868	0.0560968	0.0480555	-0.223218
ENSG00000087884	1673.35	-0.830915	0.235109	-3.53416	0.000409067	0.00379221	NM_001316957	AAMDC	0.361293	0.667492	0.999868	0.640934	0.886215	0.467481
ENSG00000088298	101.614	1.11963	0.450527	2.48516	0.0129491	0.0412738	NM_001145025	EDEM2	0.450016	0.968187	0.999868	0.977322	0.955269	-0.0329271
ENSG00000088305	141.638	0.655066	0.229249	2.85745	0.00427064	0.0184242	NM_001207055	DNMT3B	0.0611286	0.671507	0.999868	0.792063	0.873798	0.141685
ENSG00000088325	4901.09	-0.80678	0.265164	-3.04257	0.00234571	0.0120725	NM_012112	TPX2	0.14513	0.473451	0.999868	0.945453	0.740299	-0.352898
ENSG00000088356	1296.54	-0.755193	0.207445	-3.64045	0.000272162	0.00298519	NM_030815	PDRG1	0.0680378	0.58553	0.999868	0.946198	0.832288	-0.185058
ENSG00000088367	2861.64	-0.59901	0.214884	-2.78759	0.00531013	0.0214694	NM_001258329	EPB41L1	0.10328	0.208633	0.818389	0.0508987	0.0349893	-0.540716
ENSG00000088387	51.9331	1.53811	0.383593	4.00975	6.07835e-05	0.00128874	NM_001130048	DOCK9	0.444231	0.799824	0.999868	0.399108	0.480831	0.268752
ENSG00000088448	374.703	0.762764	0.314672	2.424	0.0153508	0.0469286	NM_001286721	ANKRD10	0.191042	0.941932	0.999868	0.984552	0.957064	-0.0408514
ENSG00000088451	52.4065	2.77698	0.411728	6.7447	1.53342e-11	9.05995e-08	NM_001304430	TGDS	0.630462	0.028222	0.226862	0.132416	0.850801	2.68375
ENSG00000088682	740.416	-0.779753	0.192492	-4.05083	5.10366e-05	0.00117179	NM_020312	COQ9	0.0486124	0.761406	0.999868	1.02104	0.960375	-0.0883717
ENSG00000088726	53.6154	-0.726347	0.24885	-2.91881	0.00351365	0.016097	NM_001284406	TMEM40	0.0604636	0.678634	0.999868	0.127499	0.109107	-0.224749
ENSG00000088756	31.5733	0.821624	0.28289	2.9044	0.0036796	0.0166014	NM_001010000	ARHGAP28	0.0603835	0.878359	0.999868	0.445294	0.471554	0.0826659
ENSG00000088766	450.043	1.34293	0.524313	2.56131	0.0104278	0.0352801	NM_001127458	CRLS1	0.430846	0.470642	0.999868	0.0402893	0.0263467	-0.612775
ENSG00000088826	83.3463	-0.750636	0.244905	-3.06501	0.00217664	0.0114518	NM_001270691	SMOX	0.0725036	0.800385	0.999868	1.03815	0.969223	-0.0991098
ENSG00000088832	3500.46	-0.618551	0.191871	-3.22378	0.00126509	0.00784871	NM_000801	FKBP1A	0.0535236	0.76738	0.999868	1.01901	0.958237	-0.0887186
ENSG00000088836	380.688	-0.740567	0.207132	-3.57533	0.000349783	0.00343944	NM_001174089	SLC4A11	0.0628739	0.724486	0.999868	0.954186	0.879457	-0.117658
ENSG00000088888	1507.33	-0.636539	0.218324	-2.91558	0.00355032	0.0162106	NM_001206491	MAVS	0.0816677	0.00644774	0.0824215	0.00815624	0.0186473	1.19299
ENSG00000089009	752.888	1.20187	0.366775	3.27686	0.00104967	0.00691649	NM_000970	RPL6	0.177672	0.0139303	0.141065	0.108256	0.0412574	-1.39172
ENSG00000089022	323.314	0.956752	0.365711	2.61614	0.00889301	0.0313501	NM_003668	MAPKAPK5	0.166779	0.104803	0.533367	0.574734	0.314389	-0.870342
ENSG00000089050	158.992	0.973351	0.297171	3.27539	0.00105516	0.00694099	NM_006606	RBBP9	0.100131	0.35081	0.999868	0.301844	0.229332	-0.396363
ENSG00000089063	96.0513	1.05479	0.358327	2.94364	0.00324375	0.0152104	NM_001009923	TMEM230	0.234395	0.932084	0.999868	0.842457	0.877678	0.0590885
ENSG00000089123	52.5119	0.724258	0.284868	2.54244	0.0110082	0.0366906	NM_001323602	TASP1	0.170096	0.991592	0.999868	0.240962	0.236992	-0.0239661
ENSG00000089163	11.7204	1.63404	0.470376	3.47391	0.000512942	0.00436366	NM_012240	SIRT4	0.272218	0.943691	0.999868	0.976316	0.951773	-0.0367312
ENSG00000089195	443.606	0.918129	0.228494	4.01817	5.86517e-05	0.00126165	NM_001281467	TRMT6	0.075897	0.315148	0.999868	0.460343	0.594086	0.367964
ENSG00000089225	99.8453	-0.953621	0.300903	-3.16919	0.00152863	0.00894383	NM_000192	TBX5	0.155757	0.623803	0.999868	1.03633	0.863318	-0.26352
ENSG00000089234	345.326	-0.80641	0.30498	-2.64414	0.00818989	0.0295112	NM_006768	BRAP	0.127519	0.00631167	0.0813419	0.0501336	0.129344	1.36737
ENSG00000089248	7691.91	-0.962138	0.21806	-4.41226	1.02296e-05	0.000527093	NM_001034025	ERP29	0.099448	0.956347	0.999868	0.000201635	0.000197402	-0.0306083
ENSG00000089250	688.581	-0.857482	0.210988	-4.06413	4.82126e-05	0.00113791	NM_000620	NOS1	0.0708095	0.72187	0.999868	0.510442	0.468147	-0.124785
ENSG00000089280	8620	0.598898	0.208924	2.86658	0.00414935	0.0180883	NM_001170634	FUS	0.0703308	0.386622	0.999868	0.00184294	0.00238573	0.372422
ENSG00000089327	590.475	-0.9958	0.223691	-4.45167	8.5205e-06	0.000475768	NM_001164605	FXYD5	0.0795177	0.76172	0.999868	1.04664	0.968022	-0.112654
ENSG00000089335	347.955	0.711231	0.285851	2.48811	0.0128422	0.0410219	NM_001012320	ZNF302	0.301317	0.542049	0.999868	0.567175	0.769457	0.440047
ENSG00000089351	1623	-0.735079	0.205248	-3.58141	0.000341744	0.00339327	NM_001136199	GRAMD1A	0.0628887	0.78717	0.999868	1.03443	0.97318	-0.0880545
ENSG00000089639	59.0638	-1.03707	0.294006	-3.52737	0.000419706	0.00386058	NM_001288998	GMIP	0.114348	0.827233	0.999868	1.04452	0.968848	-0.108495
ENSG00000089682	59.7899	0.971907	0.283141	3.4326	0.000597831	0.00478183	NM_001171080	RBM41	0.407949	0.0290182	0.23143	0.047597	0.185406	1.96174
ENSG00000089693	3979.84	-1.20618	0.245075	-4.9217	8.5796e-07	0.000136861	NM_005439	MLF2	0.10076	0.818708	0.999868	1.04024	0.974575	-0.0940772
ENSG00000089723	206.2	-0.624013	0.252029	-2.47596	0.013288	0.0421008	NM_023112	OTUB2	0.0903331	0.825911	0.999868	0.960498	0.903781	-0.0878095
ENSG00000089820	17.8267	-1.24636	0.386004	-3.22889	0.00124274	0.00776465	NM_001164741	ARHGAP4	0.172045	0.860251	0.999868	1.05777	0.970002	-0.124972
ENSG00000089876	162.221	1.14508	0.291749	3.92488	8.67719e-05	0.00153591	NM_018180	DHX32	0.119503	0.709999	0.999868	0.447123	0.393987	-0.182525
ENSG00000090006	519.469	-0.652467	0.211143	-3.09017	0.00200039	0.0107642	NM_001042544	LTBP4	0.11021	0.908304	0.999868	1.00732	0.973303	-0.0495654
ENSG00000090013	3419.7	-1.03774	0.253893	-4.0873	4.3643e-05	0.0010774	NM_000713	BLVRB	0.112415	0.788147	0.999868	1.05186	0.970223	-0.116558
ENSG00000090060	648.357	0.908132	0.279959	3.2438	0.00117945	0.0074893	NM_001293627	PAPOLA	0.0967006	0.135909	0.627736	0.296655	0.458336	0.627618
ENSG00000090061	303.689	0.880035	0.234245	3.7569	0.00017203	0.00226204	NM_001099402	CCNK	0.101714	0.443105	0.999868	0.634504	0.796238	0.32757
ENSG00000090097	4768.72	-0.918106	0.211674	-4.33737	1.44201e-05	0.000605679	NM_001174100	PCBP4	0.0714388	0.7857	0.999868	1.03889	0.973363	-0.0939994
ENSG00000090238	116.575	-1.06884	0.279056	-3.83022	0.00012803	0.00189975	NM_001145524	YPEL3	0.124325	0.830146	0.999868	1.05283	0.978971	-0.104939
ENSG00000090273	2022.03	-0.618653	0.176473	-3.50565	0.000455487	0.00407959	NM_006600	NUDC	0.0310925	0.283491	0.97971	0.201687	0.239862	0.250084
ENSG00000090316	748.92	-0.717607	0.232443	-3.08725	0.0020202	0.0108181	NM_001017405	MAEA	0.0853852	0.761019	0.999868	1.04452	0.963577	-0.116366
ENSG00000090432	478.865	-0.931921	0.272881	-3.41511	0.000637551	0.00497604	NM_024544	MUL1	0.131506	0.826402	0.999868	1.04877	0.975886	-0.103917
ENSG00000090470	1113.05	0.960293	0.22165	4.33248	1.47436e-05	0.000610584	NM_005707	PDCD7	0.706565	0.0570006	0.360853	0.0947683	0.405583	2.09752
ENSG00000090487	1085.86	1.22246	0.313794	3.89575	9.78968e-05	0.00162626	NM_001127889	SPG21	0.150513	0.914697	0.999868	0.986452	0.950447	-0.0536423
ENSG00000090615	1162.08	1.08834	0.281691	3.8636	0.000111727	0.00176032	NM_005895	GOLGA3	0.143084	0.562201	0.999868	0.704504	0.578851	-0.283414
ENSG00000091073	3814.72	-0.769188	0.226343	-3.39833	0.000677979	0.00516646	NM_001102594	DTX2	0.0850745	0.801388	0.999868	1.04112	0.974838	-0.0949043
ENSG00000091317	5724.44	0.863573	0.299802	2.88048	0.00397075	0.0175425	NM_017801	CMTM6	0.800939	0.00354352	0.0561997	0.0627563	0.694075	3.46726
ENSG00000091409	412.406	1.10254	0.360839	3.0555	0.00224688	0.0116963	NM_000210	ITGA6	0.164732	0.0243989	0.206296	0.0589588	0.0240701	-1.29246
ENSG00000091483	1462.43	1.19906	0.416679	2.87766	0.00400635	0.0176429	NM_000143	FH	0.580579	0.195445	0.787664	0.00438501	0.0118697	1.43664
ENSG00000091542	1134	1.26159	0.514131	2.45382	0.0141346	0.0440618	NM_017758	ALKBH5	0.553407	0.995703	0.999868	0.890275	0.893689	0.00552249
ENSG00000091651	545.551	0.815082	0.275462	2.95896	0.00308683	0.0147199	NM_014321	ORC6	0.234924	0.346808	0.999868	0.532717	0.804785	0.595232
ENSG00000091972	11.9046	1.64565	0.412772	3.98682	6.6965e-05	0.00133968	NM_001004196	CD200	0.298503	0.628908	0.999868	0.38023	0.545184	0.51987
ENSG00000092051	102.117	0.742733	0.289744	2.56341	0.0103649	0.0350876	NM_001146028	JPH4	0.139187	0.201519	0.801269	0.446722	0.702813	0.653764
ENSG00000092094	295.838	0.887208	0.34494	2.57207	0.0101094	0.03438	NM_017807	OSGEP	0.308313	0.910007	0.999868	1.0209	0.965075	-0.081129
ENSG00000092096	124.59	-0.837096	0.224945	-3.72133	0.000198172	0.00245981	NM_001289050	SLC22A17	0.0607277	0.818115	0.999868	1.03007	0.974521	-0.0799832
ENSG00000092108	956.317	1.04278	0.2719	3.83515	0.000125488	0.0018802	NM_001257376	SCFD1	0.566752	0.0752919	0.436344	0.11096	0.374267	1.75402
ENSG00000092201	1537.13	0.834379	0.219277	3.80514	0.000141724	0.00201934	NM_007192	SUPT16H	0.233199	0.168887	0.715202	0.381796	0.694242	0.862635
ENSG00000092203	1885.86	-0.746594	0.189551	-3.93874	8.19092e-05	0.00149366	NM_001303523	TOX4	0.0789106	0.237558	0.884095	0.0437515	0.0591486	0.435013
ENSG00000092208	316.259	1.63774	0.543147	3.01528	0.00256742	0.0128759	NM_001009182	GEMIN2	0.581793	0.870654	0.999868	0.0742417	0.0846637	0.189514
ENSG00000092445	1647.75	-0.806141	0.210858	-3.82314	0.000131764	0.00192699	NM_006293	TYRO3	0.0701554	0.77546	0.999868	1.03672	0.968439	-0.0982883
ENSG00000092820	4367.99	-0.755399	0.243175	-3.1064	0.00189383	0.0103637	NM_001111077	EZR	0.107165	0.619275	0.999868	0.765317	0.661485	-0.210348
ENSG00000093009	553.739	0.936473	0.34002	2.75417	0.00588411	0.0231717	NM_001178010	CDC45	0.189496	0.962407	0.999868	0.964569	0.947154	-0.0262855
ENSG00000094631	1919.26	-0.939993	0.265888	-3.5353	0.000407316	0.00378191	NM_001321225	HDAC6	0.131133	0.796134	0.999868	1.04666	0.962348	-0.121158
ENSG00000094841	116.03	0.929995	0.278637	3.33766	0.00084487	0.00602628	NM_001307944	UPRT	0.309407	0.341409	0.999868	0.0441892	0.0821689	0.8949
ENSG00000094880	248.766	0.70471	0.260837	2.70172	0.00689818	0.0260544	NM_004661	CDC23	0.117929	0.994109	0.999868	0.880868	0.884165	0.00538959
ENSG00000094975	1881.75	-0.58804	0.192626	-3.05275	0.00226754	0.0117838	NM_001282750	SUCO	0.0535294	0.57701	0.999868	0.969444	0.86307	-0.16768
ENSG00000095066	211.516	-0.691401	0.191942	-3.60213	0.000315617	0.00322438	NM_001100176	HOOK2	0.04441	0.7776	0.999868	1.01063	0.953016	-0.0846846
ENSG00000095209	496.479	1.01706	0.286043	3.5556	0.000377113	0.00360147	NM_018112	TMEM38B	0.139684	0.116993	0.575773	0.00257924	0.00653115	1.34039
ENSG00000095261	881.004	0.761886	0.314249	2.42447	0.0153309	0.046883	NM_001270427	PSMD5	0.146594	0.402526	0.999868	0.422145	0.31613	-0.41722
ENSG00000095574	180.674	0.718691	0.22877	3.14154	0.0016806	0.00952946	NM_001271840	IKZF5	0.0636745	0.766009	0.999868	0.152896	0.14274	-0.0991681
ENSG00000095637	53.0367	0.838898	0.278651	3.01057	0.00260761	0.0130225	NM_001034954	SORBS1	0.0754198	0.750239	0.999868	0.0991434	0.110284	0.153629
ENSG00000095713	39.4177	-1.17684	0.297706	-3.95303	7.71667e-05	0.00144419	NM_018058	CRTAC1	0.0909901	0.802171	0.999868	1.04015	0.957932	-0.118799
ENSG00000095777	203.376	-0.605726	0.243683	-2.48571	0.0129294	0.0412405	NM_017433	MYO3A	0.108649	0.69341	0.999868	0.880769	0.780839	-0.173739
ENSG00000095951	145.896	1.11316	0.414814	2.68351	0.00728537	0.0271117	NM_002114	HIVEP1	0.493229	0.80901	0.999868	0.738511	0.86357	0.225692
ENSG00000096060	296.108	1.14935	0.253639	4.53143	5.85858e-06	0.000390055	NM_001145775	FKBP5	0.456842	0.0863538	0.473766	0.12694	0.370264	1.5444
ENSG00000096070	171.618	1.09113	0.390319	2.79547	0.00518236	0.0211263	NM_015695	BRPF3	0.480524	0.50828	0.999868	0.45957	0.69914	0.605296
ENSG00000096080	2089.2	-0.935758	0.251559	-3.71983	0.000199354	0.00246756	NM_001193343	MRPS18A	0.108199	0.646981	0.999868	0.00777024	0.00650256	-0.256951
ENSG00000096092	1966	1.24725	0.401724	3.10475	0.00190438	0.0104054	NM_014051	TMEM14A	0.321158	0.882857	0.999868	0.840942	0.780468	-0.107666
ENSG00000096654	57.2391	1.50494	0.375559	4.00721	6.14407e-05	0.00129859	NM_001318891	ZNF184	0.448059	0.578719	0.999868	0.109246	0.169019	0.629605
ENSG00000096717	290.855	1.38551	0.346086	4.00338	6.24442e-05	0.00131228	NM_001142498	SIRT1	0.247241	0.782275	0.999868	0.722337	0.819574	0.182203
ENSG00000096872	173.056	0.65256	0.208224	3.13393	0.00172482	0.00970551	NM_001099222	IFT74	0.150261	0.00816476	0.0963465	0.13393	0.364392	1.44401
ENSG00000097007	1840.63	0.987739	0.392222	2.51831	0.0117918	0.0385866	NM_005157	ABL1	0.304052	0.974437	0.999868	0.965787	0.950719	-0.0226865
ENSG00000097021	400.473	-0.740011	0.245737	-3.0114	0.00260048	0.0130097	NM_007274	ACOT7	0.0990701	0.799356	0.999868	1.04334	0.969833	-0.105407
ENSG00000097046	194.848	1.57271	0.346626	4.53718	5.70105e-06	0.000381909	NM_001134419	CDC7	0.510243	0.210601	0.822904	0.299267	0.681074	1.18638
ENSG00000099194	5193.41	1.08653	0.310373	3.50073	0.00046399	0.00412863	NM_005063	SCD	0.248665	0.498829	0.999868	0.622393	0.841932	0.435877
ENSG00000099203	843.508	-1.10545	0.231558	-4.77397	1.80628e-06	0.000201361	NM_006858	TMED1	0.10509	0.448622	0.999868	0.00222722	0.00303243	0.445228
ENSG00000099246	1060.65	0.797279	0.274984	2.89936	0.00373921	0.0167961	NM_001256410	RAB18	0.148161	0.0176793	0.167415	0.0198575	0.00757013	-1.3913
ENSG00000099284	255.975	1.40506	0.409052	3.43492	0.000592733	0.00476437	NM_018649	H2AFY2	0.457577	0.710123	0.999868	0.639725	0.804395	0.330453
ENSG00000099326	67.7674	-1.15493	0.337904	-3.41791	0.000631043	0.00494048	NM_001267033	MZF1	0.198199	0.874086	0.999868	1.05047	0.982777	-0.0961007
ENSG00000099341	16812.7	-0.948469	0.240581	-3.9424	8.06686e-05	0.00147865	NM_002812	PSMD8	0.057233	0.0281957	0.226846	0.258886	0.414493	0.679029
ENSG00000099364	254.057	1.23013	0.422697	2.91019	0.0036121	0.0163787	NM_001099784	FBXL19	0.404597	0.986513	0.999868	0.956635	0.947311	-0.014129
ENSG00000099365	17.2029	-0.995808	0.364245	-2.7339	0.00625899	0.0242334	NM_052874	STX1B	0.185314	0.711028	0.999868	0.30113	0.251087	-0.262198
ENSG00000099381	878.447	-1.04732	0.249504	-4.19761	2.69748e-05	0.000825784	NM_014712	SETD1A	0.106584	0.696467	0.999868	1.02759	0.916191	-0.165548
ENSG00000099795	2919.9	0.820018	0.318078	2.57804	0.0099362	0.0339343	NM_004146	NDUFB7	0.164718	0.938835	0.999868	1.00125	0.973762	-0.040159
ENSG00000099800	4095.06	-0.894697	0.247179	-3.61964	0.000295015	0.0031163	NM_012458	TIMM13	0.106813	0.596959	0.999868	0.0139548	0.016247	0.219415
ENSG00000099810	672.486	0.966751	0.32532	2.97169	0.00296162	0.014285	NM_002451	MTAP	0.120991	0.0033087	0.0537104	0.137503	0.0527379	-1.38255
ENSG00000099814	1434.82	-0.723246	0.18435	-3.92321	8.73752e-05	0.00153676	NM_001112726	CEP170B	0.0446956	0.732124	0.999868	1.03312	0.967519	-0.0946486
ENSG00000099817	10705.9	-0.919215	0.230485	-3.98817	6.65836e-05	0.00133506	NM_001316323	POLR2E	0.108109	0.00401982	0.0609337	0.00151626	0.00390215	1.36375
ENSG00000099840	23.9826	-1.14862	0.349814	-3.28351	0.00102522	0.00680599	NM_001031735	IZUMO4	0.135819	0.885863	0.999868	1.03859	0.981067	-0.0822013
ENSG00000099849	255.169	-0.884831	0.263468	-3.3584	0.000783962	0.00569237	NM_001143993	RASSF7	0.114777	0.809212	0.999868	1.05539	0.978937	-0.10849
ENSG00000099860	675.057	0.98776	0.350171	2.82079	0.00479054	0.0200063	NM_015675	GADD45B	0.226654	0.919553	0.999868	0.885942	0.925402	0.0628686
ENSG00000099864	366.177	-0.897607	0.23632	-3.79826	0.000145713	0.00204656	NM_001040134	PALM	0.102212	0.801861	0.999868	1.04476	0.970571	-0.106264
ENSG00000099875	806.226	0.743232	0.195096	3.80957	0.000139207	0.00199631	NM_017572	MKNK2	0.0827684	0.127606	0.60962	0.487008	0.725496	0.575021
ENSG00000099889	367.194	1.37255	0.430641	3.18723	0.00143644	0.00858428	NM_001670	ARVCF	0.749565	0.646696	0.999868	0.58541	0.837454	0.516563
ENSG00000099901	1760.19	0.724221	0.26873	2.69497	0.00703941	0.0264381	NM_001278639	RANBP1	0.0939615	0.767286	0.999868	0.00927192	0.010294	0.150864
ENSG00000099904	918.29	1.392	0.550335	2.52937	0.0114268	0.0377309	NM_001185024	ZDHHC8	0.138878	0.982532	0.999868	0.970778	0.958378	-0.0185467
ENSG00000099949	182.957	-0.906629	0.243122	-3.72911	0.000192157	0.00241477	NM_006767	LZTR1	0.087851	0.775496	0.999868	0.97295	0.898646	-0.114613
ENSG00000099992	280.786	-0.877418	0.221127	-3.96793	7.25e-05	0.00140598	NM_001204240	TBC1D10A	0.0685613	0.797291	0.999868	1.02113	0.958398	-0.0914638
ENSG00000100023	453.093	0.620169	0.249125	2.48939	0.0127963	0.0408968	NM_001317996	PPIL2	0.133231	0.926945	0.999868	0.85625	0.883388	0.0450154
ENSG00000100029	2796.45	-1.1445	0.35495	-3.22439	0.0012624	0.0078375	NM_001243225	PES1	0.262019	0.842829	0.999868	1.05717	0.965305	-0.131149
ENSG00000100031	18.4919	-0.904069	0.351089	-2.57505	0.0100227	0.034118	NM_001288833	GGT1	0.126596	0.826594	0.999868	1.0439	0.949251	-0.137121
ENSG00000100065	1117.23	-0.680358	0.224077	-3.03626	0.0023953	0.0122778	NM_014550	CARD10	0.0792622	0.808664	0.999868	1.03281	0.971262	-0.0886497
ENSG00000100084	237.114	-0.943653	0.285338	-3.30714	0.000942547	0.00642563	NM_003325	HIRA	0.142922	0.739293	0.999868	1.02983	0.917487	-0.166651
ENSG00000100092	713.085	-0.617339	0.202656	-3.04624	0.00231725	0.0119677	NM_018957	SH3BP1	0.0634679	0.885836	0.999868	1.08683	1.12283	0.0470164
ENSG00000100097	10570.8	-0.675838	0.19155	-3.52825	0.000418313	0.00385174	NM_002305	LGALS1	0.0547376	0.774251	0.999868	1.02774	0.967796	-0.086704
ENSG00000100105	941.992	-0.743927	0.21573	-3.44842	0.000563868	0.00462283	NM_014323	PATZ1	0.0891853	0.772544	0.999868	1.04165	0.963235	-0.112906
ENSG00000100109	351.802	-0.662874	0.226583	-2.92552	0.00343881	0.0158608	NM_001008697	TFIP11	0.0783883	0.764664	0.999868	1.02875	0.952484	-0.111126
ENSG00000100116	212.958	-0.793931	0.230683	-3.44165	0.000578175	0.00469238	NM_014291	GCAT	0.0793738	0.816365	0.999868	1.03695	0.975381	-0.0883047
ENSG00000100138	4136.95	-0.71522	0.183352	-3.90081	9.58711e-05	0.00160377	NM_001003796	SNU13	0.0447534	0.716303	0.999868	0.30339	0.324891	0.0987827
ENSG00000100167	232.379	-0.73707	0.215053	-3.42739	0.000609416	0.00483521	NM_019106	2019-09-03	0.0578197	0.856705	0.999868	0.897588	0.861256	-0.059611
ENSG00000100207	490.787	0.88973	0.28408	3.13197	0.00173639	0.00974282	NM_005650	TCF20	0.425028	0.248398	0.909042	0.289868	0.572937	0.982979
ENSG00000100226	341.395	-0.71281	0.199558	-3.57195	0.000354335	0.0034689	NM_004286	GTPBP1	0.0571487	0.580365	0.999868	0.876657	0.775156	-0.177525
ENSG00000100227	2199.59	-0.841998	0.227653	-3.69861	0.000216786	0.00261219	NM_001278657	POLDIP3	0.0852988	0.818392	0.999868	0.900055	0.847362	-0.0870348
ENSG00000100241	932.885	-1.06259	0.243011	-4.37261	1.22767e-05	0.000559396	NM_002972	SBF1	0.118716	0.845326	0.999868	0.586776	0.551914	-0.0883649
ENSG00000100258	333.492	-1.13879	0.295519	-3.85351	0.000116437	0.00180484	NM_033200	LMF2	0.158135	0.838373	0.999868	1.05237	0.977645	-0.106253
ENSG00000100288	27.5724	-0.956277	0.362027	-2.64145	0.00825521	0.0296682	NM_005198	CHKB	0.18439	0.850146	0.999868	1.05364	0.969358	-0.120281
ENSG00000100292	2348.6	-1.23157	0.279734	-4.40265	1.06937e-05	0.000532111	NM_002133	HMOX1	0.14349	0.8021	0.999868	1.05713	0.970823	-0.122877
ENSG00000100296	1060.72	-0.766175	0.219734	-3.48683	0.000488789	0.00424487	NM_001002877	THOC5	0.0915361	0.405792	0.999868	0.758555	0.604401	-0.327748
ENSG00000100297	2031.54	-1.0364	0.247227	-4.19209	2.76397e-05	0.000833186	NM_006739	MCM5	0.109147	0.804902	0.999868	1.04744	0.973433	-0.105719
ENSG00000100299	188.876	-1.22883	0.292146	-4.20623	2.59661e-05	0.000818774	NM_000487	ARSA	0.106303	0.946407	0.999868	0.0755578	0.0729512	-0.050649
ENSG00000100302	16.072	-0.923693	0.384089	-2.40489	0.0161772	0.0488651	NM_014310	RASD2	0.180366	0.871898	0.999868	0.868469	0.798158	-0.121801
ENSG00000100319	183.548	-0.792671	0.249852	-3.17256	0.001511	0.00886546	NM_001003692	ZMAT5	0.0911843	0.829527	0.999868	1.03367	0.972757	-0.0876276
ENSG00000100321	667.977	-0.768635	0.215552	-3.56589	0.000362625	0.00353161	NM_004711	SYNGR1	0.0537089	0.344686	0.999868	0.982716	0.790618	-0.313794
ENSG00000100342	97.6899	-0.882502	0.280904	-3.14165	0.00168001	0.00952946	NM_001136540	APOL1	0.0985304	0.916123	0.999868	0.450436	0.463901	0.0424946
ENSG00000100347	834.521	-0.702184	0.223706	-3.13887	0.00169599	0.00959202	NM_015380	SAMM50	0.0803765	0.792625	0.999868	1.04011	0.972252	-0.0973403
ENSG00000100348	2834.6	-0.731791	0.218842	-3.34392	0.000826043	0.00591819	NM_012473	TXN2	0.0783405	0.441505	0.999868	0.818795	0.674771	-0.279105
ENSG00000100350	745.478	-0.892977	0.252309	-3.53922	0.000401314	0.00374756	NM_001102371	FOXRED2	0.111483	0.569948	0.999868	0.547325	0.4607	-0.248568
ENSG00000100353	20502.9	-0.848668	0.232066	-3.65702	0.000255169	0.00286439	NM_003753	EIF3D	0.0874193	0.823746	0.999868	1.03276	0.97366	-0.0850091
ENSG00000100359	864.384	-0.833005	0.295982	-2.81438	0.00488718	0.020287	NM_001301849	SGSM3	0.132058	0.249239	0.909771	0.00838372	0.0127048	0.599714
ENSG00000100379	1277.66	-0.823588	0.243914	-3.37656	0.000733997	0.00545336	NM_001282684	KCTD17	0.0982868	0.820692	0.999868	1.04043	0.975983	-0.092251
ENSG00000100385	12.7282	1.55992	0.528579	2.95116	0.00316582	0.0149877	NM_000878	IL2RB	0.999447	0.812147	0.999868	0.665147	0.859839	0.370394
ENSG00000100401	4297.71	-0.833276	0.236002	-3.5308	0.000414306	0.00382677	NM_001278651	RANGAP1	0.109573	0.414418	0.999868	0.138114	0.108241	-0.351607
ENSG00000100403	1757.93	1.1432	0.367052	3.11454	0.00184232	0.0101691	NM_017590	ZC3H7B	0.522468	0.143833	0.65171	0.220844	0.572077	1.37318
ENSG00000100410	1857.87	1.08332	0.423943	2.55533	0.0106087	0.0357352	NM_032758	PHF5A	0.404674	0.994936	0.999868	0.935916	0.939408	0.00537249
ENSG00000100417	1848.62	-0.922264	0.266944	-3.4549	0.00055049	0.00455742	NM_002676	PMM1	0.127691	0.783313	0.999868	1.05425	0.965207	-0.127311
ENSG00000100425	108.32	0.755242	0.254981	2.96195	0.00305695	0.0146049	NM_001304808	BRD1	0.112702	0.872015	0.999868	0.686353	0.726013	0.0810445
ENSG00000100479	557.9	0.755395	0.274489	2.752	0.00592317	0.0232841	NM_001197330	POLE2	0.233554	0.797617	0.999868	0.826225	0.926043	0.164546
ENSG00000100485	188.822	1.0224	0.226801	4.50793	6.54626e-06	0.00041108	NM_006939	SOS2	0.0474084	0.577226	0.999868	0.423795	0.378547	-0.162895
ENSG00000100505	16.3515	1.22461	0.490584	2.49623	0.0125522	0.0403275	NM_015163	TRIM9	0.539167	0.990121	0.999868	0.847568	0.872084	0.0411382
ENSG00000100523	232.185	0.967279	0.252016	3.83817	0.000123957	0.00187406	NM_001160147	DDHD1	0.218393	0.557586	0.999868	0.0517417	0.071689	0.470425
ENSG00000100532	433.477	0.705533	0.271189	2.60163	0.00927813	0.0323539	NM_006568	CGRRF1	0.0388804	0.697377	0.999868	0.961295	0.891588	-0.108601
ENSG00000100567	2933.38	1.38088	0.436483	3.16366	0.00155799	0.00905252	NM_002788	PSMA3	0.548184	0.945358	0.999868	0.886294	0.927555	0.0656464
ENSG00000100568	15800.8	-0.863019	0.236796	-3.64458	0.000267832	0.00295049	NM_006370	VTI1B	0.0943383	0.78849	0.999868	1.03799	0.964203	-0.106389
ENSG00000100577	2160.69	-1.28325	0.287825	-4.45844	8.25579e-06	0.000470527	NM_001312660	GSTZ1	0.100758	0.027119	0.220811	0.048928	0.0927358	0.922468
ENSG00000100578	183.456	1.028	0.261952	3.9244	8.69459e-05	0.00153591	NM_001244189	KIAA0586	0.536149	0.200512	0.799111	0.136934	0.334484	1.28846
ENSG00000100593	7.31046	-1.1422	0.445299	-2.56502	0.010317	0.0349652	NM_182509	ISM2	0.0955287	0.836615	0.999868	1.02751	0.931648	-0.141296
ENSG00000100600	51.7336	1.77787	0.461524	3.85218	0.00011707	0.00180598	NM_001008530	LGMN	0.466642	0.958083	0.999868	0.982477	0.953872	-0.0426287
ENSG00000100601	72.2562	1.4311	0.362713	3.94556	7.96144e-05	0.00147015	NM_006020	ALKBH1	0.216164	0.317449	0.999868	0.345559	0.218418	-0.661838
ENSG00000100625	360.22	1.46661	0.425829	3.44412	0.000572918	0.00467325	NM_017420	SIX4	0.483297	0.866166	0.999868	0.800722	0.890612	0.153495
ENSG00000100632	63060.9	-0.587746	0.235641	-2.49424	0.0126228	0.0404812	NM_004450	ERH	0.0879692	0.79474	0.999868	1.03887	0.969572	-0.0995882
ENSG00000100647	671.084	1.35132	0.523783	2.57992	0.00988242	0.0337767	NM_014734	SUSD6	0.787662	0.805381	0.999868	0.747989	0.91047	0.283595
ENSG00000100650	7153.62	-0.676839	0.193212	-3.50309	0.000459893	0.00410705	NM_001039465	SRSF5	0.0792328	0.00474283	0.0678894	0.117926	0.241229	1.03252
ENSG00000100726	90.3564	-0.904704	0.269199	-3.36073	0.000777374	0.00566698	NM_016111	TELO2	0.10275	0.795666	0.999868	1.04606	0.963564	-0.118507
ENSG00000100749	233.702	0.849335	0.231771	3.66455	0.000247774	0.00281345	NM_003384	VRK1	0.0548823	0.47579	0.999868	0.173776	0.146663	-0.244727
ENSG00000100796	527.953	1.12845	0.257178	4.3878	1.14502e-05	0.000550975	NM_001284280	PPP4R3A	0.112883	0.899604	0.999868	0.00324053	0.00311704	-0.056054
ENSG00000100823	748.937	1.56944	0.2946	5.32735	9.96539e-08	3.50671e-05	NM_001244249	APEX1	0.465664	0.139149	0.635359	0.259473	0.646829	1.3178
ENSG00000100836	2234.91	0.932326	0.347293	2.68455	0.00726277	0.0270788	NM_004643	PABPN1	0.133365	0.475955	0.999868	0.425794	0.537833	0.337001
ENSG00000100865	146.29	-0.774064	0.264374	-2.92791	0.00341245	0.0157713	NM_001320046	CINP	0.133054	0.713804	0.999868	1.0337	0.909979	-0.183906
ENSG00000100934	713.567	1.32845	0.376509	3.52833	0.000418198	0.00385174	NM_006364	SEC23A	0.28587	0.929066	0.999868	0.831873	0.868578	0.0622907
ENSG00000100949	71.52	-0.825407	0.324804	-2.54125	0.0110457	0.0367949	NM_004581	RABGGTA	0.166749	0.845995	0.999868	1.04327	0.967155	-0.109297
ENSG00000100968	672.508	-1.18291	0.318768	-3.71087	0.000206546	0.00253709	NM_001136022	NFATC4	0.207965	0.0065874	0.0834749	0.00261138	0.0119532	2.19451
ENSG00000100983	1276.77	-1.11676	0.268412	-4.16063	3.17373e-05	0.000903084	NM_000178	GSS	0.128712	0.795554	0.999868	1.05502	0.970363	-0.12067
ENSG00000100985	237.462	-0.898199	0.261419	-3.43585	0.000590691	0.00476231	NM_004994	MMP9	0.108078	0.838435	0.999868	1.03927	0.977176	-0.0888837
ENSG00000100997	443.733	-0.877804	0.257344	-3.41101	0.000647233	0.00502262	NM_001042472	ABHD12	0.127756	0.78491	0.999868	1.04676	0.957724	-0.128245
ENSG00000101000	672.045	1.45201	0.421186	3.44744	0.000565929	0.00463495	NM_006404	PROCR	0.987385	0.355372	0.999868	0.337414	0.771772	1.19365
ENSG00000101057	13956.4	-1.10043	0.271872	-4.04761	5.17439e-05	0.00118413	NM_001278610	MYBL2	0.132532	0.833048	0.999868	1.0451	0.975747	-0.099066
ENSG00000101098	6140.14	-1.01436	0.28078	-3.61267	0.000303061	0.00315654	NM_001205317	RIMS4	0.143883	0.789995	0.999868	1.05222	0.961224	-0.130489
ENSG00000101104	84.7148	-0.740257	0.253989	-2.91453	0.00356226	0.0162433	NM_001124756	PABPC1L	0.0810257	0.795209	0.999868	1.02224	0.944989	-0.113366
ENSG00000101132	3618.22	0.671583	0.250403	2.68201	0.00731808	0.0271992	NM_002623	PFDN4	0.094117	0.131301	0.616774	0.0114263	0.00731701	-0.643027
ENSG00000101134	41.2961	0.983651	0.342571	2.87138	0.00408686	0.0178951	NM_001294161	DOK5	0.47467	0.908247	0.999868	0.974946	0.910481	-0.0986939
ENSG00000101144	1027.14	-0.950718	0.219906	-4.32328	1.53725e-05	0.00062783	NM_001719	BMP7	0.0836914	0.0926396	0.492448	0.023995	0.0379741	0.662286
ENSG00000101146	4684.52	-0.743111	0.228582	-3.25096	0.00115016	0.00736776	NM_001015885	RAE1	0.0780061	0.821001	0.999868	1.02852	0.971885	-0.0817092
ENSG00000101150	3084.71	-0.586225	0.184614	-3.1754	0.00149629	0.00882882	NM_001243891	TPD52L2	0.0422351	0.762696	0.999868	0.992552	0.938661	-0.0805384
ENSG00000101152	2713.98	-0.936564	0.242312	-3.86511	0.00011104	0.00175105	NM_025219	DNAJC5	0.0872624	0.621234	0.999868	0.349228	0.398042	0.188749
ENSG00000101160	1718.02	-1.18953	0.314616	-3.78089	0.000156266	0.00212409	NM_001336	CTSZ	0.202304	0.82426	0.999868	1.05955	0.968757	-0.129238
ENSG00000101161	2855.24	-1.18034	0.289717	-4.0741	4.61928e-05	0.00110794	NM_012469	PRPF6	0.162108	0.67025	0.999868	0.88289	0.757122	-0.221709
ENSG00000101189	2090.5	-0.774275	0.236954	-3.26762	0.00108455	0.0070468	NM_018270	MRGBP	0.081881	0.616483	0.999868	0.0118976	0.0134906	0.181283
ENSG00000101197	13.6475	-1.10925	0.437453	-2.53571	0.011222	0.0372211	NM_022161	BIRC7	0.258465	0.909536	0.999868	1.04074	0.974993	-0.0941493
ENSG00000101198	42.5248	-0.627612	0.247323	-2.53762	0.011161	0.0370813	NM_152864	NKAIN4	0.0439428	0.508827	0.999868	0.934891	0.787446	-0.247617
ENSG00000101199	3233.41	-1.05278	0.27827	-3.78329	0.000154768	0.00211198	NM_001281482	ARFGAP1	0.142858	0.824399	0.999868	1.05156	0.975433	-0.108422
ENSG00000101220	511.43	-0.696306	0.230396	-3.02221	0.00250937	0.0126792	NM_001039140	C20orf27	0.0811596	0.789285	0.999868	1.04072	0.970789	-0.100358
ENSG00000101222	21.2445	-1.1408	0.429121	-2.65845	0.00785009	0.0286302	NM_015417	SPEF1	0.308155	0.867125	0.999868	1.05832	0.959582	-0.141303
ENSG00000101224	2313.58	-0.703925	0.2364	-2.97768	0.00290436	0.0141079	NM_001287516	CDC25B	0.0961	0.778003	0.999868	1.02919	0.951497	-0.113231
ENSG00000101230	22.1648	1.40443	0.497465	2.82317	0.00475519	0.0199069	NM_080826	ISM1	0.680888	0.577616	0.999868	0.35407	0.575614	0.701069
ENSG00000101294	4819.02	-1.12999	0.251634	-4.49063	7.10117e-06	0.000419561	NM_030789	HM13	0.109741	0.78109	0.999868	1.04369	0.961013	-0.119067
ENSG00000101298	491.842	-1.2683	0.270617	-4.68671	2.77638e-06	0.000261762	NM_001318234	SNPH	0.132068	0.752191	0.999868	1.02362	0.922602	-0.149897
ENSG00000101335	1655.99	-0.731932	0.219394	-3.33615	0.000849488	0.00603978	NM_006097	MYL9	0.115261	0.790615	0.999868	1.0524	0.970408	-0.117017
ENSG00000101337	198.653	0.95365	0.346235	2.75434	0.00588103	0.0231647	NM_014742	TM9SF4	0.584524	0.250533	0.912937	0.349065	0.776844	1.15413
ENSG00000101346	544.629	0.863094	0.327871	2.63242	0.00847792	0.0302661	NM_015352	POFUT1	1.06784	0.236558	0.88247	0.123729	0.374812	1.59898
ENSG00000101365	1108.85	-0.602391	0.213506	-2.82142	0.00478115	0.0199872	NM_006899	IDH3B	0.0651235	0.814495	0.999868	1.02829	0.974192	-0.0779736
ENSG00000101400	785.043	-0.859337	0.236495	-3.63363	0.000279461	0.00302963	NM_003098	SNTA1	0.091463	0.797181	0.999868	1.04325	0.972406	-0.101451
ENSG00000101407	175.084	-0.635658	0.171173	-3.71354	0.000204377	0.00251394	NM_001303457	TTI1	0.0285204	0.66064	0.999868	1.0166	0.942371	-0.109382
ENSG00000101413	220.104	0.744711	0.281289	2.64749	0.00810913	0.0292947	NM_021215	RPRD1B	0.163764	0.734355	0.999868	0.720783	0.815701	0.178476
ENSG00000101439	1317.07	-1.02832	0.259956	-3.95574	7.62969e-05	0.00143715	NM_000099	CST3	0.124998	0.822517	0.999868	1.04634	0.974334	-0.102857
ENSG00000101442	247.557	1.4767	0.520368	2.8378	0.00454258	0.0192579	NM_024855	ACTR5	0.451124	0.00324811	0.0528619	0.125005	0.0185846	-2.74981
ENSG00000101444	2485.88	1.15491	0.434124	2.66032	0.00780666	0.028507	NM_000687	AHCY	0.422754	0.974795	0.999868	0.960716	0.943273	-0.0264337
ENSG00000101447	911.702	1.17375	0.376644	3.11633	0.00183116	0.0101176	NM_030919	FAM83D	0.268416	0.995863	0.999868	0.999718	1.00233	0.00375753
ENSG00000101452	29.3694	0.885955	0.342274	2.58844	0.00964115	0.033234	NM_001190809	DHX35	0.275835	0.184877	0.759089	0.318882	0.666751	1.06413
ENSG00000101457	700.069	-0.696547	0.194499	-3.58124	0.000341966	0.00339327	NM_052951	DNTTIP1	0.0505243	0.765671	0.999868	1.02844	0.967502	-0.0881208
ENSG00000101464	326.729	-0.975201	0.251413	-3.87888	0.000104939	0.00168635	NM_080476	PIGU	0.104311	0.780309	0.999868	1.05083	0.967161	-0.119698
ENSG00000101470	19.425	-1.14972	0.344554	-3.33682	0.000847415	0.00602746	NM_003279	TNNC2	0.13602	0.651281	0.999868	1.02824	0.855503	-0.265337
ENSG00000101544	1524.29	1.4572	0.394984	3.68927	0.000224903	0.00266471	NM_014913	ADNP2	0.324126	0.412285	0.999868	0.261482	0.398109	0.60645
ENSG00000101558	2277.83	0.865245	0.300321	2.88106	0.00396334	0.0175231	NM_003574	VAPA	0.21183	0.0392888	0.280815	0.000285835	0.0014879	2.38002
ENSG00000101605	41.8572	-1.17474	0.341893	-3.43599	0.00059039	0.00476231	NM_003803	MYOM1	0.165876	0.928059	0.999868	0.807828	0.776067	-0.0578676
ENSG00000101608	1784.97	1.26586	0.347452	3.64327	0.000269199	0.00296186	NM_001303047	MYL12A	0.282463	0.438051	0.999868	0.510405	0.739274	0.534466
ENSG00000101624	242.109	1.21975	0.306901	3.9744	7.05568e-05	0.00138803	NM_001271989	CEP76	0.264463	0.331165	0.999868	0.0216388	0.0131928	-0.713874
ENSG00000101654	3810.86	2.10641	0.227588	9.25538	2.13462e-20	3.78361e-16	NM_001308263	RNMT	0.189448	0.0808736	0.454875	0.392471	0.198515	-0.983339
ENSG00000101680	215.004	-0.63927	0.234167	-2.72997	0.00633405	0.024444	NM_005559	LAMA1	0.090936	0.0104414	0.115198	0.0064653	0.0225107	1.79982
ENSG00000101751	31.4105	1.00436	0.297645	3.37435	0.000739912	0.00547418	NM_007195	POLI	0.134774	0.0227132	0.197047	0.00876238	0.0849853	3.27782
ENSG00000101752	319.387	1.3614	0.276699	4.92015	8.64789e-07	0.000136861	NM_020774	MIB1	0.188413	0.0100275	0.111783	0.00348835	0.0210443	2.59281
ENSG00000101843	359.852	1.04594	0.326306	3.20539	0.00134878	0.00821831	NM_002814	PSMD10	0.346638	0.290679	0.993714	0.440064	0.773521	0.813726
ENSG00000101901	113.064	1.04599	0.314136	3.32972	0.000869318	0.00612184	NM_001039210	ALG13	0.540027	0.837397	0.999868	0.651903	0.57234	-0.187785
ENSG00000101911	309.689	1.00718	0.356947	2.82166	0.00477761	0.0199818	NM_001039091	PRPS2	0.229745	0.957417	0.999868	0.882464	0.903617	0.0341755
ENSG00000101938	62.2518	0.934589	0.303056	3.08388	0.00204317	0.0109049	NM_001143981	CHRDL1	0.314606	0.224655	0.857865	0.269889	0.528605	0.969825
ENSG00000101940	2400.29	-0.589559	0.220329	-2.67581	0.0074548	0.0275819	NM_001166426	WDR13	0.103646	0.798127	0.999868	0.861251	0.799802	-0.10679
ENSG00000101945	139.11	-0.837382	0.270978	-3.09022	0.00200008	0.0107642	NM_001282166	SUV39H1	0.11716	0.812592	0.999868	1.04803	0.970616	-0.110701
ENSG00000101955	38.9342	1.19669	0.421139	2.84155	0.00448953	0.0190832	NM_001170750	SRPX	0.352027	0.977847	0.999868	0.964945	0.954279	-0.0160356
ENSG00000101972	401.07	1.30545	0.287602	4.5391	5.64945e-06	0.000381909	NM_001042749	STAG2	0.246483	0.419263	0.999868	0.0275404	0.0435883	0.662389
ENSG00000101997	350.717	-0.982575	0.292369	-3.36074	0.000777345	0.00566698	NM_014008	CCDC22	0.153189	0.818992	0.999868	1.05439	0.971866	-0.117572
ENSG00000102003	70.9241	-1.01428	0.273023	-3.71502	0.000203191	0.00250282	NM_003179	SYP	0.102606	0.85084	0.999868	1.02842	0.932175	-0.141762
ENSG00000102038	225.457	0.636545	0.169093	3.76447	0.000166903	0.00222266	NM_001282874	SMARCA1	0.189564	0.00372158	0.0582335	0.0789519	0.270518	1.77668
ENSG00000102054	1559.58	1.03769	0.286393	3.62332	0.000290842	0.00309806	NM_001198719	RBBP7	0.313476	0.467633	0.999868	0.590207	0.85042	0.526953
ENSG00000102078	295.836	-0.786223	0.278011	-2.82802	0.00468363	0.0196817	NM_001282195	SLC25A14	0.12965	0.832085	0.999868	1.04454	0.974061	-0.100782
ENSG00000102098	17.8703	0.927062	0.321658	2.88214	0.00394985	0.0174766	NM_006089	SCML2	0.0485848	0.685423	0.999868	0.645314	0.590869	-0.127163
ENSG00000102103	564.919	-0.59981	0.190116	-3.15497	0.00160513	0.00924332	NM_001032381	PQBP1	0.0511928	0.74787	0.999868	1.02941	0.962873	-0.0963996
ENSG00000102125	475.72	-0.900436	0.226375	-3.97763	6.9607e-05	0.00137699	NM_000116	TAZ	0.0794125	0.76615	0.999868	1.03705	0.960619	-0.110448
ENSG00000102189	364.502	0.825457	0.200803	4.11078	3.94324e-05	0.00101003	NM_003566	EEA1	1.09088	0.0252573	0.211256	0.0240884	0.216932	3.17083
ENSG00000102218	91.7685	1.82279	0.421913	4.32029	1.55821e-05	0.000631321	NM_006915	RP2	0.343184	0.893299	0.999868	0.772164	0.832391	0.108354
ENSG00000102221	165.681	0.964265	0.265292	3.63472	0.000278278	0.00302606	NM_001077445	JADE3	0.10775	0.446118	0.999868	0.639318	0.808512	0.338737
ENSG00000102225	2795.1	-0.874177	0.250368	-3.49157	0.000480185	0.0042031	NM_001170460	CDK16	0.109491	0.934013	0.999868	0.764442	0.745781	-0.0356551
ENSG00000102226	539.868	-0.919544	0.286414	-3.21054	0.00132484	0.00811712	NM_004651	USP11	0.150827	0.733973	0.999868	1.01581	0.901658	-0.171974
ENSG00000102265	1258.5	-0.615553	0.179429	-3.43062	0.000602196	0.00479848	NM_003254	TIMP1	0.0401988	0.748491	0.999868	1.02832	0.970036	-0.0841787
ENSG00000102302	121.403	1.25643	0.36665	3.42678	0.000610783	0.00484174	NM_004463	FGD1	0.239141	0.926675	0.999868	0.842883	0.880875	0.0636046
ENSG00000102312	1021.08	-0.91544	0.271687	-3.36946	0.000753152	0.00554017	NM_001282167	PORCN	0.123665	0.861385	0.999868	1.03237	0.976946	-0.0796148
ENSG00000102316	1869.87	-0.835312	0.232708	-3.58952	0.000331288	0.00331139	NM_014599	MAGED2	0.0892442	0.775934	0.999868	1.0452	0.968248	-0.110329
ENSG00000102362	217.104	-0.776672	0.249507	-3.11282	0.00185308	0.0102026	NM_001129896	SYTL4	0.144798	0.366757	0.999868	0.524268	0.378541	-0.469857
ENSG00000102384	519.86	-0.715784	0.227034	-3.15276	0.00161735	0.00928948	NM_001318521	CENPI	0.0840797	0.748863	0.999868	0.983447	0.903542	-0.122256
ENSG00000102531	118.413	0.909069	0.224399	4.05113	5.09709e-05	0.00117179	NM_001079673	FNDC3A	0.0722494	0.042616	0.297605	0.0532228	0.114202	1.10146
ENSG00000102580	264.211	0.791347	0.303032	2.61143	0.00901644	0.0316468	NM_006260	DNAJC3	0.184767	0.193778	0.783066	0.311743	0.522438	0.744904
ENSG00000102699	53.8822	1.34184	0.379841	3.53263	0.000411443	0.00380429	NM_006437	PARP4	0.298132	0.612555	0.999868	0.614737	0.803567	0.386451
ENSG00000102763	29.9991	0.881484	0.322715	2.73146	0.00630546	0.0243761	NM_001009814	VWA8	0.184715	0.622287	0.999868	0.723368	0.935523	0.371043
ENSG00000102781	559.763	0.811139	0.230447	3.51986	0.00043178	0.00393891	NM_001014380	KATNAL1	0.135043	0.482091	0.999868	0.209166	0.266412	0.349008
ENSG00000102805	82.007	1.06749	0.366744	2.91071	0.00360604	0.0163638	NM_006493	CLN5	0.150492	0.770404	0.999868	0.371618	0.333756	-0.155027
ENSG00000102858	450.573	-0.641654	0.207135	-3.09775	0.00194993	0.010589	NM_001142289	MGRN1	0.0601466	0.782667	0.999868	1.01368	0.952102	-0.0904186
ENSG00000102870	667.099	-0.687422	0.240177	-2.86215	0.00420776	0.0182398	NM_001080417	ZNF629	0.0986426	0.455171	0.999868	0.966382	0.781793	-0.305807
ENSG00000102882	1354.59	-0.756233	0.22171	-3.4109	0.000647486	0.00502262	NM_001109891	MAPK3	0.0794804	0.798141	0.999868	1.03947	0.974096	-0.0937147
ENSG00000102897	224.476	-0.837117	0.245113	-3.41523	0.000637275	0.00497604	NM_001128301	LYRM1	0.0898427	0.746501	0.999868	1.03927	0.948683	-0.131576
ENSG00000102908	119.83	0.973727	0.269938	3.60722	0.000309495	0.00318866	NM_001113178	NFAT5	0.428549	0.23278	0.876681	0.26579	0.553891	1.05932
ENSG00000102910	1086.32	-0.61296	0.239688	-2.55732	0.0105481	0.0355785	NM_001300948	LONP2	0.138909	0.822708	0.999868	0.04069	0.0433376	0.0909439
ENSG00000102977	277.931	-0.95679	0.260771	-3.66908	0.000243426	0.00277653	NM_001082486	ACD	0.111427	0.938321	0.999868	0.928816	0.906764	-0.0346658
ENSG00000102981	74.1619	-0.605177	0.240307	-2.51835	0.0117906	0.0385866	NM_001037281	PARD6A	0.069709	0.804964	0.999868	1.04303	0.975316	-0.0968332
ENSG00000103005	1374.11	0.896207	0.361848	2.47675	0.0132585	0.0420385	NM_001195302	USB1	0.339271	0.969777	0.999868	0.979147	0.960103	-0.0283365
ENSG00000103018	557.817	1.13205	0.314198	3.603	0.000314567	0.00321737	NM_030579	CYB5B	0.13249	0.255526	0.92513	0.0125711	0.0074908	-0.746921
ENSG00000103021	85.8188	0.785572	0.28069	2.79872	0.00513054	0.0210069	NM_001142302	CCDC113	0.130023	0.195033	0.786372	0.459758	0.722838	0.652798
ENSG00000103024	252.391	-0.705728	0.247834	-2.84758	0.00440525	0.0188421	NM_002513	NME3	0.0998717	0.831348	0.999868	1.04263	0.980106	-0.089219
ENSG00000103047	147.772	-0.93266	0.297302	-3.13708	0.00170641	0.00963557	NM_024562	TANGO6	0.149495	0.435222	0.999868	0.145814	0.105232	-0.470564
ENSG00000103121	701.253	0.888251	0.347515	2.55601	0.010588	0.0356926	NM_020188	CMC2	0.213939	0.957411	0.999868	0.952536	0.931868	-0.0316486
ENSG00000103145	3049.58	-1.10551	0.264642	-4.17737	2.94894e-05	0.000856885	NM_001002017	HCFC1R1	0.123674	0.80776	0.999868	1.05026	0.972688	-0.110696
ENSG00000103150	95.6097	-0.740583	0.223901	-3.30764	0.000940854	0.00642397	NM_012213	MLYCD	0.0533326	0.791519	0.999868	1.00647	0.944092	-0.0923072
ENSG00000103168	577.24	-0.755664	0.203357	-3.71594	0.000202449	0.00249715	NM_001243156	TAF1C	0.0624888	0.862469	0.999868	0.729025	0.70021	-0.0581818
ENSG00000103187	2886.78	1.09575	0.336628	3.25508	0.00113361	0.00728279	NM_021149	COTL1	0.201337	0.934345	0.999868	0.991252	0.959036	-0.047667
ENSG00000103197	91.8048	-0.956972	0.270225	-3.5414	0.000398017	0.0037347	NM_000548	TSC2	0.117059	0.765358	0.999868	1.03647	0.937547	-0.144721
ENSG00000103199	362.914	-0.899162	0.305727	-2.94106	0.00327087	0.0152844	NM_001303450	ZNF500	0.227505	0.868632	0.999868	1.05745	0.984647	-0.102913
ENSG00000103202	1709.94	-0.619592	0.212192	-2.91996	0.00350078	0.0160588	NM_001286433	NME4	0.0489682	0.34888	0.999868	0.378306	0.456074	0.269716
ENSG00000103222	80.917	2.0187	0.415214	4.86183	1.16308e-06	0.000162327	NM_004996	ABCC1	0.636866	0.485483	0.999868	0.466251	0.789314	0.759491
ENSG00000103249	247.395	-0.607374	0.211511	-2.8716	0.00408399	0.0178945	NM_001114331	CLCN7	0.0643842	0.874174	0.999868	0.270773	0.27996	0.048137
ENSG00000103253	533.748	-1.09191	0.29001	-3.76507	0.000166506	0.00221903	NM_001290137	HAGHL	0.153812	0.861806	0.999868	1.06736	1.00353	-0.0889619
ENSG00000103260	831.184	-0.67357	0.200211	-3.36431	0.000767352	0.00562038	NM_024042	METRN	0.0490247	0.169682	0.717119	0.429328	0.566932	0.401095
ENSG00000103266	1250.17	-1.0843	0.294259	-3.68484	0.000228848	0.00268988	NM_001293197	STUB1	0.162377	0.825697	0.999868	1.06908	0.987128	-0.115065
ENSG00000103275	4370.62	-0.703511	0.204073	-3.44734	0.000566131	0.00463495	NM_003345	UBE2I	0.0708206	0.642811	0.999868	0.030487	0.0270395	-0.173128
ENSG00000103326	605.539	-0.986883	0.24889	-3.96513	7.33555e-05	0.00140838	NM_005632	CAPN15	0.106325	0.838016	0.999868	1.03827	0.977483	-0.0870399
ENSG00000103335	171.296	0.904328	0.343691	2.63123	0.00850776	0.0303482	NM_001142864	PIEZO1	0.189834	0.992643	0.999868	0.889548	0.89432	0.00771861
ENSG00000103353	1050.95	1.63683	0.367392	4.45529	8.37807e-06	0.0004712	NM_019116	UBFD1	0.277121	0.736001	0.999868	0.766904	0.899755	0.230486
ENSG00000103363	2754.25	-0.762227	0.195719	-3.89449	9.84056e-05	0.00162861	NM_007108	ELOB	0.0670404	0.80793	0.999868	0.0523917	0.0491841	-0.0911454
ENSG00000103404	586.276	-0.7492	0.21417	-3.49817	0.000468471	0.00415701	NM_020718	USP31	0.149535	0.0371412	0.270914	0.0755733	0.176652	1.22496
ENSG00000103479	375.507	0.681307	0.234676	2.90318	0.00369398	0.0166436	NM_001323608	RBL2	0.141853	0.00438095	0.0641018	0.108488	0.299287	1.464
ENSG00000103507	380.716	-0.84747	0.232853	-3.6395	0.000273165	0.00299249	NM_001122957	BCKDK	0.0889051	0.940307	0.999868	0.306981	0.29954	-0.0354015
ENSG00000103522	32.652	-1.14799	0.274726	-4.17867	2.93214e-05	0.000854807	NM_021798	IL21R	0.105664	0.233878	0.879366	0.28804	0.459577	0.674037
ENSG00000103528	98.2261	-0.951496	0.263021	-3.61757	0.000297385	0.00313014	NM_001308157	SYT17	0.0919384	0.560028	0.999868	0.421687	0.498939	0.242691
ENSG00000103549	261.165	-0.634741	0.207067	-3.06539	0.00217383	0.0114504	NM_001207033	RNF40	0.0577286	0.288828	0.990646	0.143119	0.108656	-0.39745
ENSG00000103657	75.7954	0.718861	0.19083	3.76701	0.000165212	0.0022051	NM_003922	HERC1	0.0783193	0.124188	0.599221	0.318257	0.516721	0.699191
ENSG00000103671	310.129	1.16271	0.310521	3.74439	0.000180833	0.00232941	NM_001321924	TRIP4	0.182683	0.772895	0.999868	0.794923	0.890325	0.163516
ENSG00000103707	448.326	1.13161	0.448957	2.52054	0.0117176	0.0384264	NM_139242	MTFMT	0.465905	0.00551641	0.0737847	0.0646588	0.00908489	-2.83131
ENSG00000103742	41.6511	0.839215	0.33886	2.47658	0.0132647	0.0420385	NM_020962	IGDCC4	0.202147	0.00367291	0.057709	0.113819	0.451396	1.98766
ENSG00000103811	66.6409	-0.864114	0.2549	-3.39001	0.000698905	0.00528051	NM_001319137	CTSH	0.0764163	0.794022	0.999868	1.04097	0.964622	-0.109895
ENSG00000103876	779.035	-0.629091	0.22882	-2.74928	0.00597269	0.0234113	NM_000137	FAH	0.124584	0.625142	0.999868	0.00602825	0.00715257	0.246721
ENSG00000103966	367.134	1.11582	0.33483	3.3325	0.00086069	0.00609741	NM_139265	EHD4	0.898576	0.234269	0.880147	0.286175	0.799198	1.48166
ENSG00000104064	643.454	0.80133	0.292947	2.73541	0.0062303	0.0241424	NM_001320910	GABPB1	0.140429	0.484088	0.999868	0.0447538	0.0275589	-0.699492
ENSG00000104133	52.3142	0.728402	0.269928	2.6985	0.00696522	0.026251	NM_001160227	SPG11	0.152766	0.177158	0.737647	0.187306	0.34316	0.873483
ENSG00000104142	758.625	-1.22919	0.316546	-3.88312	0.000103123	0.00166623	NM_020857	VPS18	0.192019	0.831113	0.999868	1.05851	0.973077	-0.121403
ENSG00000104154	121.926	1.00885	0.362284	2.7847	0.00535773	0.0216415	NM_013309	SLC30A4	0.345977	0.176399	0.735026	0.00415882	0.022027	2.40503
ENSG00000104177	226.349	0.671775	0.183407	3.66275	0.000249523	0.00282968	NM_001301210	MYEF2	0.0511999	0.0387628	0.27795	0.0195333	0.00835912	-1.22452
ENSG00000104219	905.088	0.818856	0.323626	2.53025	0.0113981	0.0376502	NM_016353	ZDHHC2	0.136508	0.189674	0.771784	0.235204	0.151553	-0.634086
ENSG00000104228	257.905	1.19221	0.331987	3.59112	0.00032926	0.00330285	NM_001304495	TRIM35	0.254134	0.245199	0.90233	0.0507896	0.0911508	0.843722
ENSG00000104267	50.7022	0.693231	0.278496	2.48919	0.0128033	0.0409119	NM_000067	CA2	0.394875	0.00346352	0.0553839	0.0646007	0.45306	2.81008
ENSG00000104325	307.529	0.766788	0.317575	2.41451	0.0157564	0.0479291	NM_001359	DECR1	0.159467	0.922521	0.999868	0.965954	0.933186	-0.0497905
ENSG00000104343	213.67	0.907554	0.273724	3.31558	0.000914537	0.00631237	NM_001001481	UBE2W	0.161436	0.0611957	0.377091	0.00110091	0.00810431	2.87999
ENSG00000104365	465.275	-0.694684	0.210116	-3.30619	0.000945727	0.00644235	NM_001190720	IKBKB	0.0705944	0.427215	0.999868	0.00767067	0.0104491	0.445948
ENSG00000104408	1322.54	0.676021	0.189179	3.57345	0.000352311	0.00345606	NM_001568	EIF3E	0.0803174	0.415714	0.999868	0.482222	0.391713	-0.2999
ENSG00000104412	999.583	1.28804	0.367711	3.50286	0.000460285	0.00410705	NM_014673	EMC2	0.433115	0.716913	0.999868	0.722317	0.895044	0.309325
ENSG00000104450	59.206	0.919796	0.244008	3.76953	0.000163557	0.00219458	NM_003114	SPAG1	0.121183	0.210579	0.822904	0.24654	0.402266	0.706326
ENSG00000104472	767.876	1.01074	0.334423	3.02235	0.00250818	0.0126792	NM_017444	CHRAC1	0.149823	0.144659	0.654038	0.339511	0.203821	-0.736158
ENSG00000104518	678.455	-0.771767	0.23212	-3.32487	0.000884607	0.00618771	NM_001166237	GSDMD	0.0899752	0.796458	0.999868	1.04561	0.974793	-0.10118
ENSG00000104522	1299.19	-0.885028	0.242664	-3.64713	0.000265182	0.00293222	NM_001317783	TSTA3	0.0994579	0.768823	0.999868	1.04965	0.965567	-0.120455
ENSG00000104529	37744.8	-1.04172	0.281032	-3.70679	0.000209906	0.00256062	NM_001130053	EEF1D	0.140339	0.836864	0.999868	1.04262	0.973101	-0.0995549
ENSG00000104671	200.915	0.954777	0.270607	3.52828	0.000418266	0.00385174	NM_006571	DCTN6	0.209628	0.122019	0.592929	0.118248	0.237786	1.00786
ENSG00000104679	566.072	-0.777184	0.216868	-3.58367	0.000338804	0.00337187	NM_001136108	R3HCC1	0.0733385	0.728131	0.999868	1.03946	0.953863	-0.123986
ENSG00000104691	144.25	1.08888	0.382146	2.84937	0.00438052	0.0187638	NM_001282189	UBXN8	0.530445	0.710896	0.999868	0.679885	0.871107	0.357559
ENSG00000104731	394.924	-0.673061	0.207565	-3.24264	0.00118426	0.00750755	NM_001184854	KLHDC4	0.0676654	0.765448	0.999868	1.03129	0.960014	-0.103315
ENSG00000104756	744.023	0.613002	0.21901	2.79897	0.00512656	0.0210052	NM_017634	KCTD9	0.0992067	0.522637	0.999868	0.102713	0.124621	0.278927
ENSG00000104783	2030.76	-0.670667	0.216425	-3.09884	0.00194279	0.0105664	NM_002250	KCNN4	0.0682873	0.833439	0.999868	1.02159	0.972358	-0.0712528
ENSG00000104805	479.282	-1.29661	0.287713	-4.50663	6.58656e-06	0.00041108	NM_006184	NUCB1	0.147006	0.764569	0.999868	1.05799	0.953394	-0.150185
ENSG00000104812	1800.26	-0.944783	0.247556	-3.81644	0.00013539	0.00196283	NM_001161587	GYS1	0.101944	0.806763	0.999868	1.04234	0.971686	-0.101263
ENSG00000104825	927.495	-0.668034	0.261519	-2.55443	0.0106361	0.0357674	NM_001243116	NFKBIB	0.107872	0.852946	0.999868	1.00765	0.951959	-0.0820189
ENSG00000104833	52.4428	-1.1933	0.347439	-3.43457	0.000593497	0.00476437	NM_001289123	TUBB4A	0.200828	0.860997	0.999868	1.05708	0.980384	-0.108664
ENSG00000104835	363.697	-1.10941	0.276608	-4.01078	6.0519e-05	0.00128625	NM_001145901	SARS2	0.135469	0.832776	0.999868	1.04813	0.976644	-0.10191
ENSG00000104852	1705.4	0.70801	0.286518	2.47109	0.0134703	0.0425297	NM_001301069	SNRNP70	0.108898	0.873845	0.999868	0.998352	0.95253	-0.0677841
ENSG00000104856	1084.17	-0.790216	0.234917	-3.36381	0.000768736	0.00562819	NM_006509	RELB	0.0932374	0.782285	0.999868	1.04878	0.971879	-0.10986
ENSG00000104859	657.431	-0.739282	0.253723	-2.91374	0.0035713	0.016277	NM_001278439	CLASRP	0.1082	0.766573	0.999868	1.03709	0.949468	-0.12735
ENSG00000104866	561.995	-0.778585	0.267785	-2.90751	0.00364323	0.0164879	NM_019121	PPP1R37	0.12672	0.812717	0.999868	1.05192	0.974605	-0.11014
ENSG00000104883	26.5077	-1.04891	0.33631	-3.11889	0.00181534	0.0100497	NM_001270539	PEX11G	0.12931	0.84205	0.999868	1.054	0.9709	-0.118474
ENSG00000104884	365.17	-0.916669	0.2494	-3.67549	0.000237392	0.00273351	NM_001130867	ERCC2	0.113742	0.943927	0.999868	0.955947	0.955893	-8.23142e-05
ENSG00000104886	1232.28	-0.698335	0.211463	-3.3024	0.000958615	0.00650764	NM_018049	PLEKHJ1	0.0756936	0.775625	0.999868	1.04359	0.972283	-0.102105
ENSG00000104889	2390.5	-0.832522	0.218546	-3.80937	0.000139323	0.00199637	NM_006397	RNASEH2A	0.0841737	0.837022	0.999868	0.744528	0.70554	-0.0775991
ENSG00000104892	586.343	-0.997808	0.299521	-3.33135	0.00086427	0.00610569	NM_177417	KLC3	0.166182	0.804148	0.999868	1.05313	0.961296	-0.131636
ENSG00000104907	110.781	-0.932659	0.241035	-3.86938	0.000109111	0.00173297	NM_001136035	TRMT1	0.0793859	0.782914	0.999868	1.04218	0.96596	-0.109576
ENSG00000104946	168.473	-0.752159	0.245369	-3.06542	0.00217363	0.0114504	NM_001168222	TBC1D17	0.120176	0.803495	0.999868	1.04527	0.964381	-0.116204
ENSG00000104953	47.5058	-1.1453	0.334084	-3.42817	0.000607671	0.00482787	NM_001143986	TLE6	0.240998	0.876591	0.999868	1.05681	0.982574	-0.105074
ENSG00000104957	240.012	-1.12491	0.334125	-3.36672	0.000760681	0.00558779	NM_001320561	CCDC130	0.214149	0.839125	0.999868	1.04802	0.962202	-0.123259
ENSG00000104964	5296.18	-0.845307	0.256966	-3.28957	0.0010034	0.00671141	NM_001130	AES	0.0963111	0.569453	0.999868	0.140353	0.164381	0.227986
ENSG00000104969	4168.62	-0.969664	0.273131	-3.55018	0.000384971	0.00364899	NM_003021	SGTA	0.136744	0.82546	0.999868	1.0509	0.976875	-0.105384
ENSG00000104973	220.126	-0.978034	0.28032	-3.48899	0.000484853	0.00422792	NM_030973	MED25	0.131572	0.807876	0.999868	1.05257	0.970272	-0.117457
ENSG00000104979	914.39	-0.938036	0.208065	-4.50837	6.53277e-06	0.00041108	NM_014047	C19orf53	0.0855716	0.0438256	0.303484	0.00183904	0.00028082	-2.71123
ENSG00000104980	225.727	-0.715347	0.226152	-3.16313	0.00156083	0.00906301	NM_006351	TIMM44	0.0810105	0.650663	0.999868	0.659837	0.584069	-0.17597
ENSG00000105048	7044.19	-0.767663	0.217098	-3.53603	0.000406193	0.00377545	NM_001126132	TNNT1	0.0688474	0.730027	0.999868	0.00428972	0.00465597	0.1182
ENSG00000105053	1630.4	-0.97445	0.247788	-3.9326	8.40336e-05	0.00151197	NM_001025778	VRK3	0.174072	0.779841	0.999868	0.851077	0.764741	-0.154318
ENSG00000105072	56.6075	-1.08904	0.303344	-3.5901	0.00033055	0.0033083	NM_001288834	C19orf44	0.267255	0.349443	0.999868	0.474322	0.898553	0.921736
ENSG00000105088	658.92	-0.808324	0.250058	-3.23254	0.00122695	0.00769288	NM_001304347	OLFM2	0.0943973	0.787778	0.999868	1.03844	0.96329	-0.108372
ENSG00000105135	246.895	-0.674048	0.267253	-2.52214	0.0116645	0.0383018	NM_006844	ILVBL	0.113502	0.821993	0.999868	1.04117	0.971037	-0.10061
ENSG00000105136	959.988	-0.72041	0.231348	-3.11397	0.00184587	0.0101767	NM_001098491	ZNF419	0.0818409	0.838889	0.999868	1.02815	0.97561	-0.0756806
ENSG00000105143	76.9606	-0.691157	0.256508	-2.69449	0.00704967	0.0264624	NM_001272087	SLC1A6	0.271876	0.940496	0.999868	0.998838	0.964172	-0.0509597
ENSG00000105173	5379.12	-0.586744	0.201394	-2.91341	0.00357503	0.016283	NM_001238	CCNE1	0.0492141	0.790029	0.999868	1.01711	0.964647	-0.0764036
ENSG00000105186	1112.88	0.706817	0.266744	2.6498	0.00805403	0.0291575	NM_032139	ANKRD27	0.155339	0.931553	0.999868	0.991154	0.961642	-0.0436091
ENSG00000105197	730.633	-0.624357	0.220858	-2.82696	0.00469917	0.019733	NM_001001563	TIMM50	0.0961138	0.877378	0.999868	0.0580033	0.0550005	-0.0766907
ENSG00000105202	14009.3	-1.05449	0.254307	-4.14652	3.37561e-05	0.000936349	NM_001436	FBL	0.113198	0.787653	0.999868	1.04865	0.966952	-0.117015
ENSG00000105220	3716.05	-0.840775	0.217659	-3.86282	0.000112088	0.00176287	NM_000175	GPI	0.0402298	0.00432772	0.0637038	0.103919	0.17465	0.749008
ENSG00000105221	26740.7	-1.19657	0.259884	-4.60425	4.13961e-06	0.000314912	NM_001243027	AKT2	0.0912377	0.205118	0.81063	0.00107064	0.00154598	0.53004
ENSG00000105227	270.076	-0.7084	0.217194	-3.2616	0.00110784	0.00715345	NM_020956	PRX	0.0679123	0.784984	0.999868	1.03966	0.972772	-0.0959448
ENSG00000105229	243.737	0.882262	0.32109	2.74771	0.00600124	0.0235024	NM_015897	PIAS4	0.169595	0.985268	0.999868	0.242768	0.247028	0.0250962
ENSG00000105246	59.3728	1.76877	0.56477	3.13183	0.00173719	0.00974289	NM_005755	EBI3	0.936419	0.965284	0.999868	0.96441	0.93074	-0.0512672
ENSG00000105255	573.357	-0.835095	0.245388	-3.40316	0.000666124	0.00510907	NM_024333	FSD1	0.102097	0.807536	0.999868	1.04645	0.975156	-0.101803
ENSG00000105258	3477.61	-1.14597	0.265837	-4.31081	1.62657e-05	0.000642114	NM_006233	POLR2I	0.126753	0.828826	0.999868	1.04715	0.97736	-0.0995069
ENSG00000105270	379.926	-1.22905	0.27976	-4.39324	1.11672e-05	0.000543789	NM_001199570	CLIP3	0.140456	0.801598	0.999868	1.04309	0.957573	-0.123404
ENSG00000105287	672.305	-0.721617	0.252747	-2.8551	0.00430236	0.0185185	NM_001079880	PRKD2	0.109841	0.802113	0.999868	1.04951	0.973516	-0.10844
ENSG00000105290	337.583	-0.922074	0.243876	-3.78091	0.000156254	0.00212409	NM_001024807	APLP1	0.0933932	0.821634	0.999868	1.03221	0.969051	-0.0910874
ENSG00000105321	51.2143	0.739135	0.280851	2.63177	0.00849414	0.0303172	NM_015603	CCDC9	0.0766063	0.929902	0.999868	0.898837	0.87681	-0.0357949
ENSG00000105325	1536.07	-0.66557	0.236823	-2.81041	0.0049478	0.0204572	NM_001136197	FZR1	0.15404	0.679229	0.999868	0.446455	0.385119	-0.213209
ENSG00000105355	15554.3	-0.934265	0.228097	-4.09591	4.20516e-05	0.00104833	NM_001164189	PLIN3	0.0884415	0.564281	0.999868	0.974661	0.836013	-0.221374
ENSG00000105379	3142.49	-1.06946	0.253603	-4.21708	2.47487e-05	0.000810073	NM_001014763	ETFB	0.11312	0.753581	0.999868	1.04229	0.94815	-0.136567
ENSG00000105401	7035.47	-1.06994	0.247706	-4.31942	1.56441e-05	0.000631644	NM_007065	CDC37	0.10335	0.761423	0.999868	1.03361	0.947107	-0.126099
ENSG00000105438	20496.4	-0.912991	0.207242	-4.40544	1.05569e-05	0.000528592	NM_006801	KDELR1	0.065681	0.681237	0.999868	0.989559	0.90058	-0.135931
ENSG00000105447	1751.8	-0.90973	0.251134	-3.62248	0.000291787	0.00309932	NM_031485	GRWD1	0.109291	0.720573	0.999868	0.974285	0.876104	-0.153243
ENSG00000105464	12.9805	-1.72958	0.400337	-4.3203	1.55814e-05	0.000631321	NM_000836	GRIN2D	0.111426	0.888062	0.999868	1.04304	0.972041	-0.101704
ENSG00000105472	1647.37	-1.17723	0.300026	-3.92378	8.71718e-05	0.00153591	NM_002975	CLEC11A	0.168857	0.837218	0.999868	1.05172	0.975011	-0.109261
ENSG00000105486	7390.85	-0.982002	0.227658	-4.3135	1.60689e-05	0.000636069	NM_000234	LIG1	0.0851697	0.767348	0.999868	1.03535	0.958303	-0.111562
ENSG00000105538	26.1295	-1.15155	0.404471	-2.84704	0.00441273	0.0188562	NM_017805	RASIP1	0.263995	0.866585	0.999868	1.05728	0.966409	-0.129647
ENSG00000105576	2370.36	-1.10647	0.296215	-3.73536	0.000187445	0.00237585	NM_001136195	TNPO2	0.165533	0.72445	0.999868	1.0312	0.906798	-0.185472
ENSG00000105583	2844.97	-0.934592	0.216137	-4.32407	1.53174e-05	0.000627023	NM_016145	WDR83OS	0.0728692	0.759074	0.999868	1.04251	0.967777	-0.107319
ENSG00000105605	1528.39	-0.912887	0.246769	-3.69935	0.000216149	0.00260733	NM_031896	CACNG7	0.104778	0.796778	0.999868	1.04694	0.971311	-0.108172
ENSG00000105607	267.455	-0.887069	0.249236	-3.55915	0.000372055	0.00357823	NM_000159	GCDH	0.124942	0.614122	0.999868	0.760848	0.645007	-0.238294
ENSG00000105619	341.758	-0.879319	0.240388	-3.65791	0.000254279	0.00285983	NM_001321792	TFPT	0.0878335	0.805106	0.999868	1.0369	0.969466	-0.0970207
ENSG00000105642	218.989	-0.772842	0.270716	-2.85481	0.00430622	0.0185306	NM_002248	KCNN1	0.149652	0.613663	0.999868	1.01822	0.847648	-0.264511
ENSG00000105647	543.567	-0.613626	0.235259	-2.60829	0.00909946	0.0318373	NM_005027	PIK3R2	0.0937062	0.660699	0.999868	1.01365	0.897477	-0.175608
ENSG00000105662	287.778	-0.960645	0.285749	-3.36185	0.000774215	0.00565602	NM_001098482	CRTC1	0.138457	0.394264	0.999868	0.154704	0.206618	0.417451
ENSG00000105671	570.488	-0.654714	0.193826	-3.37785	0.000730552	0.0054362	NM_019070	DDX49	0.0527954	0.774665	0.999868	1.00488	0.946271	-0.0866982
ENSG00000105672	97.2118	-0.935367	0.294655	-3.17445	0.00150118	0.00884884	NM_001300974	ETV2	0.140711	0.836373	0.999868	1.05318	0.978705	-0.105807
ENSG00000105677	6037.25	-1.05525	0.239769	-4.40114	1.07685e-05	0.000533163	NM_001242597	TMEM147	0.0971792	0.792191	0.999868	1.04555	0.971381	-0.106149
ENSG00000105696	775.081	-0.688341	0.204954	-3.35852	0.000783609	0.00569237	NM_012109	TMEM59L	0.0647226	0.76365	0.999868	1.04052	0.970567	-0.1004
ENSG00000105705	130.764	-0.612287	0.253865	-2.41186	0.0158712	0.0482037	NM_172231	AC004475.1	0.0971757	0.724095	0.999868	0.959482	0.864533	-0.150336
ENSG00000105711	143.469	-0.874096	0.220057	-3.97214	7.1231e-05	0.0013951	NM_001037	SCN1B	0.0619494	0.764822	0.999868	1.03616	0.96247	-0.106438
ENSG00000105717	25.3064	1.15896	0.407893	2.84134	0.0044925	0.0190912	NM_025245	PBX4	0.312283	0.938726	0.999868	1.00323	0.963168	-0.0587934
ENSG00000105722	1833.49	-0.596861	0.224168	-2.66256	0.00775487	0.0283647	NM_001301035	ERF	0.0800047	0.7944	0.999868	1.01636	0.951089	-0.0957519
ENSG00000105723	1651.92	-1.21302	0.275721	-4.39944	1.08528e-05	0.000535839	NM_019884	GSK3A	0.136046	0.797848	0.999868	1.0524	0.966735	-0.122495
ENSG00000105771	485.055	-0.863359	0.251517	-3.4326	0.00059782	0.00478183	NM_019108	SMG9	0.104912	0.803123	0.999868	1.04529	0.971101	-0.106206
ENSG00000105810	1419.36	0.644931	0.228645	2.82066	0.00479248	0.0200063	NM_001145306	CDK6	0.145529	0.069517	0.412933	0.0225496	0.0436987	0.954488
ENSG00000105829	210.905	0.703441	0.237781	2.95835	0.00309288	0.0147404	NM_001317739	BET1	0.86487	0.557048	0.999868	0.505132	0.853914	0.757429
ENSG00000105835	745.615	1.41725	0.412117	3.43895	0.00058397	0.00472348	NM_005746	NAMPT	0.249583	0.204052	0.808191	0.134123	0.0754104	-0.830719
ENSG00000105855	98.5208	1.17156	0.337725	3.46899	0.000522427	0.00440743	NM_002214	ITGB8	0.348641	0.7684	0.999868	0.498494	0.591717	0.247331
ENSG00000105856	298.848	0.908121	0.262515	3.45931	0.000541565	0.00450881	NM_001244262	HBP1	0.180462	0.493653	0.999868	0.593362	0.774826	0.384959
ENSG00000105865	553.682	0.770578	0.235752	3.26859	0.00108084	0.00702781	NM_001270419	DUS4L	0.113184	0.387138	0.999868	0.062046	0.0845455	0.44639
ENSG00000105866	98.7498	1.10809	0.228949	4.83988	1.29918e-06	0.000166869	NM_003112	SP4	0.274061	0.0646738	0.392463	0.23602	0.626503	1.40841
ENSG00000105879	403.841	0.9757	0.291437	3.34789	0.000814296	0.00585771	NM_001284291	CBLL1	0.199593	0.66125	0.999868	0.423373	0.507283	0.260861
ENSG00000105953	412.681	1.0228	0.316359	3.23304	0.0012248	0.00768209	NM_001003941	OGDH	0.264595	0.874265	0.999868	0.939021	0.844768	-0.152601
ENSG00000105963	40.971	-0.863267	0.31247	-2.76272	0.00573218	0.0227507	NM_001284308	ADAP1	0.127551	0.819757	0.999868	1.05549	0.968515	-0.124065
ENSG00000105976	1324.98	-0.678641	0.204484	-3.3188	0.000904052	0.00627253	NM_000245	MET	0.0670797	0.710839	0.999868	1.00266	0.919476	-0.124946
ENSG00000105983	128.954	0.78863	0.245872	3.20748	0.00133901	0.00817569	NM_022458	LMBR1	0.116229	0.356436	0.999868	0.0671953	0.0997663	0.570193
ENSG00000105993	5507.35	-0.70108	0.203089	-3.45208	0.000556275	0.00458817	NM_005494	DNAJB6	0.0467661	0.727786	0.999868	0.924342	0.858528	-0.106563
ENSG00000106003	452.124	-0.767963	0.229419	-3.34743	0.000815639	0.00586134	NM_001040167	LFNG	0.0873508	0.748351	0.999868	1.00823	0.924357	-0.125299
ENSG00000106012	1763.4	-0.606681	0.243653	-2.48994	0.0127766	0.0408488	NM_001287499	IQCE	0.131042	0.789646	0.999868	0.0224502	0.0244271	0.121751
ENSG00000106049	75.2796	2.63129	0.463141	5.6814	1.33599e-08	9.47214e-06	NM_152740	HIBADH	0.922584	0.00463112	0.066745	0.0440274	0.86853	4.3021
ENSG00000106077	251.721	-0.854213	0.223604	-3.8202	0.000133343	0.00194847	NM_001145364	ABHD11	0.0862748	0.707867	0.999868	0.581833	0.523573	-0.152215
ENSG00000106100	326.832	-0.73653	0.243845	-3.02048	0.00252374	0.0127192	NM_006092	NOD1	0.0944253	0.648235	0.999868	1.01677	0.894283	-0.185184
ENSG00000106153	190535	-0.751566	0.19905	-3.77577	0.000159515	0.00216328	NM_001320327	CHCHD2	0.0575128	0.782705	0.999868	1.02927	0.970144	-0.0853544
ENSG00000106263	5320.24	-0.889819	0.267845	-3.32215	0.000893279	0.00622871	NM_001037283	EIF3B	0.129857	0.79407	0.999868	1.04765	0.96301	-0.121538
ENSG00000106266	2485.46	-0.655045	0.199961	-3.27586	0.00105341	0.00693601	NM_013321	SNX8	0.0526092	0.897141	0.999868	0.778476	0.799351	0.038177
ENSG00000106268	3452.56	-0.79001	0.224901	-3.5127	0.00044357	0.00401546	NM_002452	NUDT1	0.0848468	0.776101	0.999868	1.04655	0.971585	-0.107226
ENSG00000106290	714.901	-0.640898	0.178951	-3.58141	0.000341746	0.00339327	NM_001190415	TAF6	0.0350213	0.734791	0.999868	1.02397	0.965822	-0.0843396
ENSG00000106327	90.6579	-1.00213	0.254105	-3.94374	8.02213e-05	0.00147349	NM_001206855	TFR2	0.0898935	0.811096	0.999868	1.04587	0.974119	-0.102532
ENSG00000106333	360.394	-0.718212	0.221593	-3.24113	0.00119056	0.00753283	NM_002593	PCOLCE	0.0678625	0.820011	0.999868	1.02924	0.974746	-0.0784782
ENSG00000106336	25.201	-0.884896	0.308427	-2.86906	0.00411694	0.017978	NM_001163499	FBXO24	0.0687816	0.892063	0.999868	1.01591	0.977013	-0.0563242
ENSG00000106348	315.713	-0.882612	0.261875	-3.37035	0.000750719	0.00553285	NM_000883	IMPDH1	0.114727	0.79036	0.999868	1.05117	0.967855	-0.119133
ENSG00000106355	2716.56	0.631206	0.249295	2.53196	0.0113426	0.0375061	NM_001130710	LSM5	0.0632008	0.0134634	0.137927	0.0836935	0.0472511	-0.824766
ENSG00000106367	3732.79	-0.825535	0.276045	-2.99058	0.00278444	0.0136905	NM_001283	AP1S1	0.136041	0.810729	0.999868	1.04775	0.968025	-0.114178
ENSG00000106392	444.362	0.785695	0.254343	3.08911	0.00200756	0.0107779	NM_020156	C1GALT1	0.134933	0.509712	0.999868	0.166448	0.209604	0.33259
ENSG00000106397	415.079	-0.727443	0.207642	-3.50336	0.000459433	0.00410663	NM_001084	PLOD3	0.0558849	0.75272	0.999868	1.02572	0.957321	-0.0995632
ENSG00000106404	389.539	-0.98158	0.272036	-3.60827	0.000308249	0.00318398	NM_001185080	CLDN15	0.122726	0.811884	0.999868	1.04868	0.971842	-0.109782
ENSG00000106460	215.465	0.846467	0.246019	3.44067	0.000580286	0.0047009	NM_001134232	TMEM106B	0.145095	0.559291	0.999868	0.20497	0.256329	0.322579
ENSG00000106554	475.328	1.79365	0.434418	4.12885	3.6458e-05	0.000967392	NM_001317177	CHCHD3	0.450638	0.925374	0.999868	0.872489	0.923767	0.0823928
ENSG00000106565	63.2603	-0.917915	0.222085	-4.13318	3.57784e-05	0.000961309	NM_001101311	TMEM176B	0.0394133	0.781961	0.999868	1.03475	0.969695	-0.0936744
ENSG00000106571	167.308	0.770747	0.209502	3.67896	0.000234192	0.0027116	NM_000168	GLI3	0.0443087	0.836768	0.999868	0.113538	0.12189	0.102397
ENSG00000106588	848.039	0.74723	0.254162	2.93997	0.00328244	0.0153156	NM_002787	PSMA2	0.0596217	0.103369	0.528302	0.183105	0.127079	-0.526939
ENSG00000106591	792.852	1.74264	0.532901	3.2701	0.00107509	0.00700584	NM_031903	MRPL32	1.24414	0.619651	0.999868	0.516545	0.849586	0.717865
ENSG00000106605	1124.17	-0.916839	0.256395	-3.57588	0.000349049	0.00343526	NM_000712	BLVRA	0.114407	0.785304	0.999868	1.03789	0.955276	-0.119669
ENSG00000106608	121.632	-0.79583	0.259913	-3.06191	0.00219932	0.0115338	NM_001077663	URGCP	0.100635	0.674674	0.999868	1.01123	0.891302	-0.18212
ENSG00000106615	301.862	1.04305	0.333821	3.12458	0.00178057	0.00990913	NM_005614	RHEB	0.369789	0.565251	0.999868	0.221631	0.306758	0.468944
ENSG00000106624	273.348	-0.921848	0.252556	-3.65008	0.000262157	0.00291149	NM_001129	AEBP1	0.102569	0.781178	0.999868	1.03777	0.9562	-0.118107
ENSG00000106665	221.325	-1.01076	0.30291	-3.33684	0.00084738	0.00602746	NM_003388	CLIP2	0.175498	0.809567	0.999868	1.05533	0.962052	-0.13351
ENSG00000106683	464.653	-0.587223	0.185058	-3.17318	0.00150777	0.00886458	NM_001204426	LIMK1	0.0341633	0.104961	0.533653	0.448475	0.594454	0.406537
ENSG00000106780	158.326	0.744113	0.22561	3.29823	0.000972963	0.00657086	NM_001080497	MEGF9	0.91934	0.00904063	0.103303	0.0279398	0.315995	3.49951
ENSG00000106803	4104.03	1.52647	0.530381	2.87807	0.00400116	0.0176266	NM_006808	SEC61B	0.593407	0.978222	0.999868	0.967937	0.949944	-0.0270705
ENSG00000106976	450.54	-0.842563	0.26755	-3.14918	0.00163728	0.00935552	NM_001005336	DNM1	0.129241	0.558496	0.999868	0.897054	0.74123	-0.275272
ENSG00000107020	131.074	0.717036	0.270396	2.6518	0.00800645	0.029051	NM_018465	PLGRKT	0.0846313	0.324791	0.999868	0.959681	0.730984	-0.392716
ENSG00000107021	549.3	-0.859908	0.258027	-3.33263	0.000860286	0.00609699	NM_001286772	TBC1D13	0.110785	0.790706	0.999868	1.04533	0.964805	-0.115644
ENSG00000107077	36.4087	1.36328	0.388734	3.50698	0.000453229	0.00407585	NM_001146695	KDM4C	0.603698	0.774357	0.999868	0.894417	0.695926	-0.362013
ENSG00000107140	130.026	-0.624619	0.197705	-3.15935	0.00158123	0.00914429	NM_001318230	TESK1	0.0389636	0.778191	0.999868	1.0208	0.963803	-0.0828922
ENSG00000107175	1184.54	-0.631078	0.19004	-3.32076	0.000897719	0.00624983	NM_006368	CREB3	0.044751	0.0101228	0.112736	0.11224	0.186903	0.735708
ENSG00000107223	3717.46	-0.763334	0.211314	-3.61232	0.000303473	0.00315858	NM_001281297	EDF1	0.0736473	0.795912	0.999868	1.00652	0.945097	-0.0908337
ENSG00000107281	426.569	-0.600355	0.203166	-2.955	0.00312669	0.0148461	NM_015392	NPDC1	0.0584525	0.73141	0.999868	1.04293	0.965609	-0.111136
ENSG00000107362	136.687	0.817512	0.249596	3.27534	0.00105534	0.00694099	NM_001025780	ABHD17B	0.0495473	0.0225038	0.195429	0.71478	0.432646	-0.724312
ENSG00000107371	652.303	1.15169	0.359478	3.20379	0.00135631	0.00824717	NM_001002269	EXOSC3	0.300662	0.0572895	0.362147	0.00479278	0.00105011	-2.19033
ENSG00000107438	180.097	-0.777927	0.235162	-3.30805	0.000939478	0.00641705	NM_020992	PDLIM1	0.0730413	0.864159	0.999868	0.913223	0.873859	-0.0635669
ENSG00000107518	68.3624	0.811045	0.317475	2.55468	0.0106287	0.0357674	NM_001276282	ATRNL1	0.322389	0.976072	0.999868	0.966781	0.953828	-0.0194597
ENSG00000107521	909.517	-0.69463	0.235008	-2.95578	0.00311883	0.0148163	NM_000195	HPS1	0.0626266	0.467707	0.999868	0.108414	0.128819	0.248795
ENSG00000107614	38.6906	0.781287	0.293537	2.66163	0.00777639	0.0284082	NM_001321006	TRDMT1	0.0558091	0.537957	0.999868	0.0405217	0.0553936	0.451025
ENSG00000107625	1305.56	1.07936	0.371765	2.90333	0.00369221	0.0166398	NM_024045	DDX50	0.330228	0.925522	0.999868	0.842757	0.884536	0.0698037
ENSG00000107679	320.431	0.855575	0.187585	4.56099	5.0912e-06	0.000362416	NM_001001974	PLEKHA1	0.065499	0.511035	0.999868	0.401401	0.340816	-0.236051
ENSG00000107731	84.8329	0.801476	0.256455	3.12521	0.00177677	0.0098911	NM_001244889	UNC5B	0.390932	0.091907	0.490659	0.166651	0.460284	1.46569
ENSG00000107736	20.7506	-0.86817	0.325118	-2.67032	0.00757793	0.027867	NM_001171931	CDH23	0.378304	0.929541	0.999868	1.07072	0.990743	-0.112001
ENSG00000107789	343.019	0.901963	0.310852	2.90159	0.0037128	0.0167156	NM_001178117	MINPP1	0.149645	0.688844	0.999868	0.0165361	0.0140299	-0.237112
ENSG00000107796	36.5513	-0.806355	0.28719	-2.80774	0.00498904	0.0205796	NM_001141945	ACTA2	0.0656863	0.853047	0.999868	1.0207	0.966544	-0.0786536
ENSG00000107807	60.6673	1.25878	0.428216	2.9396	0.0032864	0.0153249	NM_001195517	TLX1	0.344387	0.940917	0.999868	1.11563	1.07465	-0.053992
ENSG00000107816	455.263	2.19148	0.523989	4.1823	2.8858e-05	0.000851322	NM_001318099	LZTS2	0.564834	0.950162	0.999868	0.992354	0.951663	-0.0604039
ENSG00000107854	196.044	1.35884	0.318192	4.2705	1.95035e-05	0.000708859	NM_025235	TNKS2	0.100165	0.678588	0.999868	0.00484769	0.0039253	-0.304497
ENSG00000107862	1515.15	-0.823514	0.239413	-3.43971	0.000582329	0.0047153	NM_001199378	GBF1	0.095869	0.773394	0.999868	1.02774	0.948594	-0.115609
ENSG00000107882	634.922	-0.773207	0.262619	-2.94421	0.00323778	0.0151893	NM_001178133	SUFU	0.439691	0.861848	0.999868	1.02893	0.886826	-0.214417
ENSG00000107897	99.6686	0.898203	0.249897	3.59429	0.000325272	0.00328328	NM_001042473	ACBD5	0.128126	0.455405	0.999868	0.254938	0.339814	0.414598
ENSG00000107929	243.467	1.072	0.402556	2.66299	0.00774486	0.0283449	NM_015155	LARP4B	0.279566	0.00946176	0.107115	0.0351395	0.00751696	-2.22487
ENSG00000107938	69.8978	1.1426	0.296135	3.85838	0.000114139	0.00178721	NM_001202438	EDRF1	0.290429	0.330554	0.999868	0.388389	0.657921	0.760412
ENSG00000107949	1659.05	0.710254	0.245265	2.89587	0.00378114	0.0169244	NM_016567	BCCIP	0.138686	0.10504	0.53397	0.0271946	0.0484524	0.83325
ENSG00000107951	422.678	1.40874	0.422768	3.33217	0.000861702	0.00609923	NM_018109	MTPAP	0.328016	0.00312681	0.0520395	0.123165	0.0247374	-2.31582
ENSG00000107968	128.296	1.0847	0.421161	2.57549	0.0100098	0.0340873	NM_001244134	MAP3K8	0.0917159	0.271957	0.953394	0.323311	0.579937	0.842974
ENSG00000108039	1002.31	-0.722988	0.211724	-3.41476	0.000638385	0.00497972	NM_001167604	XPNPEP1	0.0686849	0.783479	0.999868	1.03575	0.97037	-0.0940645
ENSG00000108061	334.801	1.34563	0.315483	4.2653	1.99636e-05	0.000719216	NM_001269039	SHOC2	0.251077	0.438329	0.999868	0.482641	0.688519	0.512546
ENSG00000108094	259.041	1.70218	0.350872	4.8513	1.22656e-06	0.000166362	NM_001198777	CUL2	0.1944	0.342845	0.999868	0.0383788	0.024105	-0.670979
ENSG00000108256	336.63	0.73572	0.232158	3.16905	0.00152941	0.00894383	NM_020772	NUFIP2	0.112956	0.0117301	0.124448	0.00299505	0.0145399	2.27936
ENSG00000108262	1632.33	-0.9345	0.24699	-3.78356	0.000154604	0.00211198	NM_001085454	GIT1	0.106829	0.790396	0.999868	1.05174	0.972709	-0.112692
ENSG00000108352	11.8557	-0.924593	0.380878	-2.42753	0.0152019	0.046578	NM_001303533	RAPGEFL1	0.117995	0.927651	0.999868	0.988561	0.942805	-0.0683707
ENSG00000108379	162.07	1.41721	0.307802	4.6043	4.13865e-06	0.000314912	NM_030753	WNT3	0.435815	0.688886	0.999868	0.0402982	0.0296847	-0.440997
ENSG00000108395	739.867	0.605595	0.229308	2.64096	0.0082671	0.0297049	NM_001005207	TRIM37	0.370764	0.480088	0.999868	0.477373	0.705989	0.56453
ENSG00000108468	3559.79	0.974255	0.216404	4.50202	6.73115e-06	0.000411412	NM_001127228	CBX1	0.128434	0.472176	0.999868	0.568395	0.716275	0.333619
ENSG00000108469	116.753	-1.02579	0.332619	-3.08399	0.00204247	0.0109049	NM_001003715	RECQL5	0.136504	0.972854	0.999868	0.542185	0.550306	0.0214502
ENSG00000108509	340.553	-0.924922	0.264464	-3.49735	0.000469913	0.00416252	NM_001171166	CAMTA2	0.12133	0.840418	0.999868	1.04455	0.979951	-0.0921041
ENSG00000108515	766.12	-0.782964	0.219971	-3.55939	0.000371714	0.00357689	NM_001193503	ENO3	0.0737942	0.802552	0.999868	1.03585	0.97399	-0.0888322
ENSG00000108518	7546.17	1.48322	0.534142	2.77682	0.00548936	0.0220582	NM_005022	PFN1	0.648137	0.983964	0.999868	0.969827	0.955917	-0.0208426
ENSG00000108523	1114.73	-0.913422	0.271315	-3.36665	0.000760871	0.00558779	NM_001320356	RNF167	0.130534	0.808561	0.999868	1.04899	0.969547	-0.113621
ENSG00000108528	735.959	-0.793924	0.227139	-3.49532	0.000473502	0.00417735	NM_001165417	SLC25A11	0.160966	0.0106876	0.117424	0.0287862	0.076737	1.41454
ENSG00000108578	4438.61	-0.949019	0.259608	-3.65559	0.000256591	0.00287355	NM_000386	BLMH	0.116012	0.806326	0.999868	1.03493	0.960324	-0.107944
ENSG00000108587	699.157	1.00558	0.240419	4.18261	2.88181e-05	0.000851322	NM_001007024	GOSR1	0.149299	0.00812726	0.0962102	0.00746442	0.0233763	1.64695
ENSG00000108591	194.586	-0.759464	0.210812	-3.60256	0.0003151	0.00322097	NM_001388	DRG2	0.0682122	0.944448	0.999868	0.618237	0.605	-0.0312242
ENSG00000108592	1069.44	-0.887387	0.310426	-2.85861	0.00425506	0.0183819	NM_017647	FTSJ3	0.1392	0.595822	0.999868	0.19509	0.232897	0.255554
ENSG00000108599	62.4064	1.6454	0.322933	5.09518	3.48403e-07	7.92791e-05	NM_007202	AKAP10	0.144854	0.104777	0.533367	0.178669	0.0852239	-1.06796
ENSG00000108602	4.54758	-1.30133	0.525364	-2.47701	0.0132488	0.0420175	NM_000691	ALDH3A1	0.280693	0.932474	0.999868	1.06205	1.00734	-0.0763052
ENSG00000108604	2245.71	-0.79226	0.257943	-3.07145	0.00213023	0.0112778	NM_001098426	SMARCD2	0.115152	0.810204	0.999868	1.04503	0.971328	-0.105512
ENSG00000108639	4596.98	-0.703826	0.210923	-3.33688	0.000847252	0.00602746	NM_001320523	SYNGR2	0.0574342	0.531159	0.999868	0.00394435	0.0046009	0.222127
ENSG00000108651	204.892	1.70906	0.450075	3.79729	0.000146289	0.00204906	NM_018428	UTP6	0.842217	0.667166	0.999868	0.624014	0.896162	0.52218
ENSG00000108666	75.2521	1.42346	0.327291	4.34922	1.36622e-05	0.000592189	NM_022344	C17orf75	0.238872	0.488759	0.999868	0.0635662	0.045051	-0.496702
ENSG00000108671	2548.85	1.65249	0.391913	4.21646	2.48163e-05	0.000810073	NM_001270482	PSMD11	0.57793	0.491101	0.999868	0.00257322	0.00454662	0.82122
ENSG00000108679	192.808	-0.87247	0.262454	-3.32427	0.000886496	0.00619604	NM_005567	LGALS3BP	0.108306	0.797164	0.999868	1.04728	0.967778	-0.113894
ENSG00000108733	30.8947	1.08367	0.38532	2.81238	0.00491758	0.0203654	NM_000286	PEX12	0.23183	0.679843	0.999868	0.684786	0.834487	0.285236
ENSG00000108774	14089.3	-1.28765	0.283148	-4.54762	5.42564e-06	0.000375377	NM_001252039	RAB5C	0.147411	0.816846	0.999868	1.04606	0.966049	-0.114797
ENSG00000108784	137.75	-0.673401	0.265347	-2.53781	0.0111548	0.0370677	NM_000263	NAGLU	0.106795	0.810436	0.999868	1.01566	0.943154	-0.106851
ENSG00000108788	316.347	1.03902	0.284931	3.64657	0.000265762	0.00293516	NM_170607	MLX	0.116828	0.0172446	0.164929	0.0900069	0.0394968	-1.1883
ENSG00000108799	158.252	-0.87165	0.308839	-2.82234	0.00476744	0.0199535	NM_001321079	EZH1	0.182142	0.681178	0.999868	0.983753	0.837413	-0.232357
ENSG00000108826	6522.08	-0.892963	0.222082	-4.02088	5.79816e-05	0.00125562	NM_016504	MRPL27	0.0794758	0.797375	0.999868	1.03862	0.973412	-0.0935436
ENSG00000108828	1963.17	-0.622743	0.192215	-3.23983	0.00119603	0.00755558	NM_006373	VAT1	0.0530926	0.733955	0.999868	1.0379	0.9671	-0.101936
ENSG00000108829	3774.05	-0.943942	0.210414	-4.48613	7.25302e-06	0.000425695	NM_018509	LRRC59	0.0494377	0.655545	0.999868	0.204843	0.2239	0.128332
ENSG00000108947	144.385	0.63158	0.263009	2.40136	0.0163341	0.049205	NM_001406	EFNB3	0.103081	0.701741	0.999868	0.779917	0.876474	0.168392
ENSG00000108960	609.995	1.30491	0.325623	4.00742	6.13864e-05	0.00129859	NM_012329	MMD	0.432122	0.820077	0.999868	0.738878	0.845838	0.195044
ENSG00000109065	133.419	-0.817727	0.232883	-3.51133	0.000445878	0.00402607	NM_001305077	NAT9	0.0669789	0.779105	0.999868	1.03536	0.963427	-0.10388
ENSG00000109066	429.077	-0.951117	0.241319	-3.94132	8.10342e-05	0.00148381	NM_001321264	TMEM104	0.0926164	0.831498	0.999868	1.00772	0.949721	-0.0855157
ENSG00000109103	1994.66	-0.76935	0.218513	-3.52084	0.000430175	0.00393182	NM_005148	UNC119	0.0751757	0.767734	0.999868	1.04231	0.969067	-0.105119
ENSG00000109113	8488.34	-0.826162	0.229997	-3.59205	0.000328091	0.00329672	NM_001142624	RAB34	0.0865552	0.800186	0.999868	1.04022	0.973125	-0.0961966
ENSG00000109255	710.661	1.01967	0.354863	2.87341	0.00406063	0.0178155	NM_001292045	NMU	0.226693	0.944166	0.999868	0.967089	0.938713	-0.0429653
ENSG00000109320	233.966	0.834288	0.280528	2.97399	0.00293953	0.0142203	NM_001165412	NFKB1	0.26021	0.097827	0.511301	0.0674065	0.150833	1.16199
ENSG00000109323	91.1878	1.43111	0.470527	3.0415	0.00235403	0.0121083	NM_005908	MANBA	0.691667	0.912352	0.999868	0.840151	0.917129	0.126477
ENSG00000109390	1577.72	1.12716	0.395405	2.85064	0.00436312	0.0187255	NM_001184986	NDUFC1	0.3644	0.82327	0.999868	0.756929	0.854286	0.174562
ENSG00000109436	70.4952	1.10386	0.399347	2.76417	0.00570682	0.0226801	NM_015130	TBC1D9	0.229871	0.770521	0.999868	0.436665	0.386328	-0.176702
ENSG00000109445	383.996	0.712308	0.272023	2.61856	0.00883025	0.031191	NM_001292002	ZNF330	0.0949185	0.836431	0.999868	0.123932	0.135083	0.124298
ENSG00000109466	84.5968	1.72728	0.40605	4.25385	2.10122e-05	0.000741914	NM_001161521	KLHL2	0.314645	0.747749	0.999868	0.648525	0.771569	0.250633
ENSG00000109475	15854.6	0.690115	0.284118	2.42897	0.0151417	0.0464335	NM_000995	RPL34	0.117557	0.685907	0.999868	0.0022796	0.00203582	-0.163172
ENSG00000109534	1099.36	0.904945	0.308314	2.93514	0.00333393	0.0154858	NM_018983	GAR1	0.141025	0.926944	0.999868	0.970137	0.940743	-0.0443876
ENSG00000109670	1007.75	-0.664602	0.265135	-2.50666	0.0121879	0.0394287	NM_001013415	FBXW7	0.0841507	0.0631979	0.385624	0.0963959	0.15818	0.714527
ENSG00000109674	24.6431	1.17515	0.453597	2.59073	0.00957718	0.0331036	NM_018248	NEIL3	0.878113	0.238654	0.886665	0.222787	0.699522	1.65071
ENSG00000109685	3574.77	0.99973	0.314967	3.17408	0.00150312	0.00885682	NM_001042424	NSD2	0.338352	0.938894	0.999868	0.574658	0.552311	-0.0572241
ENSG00000109738	26.0893	1.27018	0.356567	3.56226	0.000367681	0.00355934	NM_000824	GLRB	0.155618	0.650059	0.999868	0.0751215	0.102015	0.441479
ENSG00000109756	156.059	0.873089	0.221296	3.94534	7.96867e-05	0.00147015	NM_014247	RAPGEF2	0.268399	0.16767	0.711896	0.286135	0.55964	0.967801
ENSG00000109762	18.6414	1.59118	0.377168	4.21875	2.45661e-05	0.000810073	NM_001317781	SNX25	0.18921	0.706343	0.999868	0.609444	0.744974	0.289695
ENSG00000109775	176.917	1.01702	0.346228	2.93744	0.00330937	0.0153871	NM_018359	UFSP2	0.17011	0.0929223	0.493676	0.109898	0.054505	-1.01171
ENSG00000109911	78.5775	1.7685	0.428614	4.12609	3.6898e-05	0.000974113	NM_001288725	ELP4	0.40289	0.239193	0.887751	0.207833	0.102918	-1.01393
ENSG00000109944	18.5674	1.08897	0.357495	3.0461	0.0023183	0.0119697	NM_024806	JHY	0.40858	0.0877531	0.47846	0.200907	0.760161	1.91978
ENSG00000110011	129.501	-0.747792	0.289359	-2.58431	0.00975748	0.0334719	NM_001307980	DNAJC4	0.139435	0.830743	0.999868	1.05087	0.975076	-0.107991
ENSG00000110025	119.032	1.37188	0.566105	2.42337	0.0153772	0.0469931	NM_013306	SNX15	0.712835	0.994801	0.999868	0.935742	0.940576	0.00743382
ENSG00000110046	1620.32	-1.02755	0.264697	-3.88199	0.000103607	0.00167204	NM_015104	ATG2A	0.125627	0.80762	0.999868	1.05034	0.97199	-0.111841
ENSG00000110047	2247.71	-0.931802	0.237937	-3.91616	8.99689e-05	0.00155632	NM_001282444	EHD1	0.0948828	0.867766	0.999868	0.921278	0.87975	-0.0665423
ENSG00000110076	264.1	0.867402	0.304336	2.85014	0.00436997	0.0187413	NM_015080	NRXN2	0.127257	0.688014	0.999868	0.921728	0.809776	-0.186819
ENSG00000110104	509.717	-1.12085	0.250396	-4.47632	7.59389e-06	0.00044423	NM_024098	CCDC86	0.100151	0.778883	0.999868	1.02404	0.94437	-0.116846
ENSG00000110169	5.78412	-1.49966	0.507255	-2.95641	0.00311242	0.0148021	NM_000613	HPX	0.273564	0.924069	0.999868	0.930252	0.981231	0.0769706
ENSG00000110200	626.404	-0.911175	0.250722	-3.63421	0.000278834	0.00302718	NM_001278485	ANAPC15	0.111265	0.780376	0.999868	1.02614	0.943365	-0.121336
ENSG00000110218	171.592	0.867446	0.301791	2.87433	0.00404891	0.0177773	NM_015368	PANX1	0.23292	0.294874	0.999868	0.485343	0.772907	0.67129
ENSG00000110237	1063.88	-0.716854	0.188661	-3.7997	0.000144873	0.00204263	NM_014786	ARHGEF17	0.0656877	0.411681	0.999868	0.024142	0.0189362	-0.350398
ENSG00000110324	17.578	-1.13758	0.368958	-3.08323	0.00204769	0.0109257	NM_001558	IL10RA	0.142752	0.877247	0.999868	1.05029	0.981837	-0.0972297
ENSG00000110395	497.609	0.718843	0.248961	2.88737	0.00388474	0.0172617	NM_005188	CBL	0.638625	0.0258583	0.214062	0.0381666	0.199487	2.38591
ENSG00000110429	256.352	1.16714	0.316621	3.68623	0.000227605	0.00267997	NM_012175	FBXO3	0.327074	0.586401	0.999868	0.610149	0.815454	0.418441
ENSG00000110442	1152.14	-0.860134	0.213663	-4.02566	5.68155e-05	0.00124174	NM_001101653	COMMD9	0.0955322	0.627664	0.999868	0.0207398	0.0178305	-0.218049
ENSG00000110497	356.023	-0.836649	0.286108	-2.92425	0.00345292	0.0159052	NM_001267782	AMBRA1	0.146031	0.834236	0.999868	1.03939	0.966454	-0.104969
ENSG00000110628	106.583	-0.917863	0.279289	-3.28643	0.00101466	0.00675729	NM_001315501	SLC22A18	0.121839	0.867863	0.999868	1.03565	0.980457	-0.0790095
ENSG00000110651	3805.24	-1.45101	0.30129	-4.81597	1.46485e-06	0.000176629	NM_001297649	CD81	0.17223	0.836066	0.999868	1.0479	0.970323	-0.110966
ENSG00000110696	2754.79	0.751151	0.192144	3.90932	9.25577e-05	0.00156941	NM_014267	C11orf58	0.0512356	0.0060037	0.078405	0.00613658	0.00278733	-1.13855
ENSG00000110697	224.286	-0.813207	0.30443	-2.67124	0.00755707	0.0278359	NM_001130848	PITPNM1	0.166596	0.83932	0.999868	1.0527	0.976007	-0.109129
ENSG00000110713	501.733	1.32978	0.305144	4.35786	1.31342e-05	0.000577119	NM_005387	NUP98	0.232278	0.00616838	0.0799447	0.00579284	0.00712372	0.29836
ENSG00000110717	1149.07	-0.816859	0.239616	-3.40903	0.000651953	0.00504403	NM_002496	NDUFS8	0.0948241	0.792864	0.999868	1.04517	0.971655	-0.105219
ENSG00000110721	1147.06	0.651627	0.244065	2.66989	0.00758763	0.0278968	NM_001277	CHKA	0.752909	0.138932	0.635011	0.222992	0.710626	1.6721
ENSG00000110768	590.427	1.3038	0.403019	3.23507	0.00121612	0.00764929	NM_001142307	GTF2H1	0.454308	0.978877	0.999868	0.0770116	0.0766391	-0.00699462
ENSG00000110811	2442.75	-1.27522	0.300983	-4.23686	2.26668e-05	0.000775617	NM_014262	P3H3	0.17322	0.830746	0.999868	1.05538	0.974498	-0.115036
ENSG00000110851	661.956	0.694476	0.242694	2.86153	0.00421605	0.0182579	NM_012406	PRDM4	0.169152	0.497852	0.999868	0.644807	0.829728	0.363771
ENSG00000110881	233.232	-0.993206	0.261139	-3.80336	0.000142746	0.00202738	NM_001095	ASIC1	0.113399	0.742393	0.999868	1.00677	0.908826	-0.147659
ENSG00000110900	99.089	-0.687725	0.186862	-3.68039	0.000232879	0.00271029	NM_001080509	TSPAN11	0.0335354	0.577495	0.999868	0.90899	0.809687	-0.1669
ENSG00000110906	517.113	1.00957	0.402249	2.50981	0.0120797	0.0392364	NM_001317395	KCTD10	0.223499	0.0489919	0.326435	0.24774	0.105853	-1.22677
ENSG00000110921	1900.03	-1.11967	0.323479	-3.46133	0.00053752	0.00448566	NM_000431	MVK	0.200802	0.86965	0.999868	1.04299	0.976459	-0.0950973
ENSG00000111057	5610.7	-0.778836	0.202648	-3.84329	0.000121396	0.00184911	NM_000224	KRT18	0.0617152	0.755377	0.999868	1.03817	0.968551	-0.100138
ENSG00000111087	239.954	-0.67019	0.152403	-4.39748	1.09515e-05	0.000537716	NM_001160045	GLI1	0.0208825	0.67546	0.999868	1.03214	0.969102	-0.0909206
ENSG00000111110	21.764	1.43216	0.463975	3.08671	0.00202387	0.0108313	NM_020700	PPM1H	0.791595	0.104487	0.532661	0.14635	0.684258	2.22512
ENSG00000111144	1088.26	1.1241	0.34781	3.23193	0.00122958	0.00770386	NM_000895	LTA4H	0.250285	0.0161028	0.156144	0.000473003	0.00375432	2.98863
ENSG00000111145	1277.49	0.975451	0.25976	3.7552	0.000173203	0.00226923	NM_001303511	ELK3	0.12042	0.883932	0.999868	0.947787	0.905716	-0.0655037
ENSG00000111186	123.438	-0.832788	0.281245	-2.96107	0.00306568	0.0146388	NM_030775	WNT5B	0.141137	0.376908	0.999868	1.02185	0.749716	-0.446763
ENSG00000111199	273.346	-0.939829	0.276341	-3.40097	0.000671465	0.00513686	NM_001177428	TRPV4	0.131478	0.80654	0.999868	1.05404	0.971563	-0.117547
ENSG00000111203	212.296	-0.726891	0.249923	-2.90846	0.00363216	0.0164529	NM_018463	ITFG2	0.100501	0.26686	0.946766	0.329176	0.487447	0.56639
ENSG00000111231	227.365	1.42024	0.284937	4.9844	6.21539e-07	0.000115966	NM_001164372	GPN3	0.262607	0.419604	0.999868	0.039074	0.0590991	0.596927
ENSG00000111245	1503.47	-0.800724	0.245352	-3.26357	0.00110017	0.00711956	NM_000432	MYL2	0.106882	0.57723	0.999868	0.934038	0.792939	-0.23627
ENSG00000111276	998.777	0.828167	0.328925	2.5178	0.011809	0.0386012	NM_004064	CDKN1B	0.182676	0.933956	0.999868	0.910995	0.882727	-0.0454757
ENSG00000111321	2641.35	-0.83712	0.213574	-3.91957	8.87059e-05	0.00154387	NM_001270987	LTBR	0.0710856	0.773863	0.999868	1.03907	0.969936	-0.0993265
ENSG00000111361	409.823	0.730717	0.264299	2.76473	0.00569695	0.0226511	NM_001414	EIF2B1	0.0921464	0.95994	0.999868	0.939628	0.927303	-0.0190496
ENSG00000111554	50.6069	1.13629	0.319492	3.55655	0.000375757	0.00359627	NM_001205028	MDM1	0.220765	0.290415	0.993603	0.434253	0.736043	0.761255
ENSG00000111581	132.072	1.09671	0.302024	3.6312	0.000282106	0.00304043	NM_020401	NUP107	0.193849	0.227727	0.866796	0.213225	0.361101	0.760027
ENSG00000111615	840.67	0.887828	0.304324	2.91738	0.00352987	0.016138	NM_007043	KRR1	0.148332	0.234502	0.880147	0.0155296	0.00926391	-0.745328
ENSG00000111640	81966.1	-1.19054	0.293191	-4.06064	4.89382e-05	0.00114588	NM_001256799	GAPDH	0.159629	0.803692	0.999868	1.05787	0.967946	-0.128168
ENSG00000111653	887.98	-0.616468	0.168863	-3.65069	0.000261538	0.00290826	NM_001127582	ING4	0.0770914	0.456557	0.999868	0.0397715	0.0319675	-0.315131
ENSG00000111664	23.0823	-1.51535	0.344591	-4.39755	1.09481e-05	0.000537716	NM_001297571	GNB3	0.0982913	0.860583	0.999868	1.03	0.955596	-0.108166
ENSG00000111666	438.191	1.14848	0.367394	3.12602	0.00177188	0.00987626	NM_020244	CHPT1	0.245746	0.956141	0.999868	0.971935	0.948761	-0.0348148
ENSG00000111667	2394.79	-0.598456	0.227001	-2.63635	0.00838021	0.0299898	NM_001098536	USP5	0.0712995	0.760033	0.999868	1.03265	0.959613	-0.105834
ENSG00000111669	14483.1	-0.656858	0.202628	-3.24169	0.00118822	0.00752452	NM_000365	TPI1	0.0475738	0.595672	0.999868	0.0582816	0.0646339	0.149251
ENSG00000111671	557.029	-0.653936	0.218645	-2.99085	0.00278199	0.0136822	NM_001146316	SPSB2	0.069766	0.766583	0.999868	1.04066	0.968555	-0.103587
ENSG00000111696	138.004	0.617803	0.246326	2.50807	0.0121392	0.0393441	NM_001031701	NT5DC3	0.0763897	0.915192	0.999868	0.879156	0.856818	-0.0371303
ENSG00000111711	428.515	0.844343	0.316129	2.67088	0.00756522	0.0278433	NM_016072	GOLT1B	0.540906	0.640587	0.999868	0.0244584	0.0349096	0.513292
ENSG00000111729	3.86748	1.48916	0.548178	2.71656	0.00659643	0.0251986	NM_016184	CLEC4A	0.297216	0.892878	0.999868	0.833759	0.956247	0.197753
ENSG00000111731	97.1788	1.95373	0.392222	4.98118	6.31969e-07	0.000116684	NM_001286173	C2CD5	0.982191	0.0157622	0.153711	0.0581309	0.623629	3.42331
ENSG00000111752	227.006	1.09508	0.255795	4.2811	1.85975e-05	0.000698286	NM_004426	PHC1	0.145612	0.656297	0.999868	0.684348	0.802364	0.229527
ENSG00000111785	80.4362	0.83473	0.290256	2.87584	0.00402949	0.0177184	NM_018157	RIC8B	0.174712	0.538776	0.999868	0.0922652	0.0657364	-0.489093
ENSG00000111799	81.7727	1.34098	0.333252	4.02391	5.72386e-05	0.00124754	NM_004370	COL12A1	0.367548	0.0683477	0.408428	0.177659	0.525523	1.56464
ENSG00000111802	192.706	1.86012	0.369498	5.03418	4.79906e-07	0.000100074	NM_016614	TDP2	0.98384	0.32084	0.999868	0.338136	0.832367	1.29962
ENSG00000111817	160.835	0.857523	0.251406	3.41091	0.000647471	0.00502262	NM_001080976	DSE	0.129154	0.853938	0.999868	0.550073	0.589372	0.0995566
ENSG00000111843	124.577	0.846081	0.296556	2.85302	0.00433058	0.0186129	NM_001165258	TMEM14C	0.151853	0.502957	0.999868	0.0184585	0.02703	0.550275
ENSG00000111911	220.696	0.683588	0.216652	3.15524	0.00160365	0.009239	NM_138571	HINT3	0.0377554	0.0242836	0.205825	0.385769	0.248575	-0.634055
ENSG00000112079	2891.9	-0.706236	0.21802	-3.23932	0.00119813	0.007563	NM_001305102	STK38	0.0736118	0.77982	0.999868	0.996233	0.930656	-0.098236
ENSG00000112175	130.481	0.737373	0.250422	2.94453	0.00323448	0.0151893	NM_021073	BMP5	0.0852676	0.815964	0.999868	0.813758	0.762405	-0.094043
ENSG00000112182	70.3415	1.15296	0.324855	3.54916	0.000386468	0.00365341	NM_001170794	BACH2	0.139086	0.528795	0.999868	0.0614236	0.0447307	-0.457528
ENSG00000112183	151.929	0.865968	0.272509	3.17776	0.00148418	0.00878368	NM_001143941	RBM24	0.385613	0.117853	0.578593	0.221266	0.546331	1.30399
ENSG00000112242	1350.71	1.14646	0.242145	4.73457	2.19515e-06	0.000222337	NM_001243076	E2F3	0.15146	0.468526	0.999868	0.249017	0.321553	0.368812
ENSG00000112245	28280.6	-0.614088	0.200682	-3.06	0.00221336	0.0115796	NM_003463	PTP4A1	0.069949	0.0979001	0.511301	0.00041126	0.000676841	0.718765
ENSG00000112290	137.964	0.79997	0.285178	2.80516	0.00502917	0.0206826	NM_001024934	WASF1	0.139132	0.859063	0.999868	0.86	0.916116	0.0911944
ENSG00000112294	1087.47	0.97046	0.373894	2.59555	0.00944399	0.0327775	NM_001080	ALDH5A1	0.170005	0.00633233	0.0814245	0.32216	0.115791	-1.47625
ENSG00000112306	160746	-0.743407	0.24295	-3.05991	0.00221401	0.0115796	NM_001016	RPS12	0.0902112	0.82463	0.999868	1.03147	0.971851	-0.0858897
ENSG00000112308	864.448	0.652926	0.195156	3.34566	0.000820875	0.00588596	NM_030939	C6orf62	0.116166	0.390977	0.999868	0.364318	0.475627	0.384629
ENSG00000112378	609.346	0.899079	0.340143	2.64324	0.00821163	0.0295716	NM_022121	PERP	0.22435	0.609252	0.999868	0.00268964	0.0032988	0.294528
ENSG00000112425	11.9913	1.40247	0.464676	3.01817	0.00254307	0.0127839	NM_001018041	EPM2A	0.150998	0.767623	0.999868	0.542998	0.391057	-0.473567
ENSG00000112541	147.554	0.773468	0.256062	3.02063	0.00252249	0.0127165	NM_001130690	PDE10A	0.138166	0.0375728	0.272843	0.00147405	0.0129337	3.13329
ENSG00000112559	468.483	-1.09023	0.259389	-4.20309	2.63299e-05	0.000818774	NM_001300804	MDFI	0.112611	0.773801	0.999868	1.05	0.9617	-0.126736
ENSG00000112561	334.976	-1.06801	0.281396	-3.79542	0.000147396	0.0020604	NM_001167827	TFEB	0.137438	0.812664	0.999868	1.05061	0.969582	-0.115788
ENSG00000112576	2789.11	-0.774305	0.197187	-3.92675	8.61031e-05	0.00153231	NM_001136017	CCND3	0.0589365	0.751576	0.999868	1.03953	0.970118	-0.099704
ENSG00000112578	2037.41	-0.689039	0.199753	-3.44946	0.0005617	0.00461787	NM_004053	BYSL	0.0589401	0.7533	0.999868	1.03759	0.968666	-0.0991611
ENSG00000112592	182.124	1.07528	0.263319	4.08355	4.43527e-05	0.00108435	NM_001172085	TBP	0.0676702	0.181591	0.749369	0.96639	0.696129	-0.473252
ENSG00000112624	278.465	1.08176	0.352881	3.06552	0.00217295	0.0114504	NM_001318819	BICRAL	0.287207	0.183584	0.755593	0.0547885	0.107767	0.975974
ENSG00000112640	3833.02	-0.936512	0.239429	-3.91144	9.1746e-05	0.00156215	NM_001270476	PPP2R5D	0.0978577	0.771458	0.999868	1.03273	0.95194	-0.117519
ENSG00000112659	274.364	-0.815175	0.264328	-3.08395	0.00204272	0.0109049	NM_015089	CUL9	0.124377	0.769418	0.999868	1.05083	0.955639	-0.136996
ENSG00000112685	110.724	1.6237	0.42736	3.79938	0.000145059	0.00204263	NM_018303	EXOC2	0.32624	0.56779	0.999868	0.409866	0.570379	0.476768
ENSG00000112697	1513.16	0.967117	0.321874	3.00465	0.00265888	0.0132161	NM_001143958	TMEM30A	0.246542	0.898395	0.999868	0.350659	0.37158	0.0836024
ENSG00000112715	211.847	1.03676	0.387223	2.67741	0.00741935	0.0274891	NM_001025366	VEGFA	0.415178	0.422374	0.999868	0.245996	0.396516	0.688743
ENSG00000112941	252.079	1.25316	0.42042	2.98073	0.00287558	0.0140104	NM_001171805	TENT4A	0.456519	0.785585	0.999868	0.71581	0.846244	0.241498
ENSG00000112964	140.862	0.900788	0.296997	3.03299	0.00242145	0.0123547	NM_000163	GHR	0.114685	0.600184	0.999868	0.0460564	0.0368682	-0.321025
ENSG00000112972	2787.29	0.882772	0.315773	2.79559	0.00518047	0.0211263	NM_001098272	HMGCS1	0.233741	0.0044966	0.0653009	0.00723655	0.00180517	-2.00317
ENSG00000112977	2690.07	0.929901	0.364125	2.5538	0.0106555	0.0357979	NM_001291963	DAP	0.345339	0.867422	0.999868	0.841447	0.918786	0.126855
ENSG00000112984	664.429	1.34198	0.377825	3.55185	0.000382531	0.00363354	NM_005733	KIF20A	0.42231	0.443166	0.999868	0.208156	0.327399	0.653385
ENSG00000113013	1065.17	0.877307	0.216802	4.04658	5.19707e-05	0.00118413	NM_004134	HSPA9	0.0772074	0.017226	0.164889	0.0129884	0.0265784	1.03303
ENSG00000113083	204.144	0.710806	0.258196	2.75297	0.0059058	0.0232365	NM_001178102	LOX	0.136305	0.181301	0.748514	0.116995	0.191551	0.71128
ENSG00000113161	199.978	1.20663	0.335323	3.59839	0.000320188	0.00324676	NM_000859	HMGCR	0.243455	0.745482	0.999868	0.467619	0.543812	0.217775
ENSG00000113194	470.603	0.905329	0.265273	3.41283	0.00064293	0.0050026	NM_014613	FAF2	0.323136	0.641212	0.999868	0.446322	0.568144	0.348172
ENSG00000113209	116.138	1.49355	0.391125	3.81861	0.000134208	0.00195789	NM_015669	PCDHB5	0.330096	0.979321	0.999868	0.958566	0.947509	-0.0167379
ENSG00000113273	150.145	2.23065	0.437818	5.09493	3.48873e-07	7.92791e-05	NM_000046	ARSB	1.11478	0.205423	0.811557	0.249592	0.862779	1.78942
ENSG00000113312	1275.78	-0.597695	0.217818	-2.74401	0.00606946	0.0237092	NM_001282500	TTC1	0.0973275	0.130038	0.613962	0.456055	0.297448	-0.616571
ENSG00000113328	672.056	0.795174	0.2764	2.87689	0.00401615	0.0176685	NM_004060	CCNG1	0.11172	0.8613	0.999868	0.834817	0.880305	0.0765448
ENSG00000113368	4687.62	0.991722	0.303164	3.27124	0.00107077	0.00698798	NM_001198557	LMNB1	0.162826	0.913902	0.999868	0.876578	0.911559	0.0564534
ENSG00000113384	622.381	1.18601	0.371432	3.19308	0.00140765	0.00849365	NM_022130	GOLPH3	0.279097	0.914433	0.999868	0.890919	0.937985	0.0742708
ENSG00000113387	4123.63	0.693723	0.235535	2.94531	0.00322633	0.0151729	NM_006713	SUB1	0.0709354	0.194006	0.783793	0.0227748	0.0164739	-0.467257
ENSG00000113396	23.6266	1.09476	0.381248	2.8715	0.00408524	0.0178945	NM_001017372	SLC27A6	0.265248	0.217121	0.839668	0.359432	0.715211	0.992648
ENSG00000113407	2694.11	0.915925	0.25259	3.62613	0.000287698	0.00308124	NM_001258437	TARS	0.177012	0.250524	0.912937	0.459569	0.709308	0.626129
ENSG00000113430	59.6432	-0.606902	0.225447	-2.692	0.00710258	0.0265878	NM_001278632	IRX4	0.039178	0.743605	0.999868	1.03446	0.95756	-0.111448
ENSG00000113456	1784.61	-0.6349	0.235884	-2.69158	0.00711145	0.0266042	NM_002853	RAD1	0.0984927	0.835238	0.999868	0.0268523	0.0249329	-0.106995
ENSG00000113460	815.848	1.12204	0.302846	3.70497	0.00021142	0.00257554	NM_018321	BRIX1	0.467369	0.341882	0.999868	0.353875	0.635941	0.845655
ENSG00000113569	383.977	0.899721	0.248356	3.62271	0.000291533	0.00309932	NM_001278312	NUP155	0.272727	0.0184223	0.170822	0.0201034	0.0808384	2.0076
ENSG00000113593	170.666	1.44426	0.319473	4.52075	6.1622e-06	0.000399434	NM_001278926	PPWD1	0.545265	0.557719	0.999868	0.507994	0.758009	0.577402
ENSG00000113645	3799.78	-0.764237	0.235598	-3.24382	0.00117937	0.0074893	NM_001161661	WWC1	0.0930531	0.00620018	0.0802371	0.00859629	0.0192191	1.16076
ENSG00000113648	6257.44	1.06142	0.323911	3.2769	0.00104954	0.00691649	NM_001040158	H2AFY	0.188525	0.936825	0.999868	0.847986	0.874529	0.0444659
ENSG00000113719	2369.52	0.968961	0.332313	2.9158	0.00354773	0.0162029	NM_001031711	ERGIC1	0.369974	0.443342	0.999868	0.498944	0.757994	0.603309
ENSG00000113721	37.2106	1.2279	0.464311	2.64456	0.00817972	0.0294926	NM_002609	PDGFRB	0.476487	0.957801	0.999868	0.965929	0.937641	-0.0428813
ENSG00000113761	1624.92	-1.07955	0.230815	-4.67714	2.90908e-06	0.000265791	NM_001308213	ZNF346	0.0703585	0.963952	0.999868	0.842252	0.85132	0.0154498
ENSG00000113763	8.54962	1.91864	0.559239	3.43081	0.000601774	0.00479822	NM_133369	UNC5A	1.07997	0.98405	0.999868	0.946957	0.952913	0.00904547
ENSG00000113810	2302.55	0.821675	0.230939	3.55797	0.000373726	0.00358659	NM_001002800	SMC4	0.135307	0.640781	0.999868	0.247632	0.289293	0.224333
ENSG00000113811	856.226	0.958419	0.245346	3.90639	9.36854e-05	0.00158299	NM_021237	SELENOK	0.0907449	0.529868	0.999868	0.25396	0.214072	-0.246504
ENSG00000114026	955.934	-0.58585	0.147626	-3.96847	7.23348e-05	0.00140431	NM_002542	OGG1	0.0391324	0.721827	0.999868	1.03483	0.969985	-0.0933565
ENSG00000114098	387.942	0.866565	0.227575	3.80782	0.0001402	0.00200406	NM_001267041	ARMC8	0.335448	0.141409	0.643448	0.106675	0.0471147	-1.17897
ENSG00000114127	199.852	0.636169	0.162517	3.91448	9.06003e-05	0.00155632	NM_001282857	XRN1	0.0230367	0.739326	0.999868	0.20582	0.197519	-0.0593933
ENSG00000114166	32.5161	1.95899	0.479245	4.08765	4.35759e-05	0.0010774	NM_003884	KAT2B	0.802979	0.584474	0.999868	0.467869	0.766206	0.711626
ENSG00000114315	860.364	1.48456	0.51543	2.88023	0.0039738	0.0175475	NM_005524	HES1	0.492452	0.976931	0.999868	0.419786	0.412735	-0.0244381
ENSG00000114346	399.026	0.920043	0.273038	3.36965	0.00075263	0.00554002	NM_001258315	ECT2	0.123511	0.94816	0.999868	0.437467	0.448185	0.0349188
ENSG00000114353	4961.74	-0.696522	0.185395	-3.75696	0.00017199	0.00226204	NM_001166425	GNAI2	0.0470963	0.440396	0.999868	0.380922	0.442625	0.216589
ENSG00000114388	792.341	-0.945726	0.245788	-3.84773	0.000119215	0.0018311	NM_006545	NPRL2	0.0991761	0.794846	0.999868	1.04517	0.970537	-0.106884
ENSG00000114480	260.239	1.24009	0.35739	3.46985	0.00052074	0.00439948	NM_000158	GBE1	0.255942	0.942687	0.999868	0.405094	0.420549	0.0540163
ENSG00000114520	396.324	0.911741	0.219052	4.16222	3.15165e-05	0.000902472	NM_003794	SNX4	0.0825486	0.677054	0.999868	0.55165	0.616376	0.160056
ENSG00000114529	76.999	1.20034	0.306213	3.91996	8.85622e-05	0.00154355	NM_001171747	C3orf52	0.354879	0.464648	0.999868	0.542548	0.823043	0.601218
ENSG00000114544	528.351	0.953754	0.368663	2.58706	0.00967977	0.0333153	NM_001008485	SLC41A3	0.317066	0.987422	0.999868	0.966183	0.958829	-0.0110236
ENSG00000114573	573.025	0.850402	0.280762	3.0289	0.00245446	0.0124728	NM_001690	ATP6V1A	0.591226	0.231405	0.875163	0.276836	0.635538	1.19895
ENSG00000114646	115.428	1.3876	0.536647	2.58569	0.00971839	0.0333839	NM_001206942	CSPG5	0.678994	0.971869	0.999868	0.916344	0.942803	0.041067
ENSG00000114650	3060.2	-0.718307	0.226467	-3.1718	0.00151499	0.00888298	NM_001320044	SCAP	0.0756858	0.840191	0.999868	1.02397	0.974271	-0.0717727
ENSG00000114686	2624.7	0.763283	0.265475	2.87516	0.00403819	0.0177434	NM_007208	MRPL3	0.146286	0.260566	0.935179	0.114098	0.168421	0.561802
ENSG00000114738	1415.46	-0.684879	0.169577	-4.03874	5.37385e-05	0.0012026	NM_001243925	MAPKAPK3	0.044646	0.494362	0.999868	0.84906	0.744915	-0.188791
ENSG00000114742	207.324	0.634131	0.253715	2.49938	0.0124409	0.0400283	NM_001303402	WDR48	0.105059	0.810041	0.999868	0.628275	0.587198	-0.097548
ENSG00000114744	275.538	1.16317	0.312242	3.72522	0.000195143	0.00244101	NM_016094	COMMD2	0.136086	0.677349	0.999868	0.171655	0.147621	-0.217614
ENSG00000114779	1333.59	-0.911184	0.260797	-3.49384	0.000476125	0.00418824	NM_001146314	ABHD14B	0.119545	0.78591	0.999868	1.05053	0.965388	-0.121932
ENSG00000114784	396.97	1.14628	0.342411	3.34766	0.000814971	0.00586018	NM_005875	EIF1B	0.187072	0.987961	0.999868	0.633727	0.6309	-0.00645091
ENSG00000114867	11892.7	1.32757	0.312859	4.24335	2.20209e-05	0.000761141	NM_001194946	EIF4G1	0.177655	0.841598	0.999868	0.850497	0.917105	0.10878
ENSG00000114902	741.608	0.793251	0.306954	2.58427	0.00975865	0.0334719	NM_014041	SPCS1	0.291409	0.800013	0.999868	0.723483	0.81853	0.178076
ENSG00000114904	106.357	0.723175	0.258907	2.79319	0.0052191	0.0212095	NM_001193533	NEK4	0.208199	0.347155	0.999868	0.360062	0.555262	0.624921
ENSG00000114923	69.6725	-0.930569	0.312556	-2.97728	0.00290815	0.0141186	NM_005070	SLC4A3	0.154252	0.745612	0.999868	1.03498	0.915865	-0.176399
ENSG00000114933	151.957	0.912529	0.27187	3.35649	0.000789399	0.00572274	NM_017759	INO80D	0.169281	0.416653	0.999868	0.444406	0.606385	0.448357
ENSG00000114978	1325.59	1.57739	0.334258	4.71908	2.36912e-06	0.000233521	NM_001317110	MOB1A	0.277766	0.248046	0.908566	0.137748	0.239421	0.797512
ENSG00000114982	2254.96	-0.711621	0.200501	-3.54922	0.000386368	0.00365341	NM_001115016	KANSL3	0.0611537	0.723354	0.999868	1.03001	0.951989	-0.113641
ENSG00000114988	221.136	-0.892552	0.201084	-4.4387	9.05038e-06	0.000493594	NM_001142292	LMAN2L	0.0441883	0.769336	0.999868	0.981319	0.924148	-0.086599
ENSG00000114993	128.317	-0.660981	0.22341	-2.9586	0.00309042	0.0147331	NM_001015055	RTKN	0.0608929	0.803148	0.999868	1.03476	0.974261	-0.0869133
ENSG00000115009	32.9687	1.84945	0.557303	3.31858	0.000904769	0.00627427	NM_001130046	CCL20	1.39938	0.516401	0.999868	0.402502	0.858256	1.09241
ENSG00000115020	134.765	0.769611	0.209881	3.66689	0.000245521	0.00279323	NM_001178000	PIKFYVE	0.69785	0.492172	0.999868	0.465661	0.878771	0.916208
ENSG00000115042	322.834	-0.988721	0.251006	-3.93904	8.18082e-05	0.00149336	NM_016044	FAHD2A	0.113597	0.830171	0.999868	1.04366	0.976832	-0.0954634
ENSG00000115084	235.224	0.639457	0.248718	2.57101	0.0101401	0.0344582	NM_025181	SLC35F5	0.0865051	0.0328398	0.252065	0.602088	0.333817	-0.850919
ENSG00000115109	78.057	0.717633	0.246197	2.91488	0.00355829	0.0162344	NM_001184937	EPB41L5	0.0652135	0.609754	0.999868	0.822379	0.718907	-0.193998
ENSG00000115128	2008.48	1.04308	0.305807	3.41092	0.000647441	0.00502262	NM_016047	SF3B6	0.148215	0.928044	0.999868	0.965718	0.936067	-0.0449908
ENSG00000115137	72.2038	0.722123	0.269411	2.68038	0.00735388	0.0272979	NM_001198559	DNAJC27	0.151201	0.178699	0.741362	0.233775	0.399019	0.771337
ENSG00000115145	157.873	0.94503	0.329179	2.87087	0.00409343	0.0179062	NM_005843	STAM2	0.2004	0.764668	0.999868	0.0512627	0.0446389	-0.199608
ENSG00000115163	1028.67	1.45307	0.350332	4.1477	3.35828e-05	0.000935855	NM_001042426	CENPA	0.327891	0.413812	0.999868	0.521292	0.794553	0.608053
ENSG00000115183	102.994	0.963745	0.246243	3.9138	9.08543e-05	0.00155632	NM_001145909	TANC1	0.137335	0.0415117	0.292219	0.337359	0.702909	1.05905
ENSG00000115194	4052.2	-1.16948	0.211973	-5.51714	3.44561e-08	1.5836e-05	NM_001318949	SLC30A3	0.0702628	0.792578	0.999868	1.03638	0.973561	-0.0902081
ENSG00000115216	27638.8	-0.821255	0.224992	-3.65015	0.000262085	0.00291149	NM_001321357	NRBP1	0.0843802	0.788381	0.999868	1.03859	0.968602	-0.100646
ENSG00000115226	37.2494	-0.66803	0.26987	-2.47538	0.0133094	0.0421417	NM_022823	FNDC4	0.0609757	0.958827	0.999868	0.903235	0.91313	0.0157194
ENSG00000115257	98.7846	-1.32556	0.317812	-4.1709	3.03403e-05	0.000878729	NM_017573	PCSK4	0.166355	0.835509	0.999868	1.05254	0.971187	-0.116055
ENSG00000115268	305.612	-1.18884	0.255934	-4.64512	3.39884e-06	0.000289636	NM_001018	RPS15	0.105509	0.808704	0.999868	1.0415	0.968817	-0.104369
ENSG00000115282	339.711	-0.854369	0.256001	-3.33737	0.000845751	0.00602746	NM_022492	TTC31	0.108727	0.806668	0.999868	1.02646	0.953291	-0.106687
ENSG00000115289	48.5169	0.773884	0.244508	3.16507	0.00155047	0.00901938	NM_032673	PCGF1	0.0447905	0.823511	0.999868	1.00212	0.951382	-0.0749658
ENSG00000115290	17.1979	1.27574	0.342787	3.72167	0.000197911	0.00245829	NM_004490	GRB14	0.12608	0.281542	0.975717	0.405084	0.682602	0.752823
ENSG00000115297	379.57	-0.668157	0.174612	-3.82652	0.000129968	0.0019086	NM_016170	TLX2	0.0389142	0.335131	0.999868	0.384633	0.461362	0.262418
ENSG00000115306	1651.31	-0.64125	0.23491	-2.72977	0.00633784	0.0244479	NM_003128	SPTBN1	0.0753535	0.392253	0.999868	0.00339977	0.00218873	-0.63534
ENSG00000115307	6966.09	-1.17405	0.26523	-4.42656	9.57487e-06	0.000511188	NM_181575	AUP1	0.126698	0.800283	0.999868	1.05348	0.971872	-0.116327
ENSG00000115355	912.192	0.660637	0.24099	2.74135	0.00611876	0.0238258	NM_001135597	CCDC88A	0.174622	0.151738	0.671804	0.00631935	0.0128208	1.02063
ENSG00000115364	1005.66	1.44576	0.437853	3.30194	0.000960184	0.00650832	NM_014763	MRPL19	0.280987	0.406736	0.999868	0.362489	0.244436	-0.56848
ENSG00000115368	492.282	1.58902	0.512146	3.10266	0.00191787	0.0104598	NM_001303096	WDR75	0.878165	0.750769	0.999868	0.693678	0.907025	0.386875
ENSG00000115392	463.436	0.734379	0.303638	2.4186	0.0155802	0.0474828	NM_001114636	FANCL	0.1593	0.744344	0.999868	0.821647	0.730607	-0.169423
ENSG00000115419	711.298	0.845219	0.195036	4.33365	1.46659e-05	0.000609109	NM_001256310	GLS	0.0518502	0.77179	0.999868	0.683748	0.644646	-0.0849573
ENSG00000115425	70.4673	0.832596	0.289536	2.87563	0.00403228	0.0177262	NM_018441	PECR	0.0958738	0.551559	0.999868	0.614319	0.515779	-0.252233
ENSG00000115446	330.151	1.20993	0.345468	3.50229	0.000461282	0.00411279	NM_014044	UNC50	0.681648	0.14345	0.650404	0.212078	0.636757	1.58615
ENSG00000115504	267.025	0.803471	0.182827	4.3947	1.10925e-05	0.00054164	NM_001142614	EHBP1	0.275919	0.0183413	0.170428	0.155828	0.492605	1.66048
ENSG00000115514	495.073	0.667423	0.248964	2.6808	0.00734455	0.0272747	NM_005783	TXNDC9	0.106774	0.623907	0.999868	0.345974	0.299045	-0.210302
ENSG00000115520	348.464	1.06253	0.250439	4.24268	2.20865e-05	0.000761141	NM_001320818	COQ10B	0.391088	0.00723529	0.0886129	0.0178476	0.0968853	2.44055
ENSG00000115526	679.9	-0.881423	0.243799	-3.61537	0.000299919	0.00314374	NM_004854	CHST10	0.0984046	0.801087	0.999868	1.0429	0.970881	-0.103239
ENSG00000115539	149.609	1.14802	0.280855	4.0876	4.3586e-05	0.0010774	NM_024065	PDCL3	0.638208	0.00900841	0.103003	0.0832719	0.605562	2.86237
ENSG00000115540	1278.42	0.861031	0.24928	3.45407	0.000552191	0.00456723	NM_001100819	MOB4	0.1262	0.893682	0.999868	0.00529908	0.00599573	0.178196
ENSG00000115548	179.708	1.43502	0.388509	3.69366	0.000221047	0.00263665	NM_001146688	KDM3A	0.603179	0.632536	0.999868	0.60723	0.853188	0.490619
ENSG00000115652	6222.4	-0.6295	0.156035	-4.03434	5.47558e-05	0.00121622	NM_001253875	UXS1	0.030851	0.599754	0.999868	0.967605	0.89075	-0.119397
ENSG00000115661	1808.13	-0.998865	0.256439	-3.89513	9.81456e-05	0.00162734	NM_001008910	STK16	0.0994786	0.514763	0.999868	0.0252548	0.0304938	0.271956
ENSG00000115685	1003.47	-0.728691	0.213657	-3.41057	0.000648277	0.00502436	NM_001282409	PPP1R7	0.0587358	0.49324	0.999868	0.177841	0.207032	0.21927
ENSG00000115758	2640.76	0.9562	0.357368	2.67568	0.00745783	0.0275856	NM_001287188	ODC1	0.234314	0.90752	0.999868	0.996457	0.947531	-0.0726349
ENSG00000115841	55.7255	0.861368	0.271494	3.1727	0.00151031	0.00886511	NM_001170791	RMDN2	0.155927	0.0124773	0.130397	0.480511	0.17616	-1.44768
ENSG00000115875	2751.47	0.706291	0.259984	2.71667	0.00659419	0.0251955	NM_001031684	SRSF7	0.0743253	0.321587	0.999868	0.144791	0.11356	-0.350521
ENSG00000115884	7244.35	-0.649452	0.232318	-2.79553	0.00518141	0.0211263	NM_001006946	SDC1	0.130672	0.0637495	0.388161	0.967735	0.530532	-0.867171
ENSG00000115902	162.573	-0.627205	0.18422	-3.40465	0.000662489	0.00508999	NM_001193493	SLC1A4	0.0290663	0.616033	0.999868	0.479826	0.522524	0.122988
ENSG00000115904	257.535	0.798535	0.282801	2.82366	0.00474782	0.0198901	NM_005633	SOS1	0.406688	0.243974	0.899172	0.214009	0.423855	0.985901
ENSG00000115944	4003.59	1.21708	0.407185	2.989	0.00279888	0.0137424	NM_001319036	COX7A2L	0.354544	0.95078	0.999868	0.930462	0.900407	-0.0473713
ENSG00000115966	103.399	1.10182	0.243732	4.52064	6.16536e-06	0.000399434	NM_001256090	ATF2	0.0550454	0.45028	0.999868	0.633041	0.532469	-0.2496
ENSG00000115998	46.9441	-0.68816	0.250839	-2.74343	0.00608003	0.0237335	NM_017880	C2orf42	0.0560838	0.767784	0.999868	1.03444	0.958003	-0.110749
ENSG00000116017	566.88	0.891869	0.255888	3.48539	0.000491419	0.00424898	NM_005224	ARID3A	0.240589	0.583743	0.999868	0.595572	0.761218	0.354033
ENSG00000116044	460.908	0.858993	0.247236	3.47439	0.000512022	0.00436366	NM_001145412	NFE2L2	0.474818	0.0657932	0.396867	0.167326	0.531001	1.66605
ENSG00000116106	11.9532	0.982573	0.367061	2.67686	0.00743147	0.0275168	NM_001304536	EPHA4	0.178335	0.0592744	0.368852	0.125047	0.442691	1.82383
ENSG00000116117	117.139	1.14377	0.2874	3.97971	6.8999e-05	0.0013682	NM_001302769	PARD3B	0.609191	0.106852	0.540935	0.202536	0.653604	1.69024
ENSG00000116171	285.185	1.51825	0.354589	4.28172	1.85457e-05	0.000698286	NM_001007098	SCP2	0.228435	0.75722	0.999868	0.227911	0.180188	-0.338969
ENSG00000116199	1187.12	1.13782	0.293855	3.87204	0.000107928	0.00171785	NM_001324310	FAM20B	0.177149	0.665668	0.999868	0.569384	0.670902	0.236701
ENSG00000116209	1012.34	1.12321	0.351148	3.19869	0.00138054	0.00836295	NM_001305043	TMEM59	0.213791	0.72683	0.999868	0.0040125	0.0034948	-0.199292
ENSG00000116260	2721.26	-0.827933	0.224306	-3.69109	0.000223291	0.00264934	NM_001004128	QSOX1	0.0845849	0.806033	0.999868	1.03729	0.972888	-0.0924746
ENSG00000116266	155.04	0.835189	0.230273	3.62695	0.000286787	0.00307334	NM_007269	STXBP3	0.49488	0.00325416	0.0529002	0.0398892	0.308974	2.95342
ENSG00000116273	891.742	0.928187	0.364821	2.54423	0.010952	0.0365584	NM_153812	PHF13	0.328922	0.849897	0.999868	0.821523	0.905837	0.140951
ENSG00000116337	1522	-0.712866	0.191338	-3.72569	0.000194782	0.00243993	NM_001257360	AMPD2	0.0541115	0.74447	0.999868	1.03836	0.969587	-0.0988692
ENSG00000116350	572.175	0.61147	0.194738	3.13996	0.00168971	0.00956702	NM_005626	SRSF4	0.293648	0.0148322	0.147239	0.054571	0.184699	1.75897
ENSG00000116396	434.814	-0.809287	0.235746	-3.43287	0.000597223	0.00478183	NM_001039574	KCNC4	0.128058	0.400545	0.999868	0.740318	0.56239	-0.396574
ENSG00000116489	3955.97	0.897147	0.270353	3.31842	0.000905272	0.00627485	NM_006135	CAPZA1	0.106453	0.972615	0.999868	0.666021	0.659479	-0.0142424
ENSG00000116521	389.949	-0.850099	0.224649	-3.78411	0.000154258	0.00211198	NM_005698	SCAMP3	0.0807906	0.775561	0.999868	1.04324	0.9682	-0.107694
ENSG00000116539	346.147	0.837488	0.21819	3.83834	0.000123871	0.00187406	NM_018489	ASH1L	0.537187	0.04465	0.307057	0.0543508	0.214797	1.9826
ENSG00000116560	5547.7	0.849718	0.257661	3.29781	0.000974429	0.0065722	NM_005066	SFPQ	0.328688	0.473139	0.999868	0.554567	0.801674	0.531654
ENSG00000116584	77.1009	1.45695	0.403543	3.6104	0.000305723	0.0031718	NM_001162383	ARHGEF2	0.716461	0.709515	0.999868	0.581229	0.782743	0.429433
ENSG00000116604	576.441	1.43636	0.399766	3.59301	0.00032688	0.00329476	NM_001271629	MEF2D	0.877266	0.590227	0.999868	0.452811	0.713016	0.655026
ENSG00000116649	2677.84	-1.0871	0.253873	-4.28205	1.85182e-05	0.000698286	NM_003132	SRM	0.110568	0.796651	0.999868	1.04841	0.970829	-0.110919
ENSG00000116661	389.235	-0.95324	0.234721	-4.06116	4.88287e-05	0.00114483	NM_012168	FBXO2	0.0847802	0.805652	0.999868	1.03918	0.973156	-0.0947003
ENSG00000116667	1249.45	0.677173	0.246198	2.75052	0.00595011	0.0233538	NM_030806	C1orf21	0.143116	0.0880118	0.479348	0.00165665	0.00447496	1.43361
ENSG00000116685	2834.96	1.19558	0.363319	3.29073	0.000999287	0.00669402	NM_138346	KIAA2013	0.449475	0.895399	0.999868	0.872194	0.943928	0.114028
ENSG00000116691	642.553	-1.06223	0.305623	-3.47563	0.000509649	0.00435141	NM_021933	MIIP	0.17376	0.813443	0.999868	1.05904	0.969069	-0.128089
ENSG00000116698	561.582	1.08312	0.322304	3.36055	0.00077787	0.00566698	NM_001174061	SMG7	0.276389	0.544014	0.999868	0.61066	0.814557	0.415647
ENSG00000116704	134.732	0.78398	0.272991	2.87182	0.00408116	0.0178923	NM_015139	SLC35D1	0.115028	0.810026	0.999868	0.0584881	0.0538623	-0.118868
ENSG00000116791	747.797	0.917296	0.37295	2.45957	0.0139105	0.0435162	NM_001130042	CRYZ	0.273699	0.998469	0.999868	0.934358	0.935456	0.00169406
ENSG00000116898	1621.51	-0.698904	0.203476	-3.43482	0.000592943	0.00476437	NM_031280	MRPS15	0.0593305	0.748422	0.999868	1.03898	0.968187	-0.101806
ENSG00000116922	112.345	0.793101	0.286735	2.76597	0.0056753	0.0225954	NM_001303030	C1orf109	0.324019	0.506017	0.999868	0.36223	0.5344	0.561012
ENSG00000116990	80.2127	1.02082	0.328195	3.11041	0.00186826	0.0102523	NM_001033081	MYCL	0.137552	0.837278	0.999868	0.916424	0.853695	-0.102294
ENSG00000117016	691.311	-1.11953	0.284987	-3.92835	8.55303e-05	0.00152671	NM_014747	RIMS3	0.134029	0.361535	0.999868	0.292602	0.395649	0.435279
ENSG00000117133	717.608	0.631785	0.201658	3.13295	0.0017306	0.00972571	NM_025065	RPF1	0.135959	0.330371	0.999868	0.0110894	0.0171588	0.629761
ENSG00000117143	399.702	0.825117	0.266943	3.09099	0.00199492	0.0107569	NM_001324113	UAP1	0.0868188	0.843309	0.999868	0.951849	0.903209	-0.0756719
ENSG00000117151	90.1863	0.979744	0.318526	3.07587	0.00209889	0.0111403	NM_004388	CTBS	0.212436	0.184284	0.757654	0.0266027	0.0611989	1.20193
ENSG00000117298	3959.09	-0.630141	0.188107	-3.3499	0.000808405	0.00582315	NM_001113347	ECE1	0.0429218	0.684587	0.999868	0.983725	0.912153	-0.108979
ENSG00000117335	180.452	0.809003	0.2467	3.27931	0.00104063	0.0068697	NM_002389	CD46	0.161445	0.461728	0.999868	0.459743	0.60782	0.402817
ENSG00000117399	3688.6	-0.760746	0.2188	-3.4769	0.000507246	0.00434554	NM_001255	CDC20	0.0702073	0.787508	0.999868	1.03321	0.969068	-0.0924568
ENSG00000117411	17488.6	-0.758593	0.21993	-3.44924	0.000562158	0.0046195	NM_001005417	B4GALT2	0.0726363	0.802472	0.999868	1.03269	0.97222	-0.0870521
ENSG00000117419	266.051	-0.982059	0.262476	-3.74152	0.000182909	0.00234467	NM_001301698	ERI3	0.112906	0.764382	0.999868	1.05039	0.957249	-0.133956
ENSG00000117448	1200.85	-0.779366	0.245329	-3.17682	0.00148901	0.00879868	NM_001202413	AKR1A1	0.0906744	0.779674	0.999868	1.04566	0.969001	-0.109846
ENSG00000117450	49954.9	-0.999014	0.236253	-4.22858	2.3517e-05	0.000797014	NM_001202431	PRDX1	0.101622	0.614057	0.999868	1.00194	0.867714	-0.207498
ENSG00000117461	2754.07	-0.878402	0.267767	-3.28047	0.00103636	0.00685426	NM_001114172	PIK3R3	0.122597	0.84133	0.999868	0.857829	0.805547	-0.0907212
ENSG00000117475	201.811	0.965442	0.243711	3.96142	7.45055e-05	0.00141849	NM_001320972	BLZF1	0.308449	0.627207	0.999868	0.636083	0.433101	-0.554511
ENSG00000117500	430.093	0.76718	0.25058	3.06162	0.00220145	0.0115338	NM_001167830	TMED5	0.0965028	0.595536	0.999868	0.019712	0.0170063	-0.213005
ENSG00000117519	2565.79	2.25794	0.394313	5.72626	1.02666e-08	7.58234e-06	NM_001286055	CNN3	1.14947	0.160329	0.69161	0.216971	0.846393	1.96383
ENSG00000117528	431.389	1.17666	0.366026	3.21469	0.00130587	0.00804259	NM_001122674	ABCD3	0.128616	0.940556	0.999868	0.966483	0.94385	-0.0341874
ENSG00000117602	168.789	0.69818	0.208097	3.35508	0.000793433	0.00574964	NM_001251977	RCAN3	0.0615923	0.452398	0.999868	0.253143	0.310074	0.292664
ENSG00000117616	712.309	1.32594	0.40075	3.30865	0.000937454	0.00641035	NM_001321772	RSRP1	0.648462	0.73287	0.999868	0.697717	0.893314	0.356526
ENSG00000117640	411.373	-0.695422	0.204478	-3.40097	0.00067148	0.00513686	NM_001099625	MTFR1L	0.067242	0.686295	0.999868	0.990246	0.89919	-0.139161
ENSG00000117984	2208.93	-0.96813	0.277749	-3.48563	0.000490986	0.00424739	NM_001909	CTSD	0.138129	0.846134	0.999868	1.04252	0.977242	-0.0932826
ENSG00000118242	34.0712	1.23131	0.341674	3.60375	0.000313661	0.00321357	NM_018000	MREG	0.344444	0.931607	0.999868	0.0583275	0.0739925	0.343202
ENSG00000118276	69.5199	0.971331	0.317269	3.06154	0.00220199	0.0115338	NM_004775	B4GALT6	0.157547	0.929202	0.999868	0.517093	0.54098	0.0651514
ENSG00000118363	493.047	1.2719	0.522542	2.43406	0.0149305	0.0459211	NM_014752	SPCS2	0.597212	0.0526169	0.339487	0.00612844	0.00096161	-2.672
ENSG00000118402	111.779	0.717904	0.298583	2.40436	0.0162006	0.0489025	NM_022726	ELOVL4	0.168572	0.266147	0.94609	0.107579	0.0659289	-0.70641
ENSG00000118412	102.658	0.629276	0.243613	2.5831	0.00979177	0.0335639	NM_001137667	CASP8AP2	0.22481	0.0370612	0.270561	0.0603887	0.177272	1.55361
ENSG00000118495	81.2068	1.29593	0.299013	4.33403	1.46404e-05	0.000609109	NM_001080951	PLAGL1	0.10213	0.856031	0.999868	0.604088	0.640242	0.0838608
ENSG00000118496	191.389	1.04479	0.272956	3.82767	0.00012936	0.00190441	NM_032145	FBXO30	0.157939	0.00495408	0.0692663	0.0165078	0.0686016	2.0551
ENSG00000118518	77.012	1.57351	0.409299	3.8444	0.000120846	0.00184654	NM_001242844	RNF146	0.561348	0.789412	0.999868	0.084253	0.0747042	-0.17354
ENSG00000118523	7609.18	0.597396	0.205106	2.91262	0.00358409	0.0163066	NM_001901	CCN2	0.0488071	0.917986	0.999868	0.883278	0.901448	0.0293765
ENSG00000118600	155.206	0.869575	0.214284	4.05806	4.94829e-05	0.00115406	NM_001278237	RXYLT1	0.090964	0.375999	0.999868	0.236355	0.311405	0.397834
ENSG00000118640	1866.32	-0.957692	0.253782	-3.77368	0.000160858	0.00217152	NM_003761	VAMP8	0.113245	0.802052	0.999868	1.04739	0.970973	-0.109298
ENSG00000118655	435.51	0.734889	0.249458	2.94594	0.00321974	0.0151538	NM_001319946	DCLRE1B	0.0979111	0.794243	0.999868	0.153471	0.164916	0.103765
ENSG00000118680	8145.07	1.09853	0.289135	3.79938	0.000145058	0.00204263	NM_001144944	MYL12B	1.02705	0.0700646	0.415321	0.117649	0.622388	2.40333
ENSG00000118705	1447.03	-0.832086	0.213347	-3.90015	9.61324e-05	0.00160429	NM_001135771	RPN2	0.0608273	0.879376	0.999868	0.468133	0.483959	0.0479665
ENSG00000118707	366.229	1.43669	0.355994	4.03572	5.44346e-05	0.00121453	NM_001199513	TGIF2	0.701072	0.263732	0.941708	0.329678	0.769484	1.22283
ENSG00000118855	213.104	1.50591	0.382752	3.93444	8.33921e-05	0.00150675	NM_001167903	MFSD1	0.315782	0.959655	0.999868	0.399855	0.391745	-0.0295642
ENSG00000118900	7126.93	-0.801319	0.241137	-3.32309	0.000890253	0.00621331	NM_001079514	UBN1	0.106608	0.523973	0.999868	0.908612	0.754152	-0.268808
ENSG00000118965	32.1144	1.12111	0.329451	3.40298	0.000666559	0.00511019	NM_001006657	WDR35	0.241922	0.385436	0.999868	0.211715	0.356705	0.752606
ENSG00000119013	1136.22	1.43808	0.570273	2.52174	0.0116778	0.0383383	NM_001257102	NDUFB3	1.31445	0.962989	0.999868	0.891321	0.935045	0.0690907
ENSG00000119042	70.8457	0.607298	0.203272	2.98762	0.00281163	0.0137859	NM_001172509	SATB2	0.0250627	0.45695	0.999868	0.502991	0.575487	0.194249
ENSG00000119138	147.21	0.81091	0.221915	3.65415	0.000258036	0.00288561	NM_001206	KLF9	0.0688386	0.0527603	0.33972	0.227007	0.382928	0.754335
ENSG00000119139	490.332	0.746419	0.266737	2.79833	0.00513668	0.0210175	NM_001170414	TJP2	0.131373	0.540341	0.999868	0.600722	0.492208	-0.287429
ENSG00000119326	1245.16	0.647353	0.241208	2.6838	0.00727906	0.027111	NM_001286974	CTNNAL1	0.234223	0.0868334	0.475	0.276502	0.58353	1.07752
ENSG00000119328	53.358	1.34587	0.394245	3.41378	0.000640672	0.00498933	NM_017832	FAM206A	0.39739	0.512823	0.999868	0.562945	0.83837	0.574592
ENSG00000119333	9866.32	-0.906106	0.22341	-4.0558	4.99623e-05	0.00115914	NM_052844	WDR34	0.0831462	0.781665	0.999868	1.04437	0.972248	-0.103235
ENSG00000119522	444.49	-0.658936	0.203104	-3.24433	0.00117728	0.007482	NM_020946	DENND1A	0.0732066	0.806739	0.999868	1.0022	0.943181	-0.0875641
ENSG00000119523	708.865	1.03131	0.34189	3.01651	0.00255707	0.0128469	NM_033087	ALG2	0.127912	0.046622	0.316114	0.143322	0.0742343	-0.949103
ENSG00000119559	1083.88	-0.864072	0.206735	-4.1796	2.92017e-05	0.000854807	NM_152482	C19orf25	0.0876054	0.233383	0.878556	0.0984998	0.0704524	-0.483472
ENSG00000119574	244.72	-0.675646	0.249978	-2.70282	0.00687537	0.0260008	NM_001316978	ZBTB45	0.0992814	0.805199	0.999868	1.04579	0.973233	-0.103737
ENSG00000119599	372.017	-0.66734	0.174709	-3.81972	0.000133603	0.00195068	NM_001163508	DCAF4	0.0411249	0.747473	0.999868	1.00053	0.94074	-0.0888996
ENSG00000119630	116.793	-0.594516	0.22385	-2.65587	0.00791041	0.028791	NM_001207012	PGF	0.0499404	0.831182	0.999868	1.01907	0.972035	-0.0681758
ENSG00000119632	255.564	-0.851854	0.23155	-3.67893	0.000234215	0.0027116	NM_032036	IFI27L2	0.0816281	0.804449	0.999868	1.04023	0.974008	-0.0948919
ENSG00000119640	222.67	0.9642	0.290859	3.315	0.000916418	0.00632043	NM_001107	ACYP1	0.171437	0.919277	0.999868	0.795457	0.826234	0.0547655
ENSG00000119650	115.758	1.00628	0.392891	2.56122	0.0104304	0.0352824	NM_001102564	IFT43	0.453316	0.858075	0.999868	0.825585	0.740949	-0.156043
ENSG00000119669	1308.17	0.927836	0.376877	2.4619	0.0138201	0.0432795	NM_024496	IRF2BPL	0.267177	0.986221	0.999868	0.95753	0.950042	-0.0113269
ENSG00000119673	1219.55	1.19098	0.406553	2.92946	0.00339554	0.0156979	NM_006821	ACOT2	0.328934	0.957594	0.999868	0.984701	0.958289	-0.0392242
ENSG00000119681	856.253	1.19784	0.399267	3.00011	0.00269885	0.0133773	NM_000428	LTBP2	0.509948	0.607222	0.999868	0.577757	0.803569	0.475957
ENSG00000119689	2128.52	-0.644649	0.238924	-2.69813	0.00697299	0.026258	NM_001933	DLST	0.0824634	0.861952	0.999868	1.01878	0.974161	-0.0646111
ENSG00000119711	464.524	0.922086	0.284339	3.24291	0.00118314	0.00750719	NM_001278593	ALDH6A1	0.674942	0.321657	0.999868	0.279139	0.582524	1.06133
ENSG00000119771	123.369	1.32879	0.354527	3.74805	0.000178216	0.00230912	NM_052920	KLHL29	1.47668	0.926492	0.999868	0.819473	0.921191	0.168804
ENSG00000119777	1155.45	-0.946432	0.217993	-4.34158	1.41462e-05	0.000602744	NM_001083590	TMEM214	0.0741483	0.763251	0.999868	1.03603	0.962	-0.106954
ENSG00000119787	371.421	0.930349	0.289835	3.20993	0.00132768	0.00812891	NM_001135673	ATL2	0.216708	0.339785	0.999868	0.0477763	0.0747013	0.64484
ENSG00000119812	2921.94	-0.845266	0.296375	-2.85202	0.00434429	0.0186582	NM_001304538	FAM98A	0.166869	0.810564	0.999868	1.05562	0.966911	-0.12663
ENSG00000119878	767.141	0.845563	0.266496	3.17289	0.00150931	0.00886511	NM_014171	CRIPT	0.224766	0.377865	0.999868	0.000815966	0.00200465	1.29677
ENSG00000119929	67.9278	1.24647	0.438143	2.84489	0.00444268	0.0189353	NM_015960	CUTC	0.383005	0.99403	0.999868	0.942154	0.948433	0.00958262
ENSG00000119953	670.597	0.756173	0.234319	3.22711	0.00125046	0.00779368	NM_005871	SMNDC1	0.197595	0.336823	0.999868	0.37119	0.546908	0.559142
ENSG00000119986	105.527	-0.591049	0.236396	-2.50025	0.0124105	0.039952	NM_021732	AVPI1	0.0705289	0.803428	0.999868	1.036	0.969628	-0.0955267
ENSG00000120008	210.346	1.34428	0.339564	3.95883	7.53179e-05	0.00142629	NM_018117	WDR11	0.674364	0.503844	0.999868	0.508348	0.839941	0.724471
ENSG00000120051	183.579	1.32835	0.414319	3.20611	0.00134542	0.00820489	NM_001008723	CFAP58	0.381119	0.26116	0.936504	0.17179	0.329288	0.938708
ENSG00000120068	31.7692	-0.943568	0.311694	-3.02723	0.00246809	0.0125267	NM_024016	HOXB8	0.112432	0.735423	0.999868	0.987482	0.881241	-0.164217
ENSG00000120071	259.788	0.992804	0.259068	3.83221	0.000126996	0.00189479	NM_001193465	KANSL1	0.265233	0.106606	0.540171	0.263948	0.568072	1.10582
ENSG00000120075	212.639	-1.01621	0.243967	-4.16537	3.10847e-05	0.000892994	NM_002147	HOXB5	0.0941241	0.571795	0.999868	1.01861	0.866909	-0.23265
ENSG00000120093	153.305	0.861303	0.277328	3.10572	0.00189817	0.0103843	NM_002146	HOXB3	0.0964555	0.716496	0.999868	0.930557	0.838557	-0.150185
ENSG00000120129	207.322	1.044	0.417392	2.50125	0.0123755	0.0398684	NM_004417	DUSP1	0.35427	0.974065	0.999868	0.941897	0.926277	-0.0241263
ENSG00000120149	152.269	0.907412	0.257642	3.52199	0.000428316	0.00391941	NM_002449	MSX2	0.169038	0.788937	0.999868	0.393771	0.439536	0.158625
ENSG00000120256	185.255	0.738449	0.298023	2.47783	0.0132185	0.0419514	NM_032832	LRP11	0.164238	0.705382	0.999868	0.607408	0.701292	0.20735
ENSG00000120278	31.1057	1.13713	0.438749	2.59176	0.00954853	0.0330239	NM_001029884	PLEKHG1	0.48052	0.558437	0.999868	0.509809	0.760285	0.576584
ENSG00000120318	599.625	-0.750748	0.254519	-2.94968	0.00318107	0.0150439	NM_022481	ARAP3	0.117415	0.617405	0.999868	1.01347	0.868051	-0.223447
ENSG00000120322	5.404	1.79326	0.548472	3.26956	0.00107714	0.00701663	NM_019120	PCDHB8	0.538635	0.663026	0.999868	1.41492	0.947313	-0.578807
ENSG00000120324	7.40889	1.85226	0.489129	3.78685	0.000152567	0.00209146	NM_018930	PCDHB10	0.23628	0.803066	0.999868	0.660579	0.826837	0.323871
ENSG00000120327	33.2135	1.33401	0.425929	3.13201	0.00173614	0.00974282	NM_018934	PCDHB14	0.564166	0.153729	0.676466	0.232689	0.688153	1.56433
ENSG00000120333	489.98	0.738589	0.254015	2.90766	0.0036414	0.0164863	NM_022100	MRPS14	0.2252	0.374692	0.999868	0.00928442	0.0152713	0.717942
ENSG00000120458	50.2467	1.49654	0.349699	4.27953	1.87292e-05	0.000698894	NM_001308027	MSANTD2	0.395348	0.798256	0.999868	0.0935732	0.0847476	-0.142923
ENSG00000120526	154.155	1.71641	0.407062	4.21659	2.48027e-05	0.000810073	NM_001128211	NUDCD1	0.59295	0.461203	0.999868	0.0360067	0.0673287	0.902955
ENSG00000120539	163.675	0.927816	0.257219	3.60711	0.000309631	0.00318866	NM_001172303	MASTL	0.128725	0.266051	0.945848	0.0326346	0.0537969	0.721122
ENSG00000120647	375.575	1.058	0.358823	2.94853	0.00319285	0.0150755	NM_001130146	CCDC77	0.613562	0.53303	0.999868	0.548002	0.851326	0.635532
ENSG00000120662	65.9652	0.792579	0.247372	3.204	0.00135532	0.00824403	NM_004294	MTRF1	0.103736	0.556669	0.999868	0.0566642	0.0750726	0.405848
ENSG00000120686	462.426	0.944703	0.259085	3.64631	0.000266038	0.00293619	NM_001286703	UFM1	0.0907515	0.785368	0.999868	0.513583	0.476496	-0.108135
ENSG00000120696	151.965	1.26614	0.313451	4.03937	5.35955e-05	0.00120251	NM_032138	KBTBD7	0.259508	0.731256	0.999868	0.75518	0.891984	0.240197
ENSG00000120699	453.486	0.919595	0.311008	2.95683	0.00310824	0.0147902	NM_181503	EXOSC8	0.16489	0.963715	0.999868	0.00937583	0.00926356	-0.0173792
ENSG00000120725	308.914	-0.836855	0.250713	-3.33789	0.000844158	0.00602363	NM_001037633	SIL1	0.120276	0.060358	0.373213	0.143799	0.265036	0.882132
ENSG00000120727	2019.66	0.768231	0.211329	3.63524	0.000277723	0.00302188	NM_001033112	PAIP2	1.48019	0.0197506	0.179051	0.0258949	0.35952	3.79534
ENSG00000120738	1202.32	0.790124	0.317315	2.49003	0.0127732	0.0408488	NM_001964	EGR1	0.378976	0.379094	0.999868	0.400927	0.652327	0.702256
ENSG00000120756	107.003	0.742949	0.278126	2.67127	0.00755645	0.0278359	NM_001145319	PLS1	0.248611	0.0383894	0.276514	0.221669	0.594494	1.42326
ENSG00000120802	1881.22	0.880708	0.253525	3.47385	0.000513053	0.00436366	NM_001032283	TMPO	0.185238	0.85703	0.999868	0.0856296	0.0803552	-0.0917182
ENSG00000120820	16.788	1.11482	0.416771	2.67491	0.00747498	0.027626	NM_001316967	GLT8D2	0.313358	0.416254	0.999868	0.427252	0.738317	0.789151
ENSG00000120885	4531.04	-0.962094	0.286139	-3.36233	0.000772863	0.00565052	NM_001831	CLU	0.159389	0.553974	0.999868	0.00225715	0.00277991	0.300533
ENSG00000120913	6720.21	-0.944567	0.21125	-4.47132	7.774e-06	0.000450127	NM_021630	PDLIM2	0.0699772	0.756045	0.999868	1.0427	0.968654	-0.10627
ENSG00000120915	405.109	-0.654351	0.192102	-3.40627	0.000658559	0.00507962	NM_001256482	EPHX2	0.0428498	0.748816	0.999868	1.01577	0.95455	-0.0896743
ENSG00000120963	415.616	1.22159	0.398434	3.06599	0.00216952	0.0114381	NM_001042510	ZNF706	0.21485	0.0130659	0.134862	0.150399	0.0512413	-1.55341
ENSG00000120992	593.692	1.00057	0.26247	3.81213	0.000137773	0.0019841	NM_001279356	LYPLA1	0.0869307	0.26716	0.946766	0.9595	0.713146	-0.428085
ENSG00000121005	94.3735	1.07888	0.329593	3.27338	0.00106269	0.00696347	NM_001286777	CRISPLD1	0.195294	0.463862	0.999868	0.0245269	0.0381246	0.636355
ENSG00000121022	344.192	1.38504	0.37168	3.72643	0.000194211	0.00243451	NM_006837	COPS5	0.283582	0.914277	0.999868	0.981324	0.931961	-0.0744592
ENSG00000121039	138.647	1.08505	0.293674	3.69475	0.000220099	0.00263065	NM_172037	RDH10	0.113765	0.00753782	0.0911776	0.399665	0.167746	-1.25251
ENSG00000121064	123.601	1.08388	0.31472	3.44396	0.000573253	0.00467383	NM_021626	SCPEP1	0.246619	0.556273	0.999868	0.922454	0.703744	-0.390426
ENSG00000121067	6879.87	-0.675173	0.220935	-3.05599	0.0022432	0.011684	NM_001007226	SPOP	0.0752639	0.0402582	0.285093	0.000932446	0.00186107	0.997044
ENSG00000121104	98.044	1.01388	0.396718	2.55568	0.0105982	0.0357134	NM_030802	FAM117A	0.279004	0.937789	0.999868	0.988169	0.952824	-0.0525471
ENSG00000121152	1243.54	1.9475	0.356503	5.46279	4.68712e-08	1.97808e-05	NM_001281710	NCAPH	0.29657	0.799113	0.999868	0.00360954	0.00469136	0.378192
ENSG00000121236	80.0642	0.856661	0.307205	2.78857	0.00529417	0.0214306	NM_001003818	TRIM6	0.162632	0.853137	0.999868	0.468887	0.43714	-0.101146
ENSG00000121281	257.449	0.992188	0.352646	2.81355	0.00489974	0.0203201	NM_001114	ADCY7	0.554054	0.649968	0.999868	0.630922	0.857491	0.44266
ENSG00000121350	76.6437	0.80993	0.318595	2.54219	0.0110159	0.0367095	NM_024854	PYROXD1	0.290691	0.740569	0.999868	0.542365	0.646148	0.252599
ENSG00000121410	136.163	-0.705073	0.21101	-3.34142	0.000833506	0.00595961	NM_130786	A1BG	0.0380216	0.264298	0.942354	0.0875996	0.07086	-0.305952
ENSG00000121413	258.899	-0.800571	0.220411	-3.63218	0.000281037	0.00303928	NM_001145542	ZSCAN18	0.0692193	0.754449	0.999868	1.0291	0.952053	-0.112268
ENSG00000121486	360.809	0.947922	0.26289	3.60578	0.000311221	0.00319767	NM_001202423	TRMT1L	0.134499	0.156944	0.685289	0.0594415	0.0348781	-0.769149
ENSG00000121578	119.155	1.22404	0.450532	2.71688	0.00659009	0.0251874	NM_003778	B4GALT4	0.646747	0.82418	0.999868	0.713942	0.841699	0.237498
ENSG00000121579	3843.55	0.843643	0.328048	2.57171	0.0101199	0.0344092	NM_001308445	NAA50	0.210164	0.780487	0.999868	0.00103969	0.00128588	0.306606
ENSG00000121621	148.494	0.649257	0.210646	3.08222	0.00205466	0.0109497	NM_031217	KIF18A	0.242469	0.0247812	0.208444	0.102946	0.301797	1.5517
ENSG00000121644	431.244	1.16679	0.248409	4.69705	2.63945e-06	0.000254931	NM_001297746	DESI2	0.533056	0.0552467	0.351895	0.178348	0.640054	1.84349
ENSG00000121653	468.307	-0.869098	0.262618	-3.30936	0.000935103	0.00639703	NM_005456	MAPK8IP1	0.117379	0.820249	0.999868	1.04341	0.972238	-0.101921
ENSG00000121690	56.8704	1.90409	0.483774	3.93591	8.28824e-05	0.00150214	NM_001077242	DEPDC7	0.78488	0.72592	0.999868	0.641617	0.861647	0.425384
ENSG00000121691	260.71	1.09431	0.283831	3.85551	0.000115489	0.00179723	NM_001752	CAT	0.0864572	0.261804	0.937807	0.93067	0.68671	-0.438569
ENSG00000121716	64.7812	-0.96027	0.329773	-2.91192	0.0035922	0.0163261	NM_178238	PILRB	0.0775437	0.140172	0.639518	0.0529158	0.0787249	0.573121
ENSG00000121749	186.463	0.777322	0.2127	3.65455	0.000257634	0.00288293	NM_001146213	TBC1D15	0.0683104	0.0919663	0.490659	0.031726	0.0164053	-0.951508
ENSG00000121897	216.008	0.722738	0.220883	3.27205	0.00106772	0.00698074	NM_001278590	LIAS	0.0648149	0.202699	0.804226	0.084608	0.123928	0.550642
ENSG00000121957	1191.85	0.975151	0.248814	3.9192	8.88431e-05	0.00154387	NM_001321038	GPSM2	0.23139	0.988453	0.999868	0.885024	0.890652	0.00914508
ENSG00000122126	130.656	1.65371	0.450926	3.66736	0.000245066	0.00278985	NM_000276	OCRL	0.536412	0.811017	0.999868	0.750314	0.882405	0.233948
ENSG00000122140	3101.86	-0.60433	0.174194	-3.46929	0.000521842	0.0044046	NM_016034	MRPS2	0.0401661	0.755182	0.999868	1.02941	0.973133	-0.0811023
ENSG00000122203	1255.82	0.874682	0.287823	3.03896	0.00237396	0.0121966	NM_001079684	KIAA1191	0.13037	0.986515	0.999868	0.885982	0.89108	0.00827711
ENSG00000122299	316.649	0.611504	0.155915	3.92204	8.78029e-05	0.00153937	NM_014153	ZC3H7A	0.251321	0.0418388	0.293978	0.203627	0.525854	1.36873
ENSG00000122359	1392.15	-0.678228	0.214078	-3.16814	0.00153417	0.00895102	NM_001157	ANXA11	0.0925574	0.813772	0.999868	0.0368181	0.0339074	-0.118814
ENSG00000122386	363.172	-1.01617	0.335684	-3.02717	0.00246859	0.0125267	NM_001042428	ZNF205	0.223926	0.847263	0.999868	1.06294	0.97891	-0.118818
ENSG00000122417	330.383	0.65659	0.231789	2.8327	0.00461562	0.0194605	NM_001007022	ODF2L	0.0513718	0.955597	0.999868	0.509537	0.518896	0.0262587
ENSG00000122515	284.241	-0.869911	0.27734	-3.13662	0.00170908	0.0096476	NM_001300959	ZMIZ2	0.140637	0.851583	0.999868	0.139546	0.148452	0.0892534
ENSG00000122545	2616.11	0.763613	0.221921	3.44093	0.000579724	0.0046985	NM_001011553	2019-09-07	0.106708	0.435187	0.999868	0.000403135	0.000749711	0.895071
ENSG00000122550	83.312	1.11567	0.420936	2.65045	0.00803844	0.0291194	NM_001031710	KLHL7	0.0696805	0.0132253	0.136098	0.23212	0.597918	1.36508
ENSG00000122643	250.574	0.917501	0.246044	3.72902	0.000192228	0.00241477	NM_001002009	NT5C3A	0.145129	0.292361	0.997674	0.477773	0.6936	0.537778
ENSG00000122674	4029.53	1.4521	0.390862	3.71511	0.000203116	0.00250282	NM_015622	CCZ1	0.323103	0.949298	0.999868	0.986955	0.955583	-0.0466036
ENSG00000122705	11702.2	-0.980042	0.249404	-3.92954	8.51072e-05	0.00152223	NM_001076677	CLTA	0.108815	0.791566	0.999868	1.04552	0.967038	-0.112574
ENSG00000122707	72.0395	0.911299	0.290578	3.13616	0.00171176	0.00965275	NM_001316345	RECK	0.812038	0.287635	0.987964	0.269574	0.796959	1.56382
ENSG00000122756	40.7423	-1.31057	0.363918	-3.60128	0.000316653	0.00322654	NM_001207011	CNTFR	0.222268	0.93565	0.999868	0.976173	0.937905	-0.0576952
ENSG00000122863	213.937	-0.651379	0.201058	-3.23975	0.00119634	0.00755558	NM_004273	CHST3	0.0558433	0.304213	0.999868	0.775044	0.614704	-0.334386
ENSG00000122870	50.7679	1.11526	0.330226	3.37726	0.000732119	0.00544558	NM_001080512	BICC1	0.275526	0.0504872	0.333031	0.207927	0.591472	1.50823
ENSG00000122884	297.936	0.757945	0.251844	3.00959	0.00261604	0.0130434	NM_000917	P4HA1	0.257731	0.0710589	0.419379	0.309248	0.714773	1.20872
ENSG00000122958	810.804	0.816887	0.236039	3.46081	0.000538548	0.00449001	NM_001035260	VPS26A	0.114941	0.656073	0.999868	0.00568746	0.00463453	-0.295362
ENSG00000122965	435.631	-0.681234	0.220891	-3.08402	0.00204223	0.0109049	NM_001146698	RBM19	0.10245	0.62176	0.999868	0.980065	0.84864	-0.207725
ENSG00000123094	480.313	0.828413	0.234853	3.52737	0.000419709	0.00386058	NM_001164746	RASSF8	0.193552	0.0141197	0.142404	0.134994	0.364119	1.43151
ENSG00000123136	880.486	-0.928848	0.229546	-4.04646	5.1998e-05	0.00118413	NM_005804	DDX39A	0.0823393	0.769516	0.999868	1.03819	0.962018	-0.109941
ENSG00000123144	483.719	-0.587697	0.235615	-2.49431	0.0126201	0.0404799	NM_024038	TRIR	0.0888401	0.657972	0.999868	0.995461	0.882798	-0.173282
ENSG00000123146	986.034	-0.814095	0.208702	-3.90075	9.58933e-05	0.00160377	NM_001025160	ADGRE5	0.0628064	0.751266	0.999868	1.03722	0.965045	-0.104054
ENSG00000123154	31.9008	-0.878371	0.364815	-2.40772	0.0160527	0.0485968	NM_001099737	WDR83	0.187676	0.868114	0.999868	1.04438	0.968894	-0.108233
ENSG00000123159	4399.04	-1.02183	0.28315	-3.60879	0.000307633	0.00318133	NM_005716	GIPC1	0.13907	0.792798	0.999868	1.0509	0.962586	-0.126638
ENSG00000123179	387.887	1.08038	0.354741	3.04554	0.00232266	0.0119817	NM_001278636	EBPL	0.358224	0.693635	0.999868	0.0941439	0.0769905	-0.290186
ENSG00000123297	620.238	1.64226	0.538671	3.04873	0.0022981	0.0119035	NM_001172695	TSFM	0.556096	0.27003	0.949612	0.0518586	0.0246058	-1.07559
ENSG00000123349	9638.63	-1.06297	0.270947	-3.92316	8.73939e-05	0.00153676	NM_002624	PFDN5	0.134957	0.810651	0.999868	1.05463	0.974735	-0.113657
ENSG00000123353	1086.38	-1.28241	0.272849	-4.70008	2.60061e-06	0.000254673	NM_014182	ORMDL2	0.241576	0.00721518	0.0883982	0.00048565	0.00330883	2.76833
ENSG00000123358	26.0928	1.89687	0.526396	3.60351	0.000313945	0.00321357	NM_001202233	NR4A1	1.10076	0.952099	0.999868	0.857235	0.921743	0.104673
ENSG00000123364	153.124	1.50057	0.438343	3.42327	0.000618716	0.00487135	NM_017410	HOXC13	0.466017	0.957207	0.999868	0.859208	0.890086	0.0509372
ENSG00000123374	1660.69	0.709057	0.249938	2.83694	0.00455486	0.0192869	NM_001290230	CDK2	0.0825032	0.744404	0.999868	0.952277	0.875363	-0.1215
ENSG00000123444	73.3203	0.87277	0.330926	2.63736	0.00835547	0.0299314	NM_001318716	KBTBD4	0.147111	0.924126	0.999868	0.970903	0.937683	-0.0502277
ENSG00000123453	28.464	-1.0125	0.286501	-3.53401	0.000409308	0.00379246	NM_001134707	SARDH	0.0581666	0.826601	0.999868	1.04223	0.970507	-0.102862
ENSG00000123473	1057.53	1.3213	0.551513	2.39577	0.0165853	0.049775	NM_001048166	STIL	0.868885	0.9461	0.999868	0.880106	0.931436	0.0817801
ENSG00000123562	1218.99	0.657751	0.265585	2.47661	0.0132637	0.0420385	NM_001142418	MORF4L2	0.0897573	0.924423	0.999868	0.970148	0.945812	-0.0366514
ENSG00000123575	213.35	0.855173	0.26325	3.24852	0.00116005	0.00741237	NM_207318	FAM199X	0.234158	0.373201	0.999868	0.0869813	0.130699	0.587471
ENSG00000123595	99.726	1.77032	0.385742	4.5894	4.44526e-06	0.000332456	NM_001195328	RAB9A	0.279961	0.423988	0.999868	0.58944	0.400396	-0.557917
ENSG00000123607	84.5411	1.47528	0.418509	3.5251	0.000423322	0.00388354	NM_024753	TTC21B	0.290915	0.138053	0.632374	0.0657746	0.0270197	-1.28352
ENSG00000123684	965.293	0.945061	0.189451	4.98843	6.08707e-07	0.00011478	NM_001320808	LPGAT1	0.292929	0.0268239	0.219168	0.0359315	0.109663	1.60975
ENSG00000123685	208.249	-0.761634	0.236695	-3.21778	0.00129186	0.00796739	NM_018664	BATF3	0.0778122	0.784785	0.999868	0.504105	0.468137	-0.106794
ENSG00000123739	158.056	0.66914	0.229326	2.91785	0.00352453	0.016126	NM_030821	PLA2G12A	0.0704155	0.577809	0.999868	0.0422463	0.0363289	-0.217707
ENSG00000123810	904.265	-0.888043	0.238184	-3.72839	0.000192707	0.00241907	NM_030578	B9D2	0.107697	0.790292	0.999868	1.0512	0.971496	-0.113753
ENSG00000123933	1568	-0.589745	0.227774	-2.58917	0.00962088	0.0332094	NM_006454	MXD4	0.0833289	0.694651	0.999868	0.914254	0.825657	-0.147053
ENSG00000123983	1441.45	1.18187	0.295664	3.99735	6.40543e-05	0.00132122	NM_004457	ACSL3	0.181134	0.157919	0.687444	0.00555727	0.00274876	-1.01559
ENSG00000123989	1754.71	-0.875324	0.219273	-3.99194	6.55347e-05	0.00133364	NM_001195731	CHPF	0.0815233	0.822411	0.999868	1.03489	0.976946	-0.0831235
ENSG00000124006	491.746	-0.6418	0.212392	-3.02177	0.00251305	0.0126869	NM_001173408	OBSL1	0.0546373	0.772854	0.999868	1.03527	0.967997	-0.0969299
ENSG00000124074	410.35	-0.77478	0.221567	-3.49682	0.000470848	0.00416557	NM_032140	ENKD1	0.0745597	0.810613	0.999868	1.03674	0.976429	-0.0864608
ENSG00000124116	27.0542	-1.00092	0.379417	-2.63805	0.00833853	0.0298828	NM_080614	WFDC3	0.219775	0.822756	0.999868	1.06756	0.959999	-0.153211
ENSG00000124140	170.388	-0.921533	0.246631	-3.73648	0.000186613	0.00237237	NM_001134771	SLC12A5	0.973252	0.978043	0.999868	0.961958	0.95101	-0.0165136
ENSG00000124155	9602.18	-1.29928	0.279359	-4.65092	3.30461e-06	0.000287128	NM_001184728	PIGT	0.142406	0.837961	0.999868	1.04701	0.977135	-0.0996455
ENSG00000124160	459.02	1.51858	0.530479	2.86266	0.00420099	0.0182194	NM_020967	NCOA5	0.613895	0.977909	0.999868	0.896996	0.915203	0.028989
ENSG00000124164	1576.82	1.04876	0.384817	2.72535	0.00642331	0.0247181	NM_001195677	VAPB	0.222702	0.0365187	0.268086	0.0274966	0.0108619	-1.33998
ENSG00000124181	107.978	-0.614907	0.250037	-2.45926	0.0139223	0.0435378	NM_002660	PLCG1	0.103344	0.950423	0.999868	0.407564	0.396075	-0.0412554
ENSG00000124198	218.669	0.647316	0.226344	2.85988	0.00423802	0.0183172	NM_006420	ARFGEF2	0.259514	0.0352952	0.263622	0.0655702	0.186721	1.50977
ENSG00000124201	1565.6	-0.643831	0.259533	-2.48073	0.0131112	0.041723	NM_021035	ZNFX1	0.0820194	0.38502	0.999868	0.0871142	0.10905	0.324006
ENSG00000124209	1382.05	0.635827	0.230422	2.7594	0.00579078	0.0229029	NM_020673	RAB22A	0.162431	0.158977	0.688291	0.0077394	0.0137577	0.829947
ENSG00000124216	235.467	1.42301	0.569926	2.49684	0.0125307	0.0402785	NM_005985	SNAI1	1.14853	0.988477	0.999868	0.955774	0.943484	-0.0186709
ENSG00000124279	41.4606	1.99566	0.401427	4.97142	6.6465e-07	0.000117879	NM_024091	FASTKD3	0.320185	0.767161	0.999868	0.743588	0.877605	0.239067
ENSG00000124313	740.7	-1.02466	0.22526	-4.54877	5.39611e-06	0.000375377	NM_001111125	IQSEC2	0.0921531	0.813681	0.999868	1.01507	0.951103	-0.0939088
ENSG00000124356	1171.63	1.07994	0.407083	2.65287	0.00798108	0.0289768	NM_006463	STAMBP	0.230011	0.0344731	0.259176	0.0516696	0.0201586	-1.35792
ENSG00000124370	39.8665	1.64154	0.422622	3.88418	0.000102676	0.00166509	NM_032601	MCEE	0.6952	0.962096	0.999868	0.253139	0.26993	0.092659
ENSG00000124374	670.144	-0.935673	0.294839	-3.17351	0.00150609	0.00886458	NM_020459	PAIP2B	0.512649	0.00305808	0.0512514	0.017848	0.129731	2.86169
ENSG00000124523	209.866	0.688755	0.24337	2.83007	0.00465377	0.0195701	NM_031244	SIRT5	0.129442	0.848256	0.999868	0.962158	0.891565	-0.109933
ENSG00000124532	136.84	0.862498	0.283702	3.04015	0.00236457	0.012159	NM_001286264	MRS2	0.168592	0.584446	0.999868	0.0512416	0.0415006	-0.304183
ENSG00000124535	378.382	1.34408	0.290211	4.63138	3.63228e-06	0.000295331	NM_020135	WRNIP1	0.119188	0.818305	0.999868	0.998071	0.928033	-0.104966
ENSG00000124541	2023.89	-0.945184	0.250454	-3.77389	0.000160721	0.00217132	NM_033112	RRP36	0.116059	0.798118	0.999868	1.03873	0.960497	-0.112967
ENSG00000124570	364.019	-0.834855	0.264527	-3.15603	0.00159934	0.00921896	NM_001195291	SERPINB6	0.119337	0.794087	0.999868	1.04744	0.964742	-0.118646
ENSG00000124587	20.5705	-0.992361	0.352253	-2.81718	0.00484473	0.0201627	NM_000287	PEX6	0.143232	0.540536	0.999868	0.657443	0.503805	-0.384
ENSG00000124596	507.792	1.13474	0.264885	4.2839	1.83643e-05	0.000698286	NM_145063	OARD1	0.297756	0.535027	0.999868	0.647191	0.880287	0.443783
ENSG00000124615	68.3874	-0.692737	0.25816	-2.68337	0.00728849	0.027112	NM_001075098	MOCS1	0.100086	0.480797	0.999868	0.0532769	0.0706413	0.407003
ENSG00000124641	462.004	1.06647	0.325641	3.27498	0.00105669	0.00694215	NM_001305455	MED20	0.189863	0.846608	0.999868	0.8414	0.90838	0.110505
ENSG00000124659	3142.42	-1.18952	0.274764	-4.32923	1.49634e-05	0.000615375	NM_003192	TBCC	0.138856	0.760943	0.999868	1.02681	0.927577	-0.146629
ENSG00000124688	473.849	1.37808	0.5284	2.60802	0.00910678	0.0318567	NM_001003690	MAD2L1BP	0.574719	0.970726	0.999868	0.971892	0.948303	-0.0354482
ENSG00000124762	13728.7	-0.931314	0.221248	-4.20936	2.5609e-05	0.00081803	NM_000389	CDKN1A	0.0814594	0.790795	0.999868	1.03952	0.971407	-0.0977755
ENSG00000124772	9.69628	-1.10906	0.440938	-2.51523	0.0118953	0.0388153	NM_001314018	CPNE5	0.123656	0.894605	0.999868	1.04372	0.971022	-0.10416
ENSG00000124783	7031.28	-1.16649	0.255394	-4.56742	4.93758e-06	0.000357078	NM_001292008	SSR1	0.098138	0.162701	0.697785	0.0183019	0.0271839	0.570764
ENSG00000124789	495.581	1.07274	0.352432	3.04381	0.00233601	0.0120327	NM_001278209	NUP153	0.226369	0.735578	0.999868	0.76748	0.664622	-0.207595
ENSG00000124802	869.467	1.2915	0.354918	3.63888	0.000273827	0.00299604	NM_001135650	EEF1E1	0.0385808	0.498656	0.999868	1.00393	0.856704	-0.228786
ENSG00000124813	227.181	1.07033	0.27728	3.86009	0.000113343	0.00177789	NM_001015051	RUNX2	0.381254	0.968702	0.999868	0.875443	0.899038	0.0383691
ENSG00000124942	1732.17	-0.658995	0.227538	-2.8962	0.00377709	0.016918	NM_001620	AHNAK	0.0269185	0.178644	0.74123	0.676808	0.83571	0.304254
ENSG00000125037	820.082	-0.936139	0.214679	-4.36065	1.29674e-05	0.000571761	NM_018447	EMC3	0.0456063	0.175859	0.733841	0.0913899	0.120401	0.397737
ENSG00000125046	14.015	-1.21127	0.429	-2.82348	0.00475059	0.019897	NM_001256748	SSUH2	0.245198	0.728257	0.999868	0.936736	0.764477	-0.293168
ENSG00000125122	10.7399	-1.46243	0.466503	-3.13488	0.00171924	0.00968335	NM_001004055	LRRC29	0.269055	0.905037	0.999868	1.03404	0.956305	-0.112745
ENSG00000125124	146.413	1.43115	0.336732	4.25012	2.13656e-05	0.000748255	NM_031885	BBS2	0.308574	0.612733	0.999868	0.493489	0.644371	0.384874
ENSG00000125166	1026.4	-0.835846	0.231773	-3.60631	0.000310583	0.00319484	NM_001286220	GOT2	0.088131	0.751497	0.999868	1.03276	0.948714	-0.122455
ENSG00000125249	249.61	2.06618	0.43628	4.7359	2.18088e-06	0.000222162	NM_021033	RAP2A	1.02645	0.642633	0.999868	0.235249	0.363378	0.627282
ENSG00000125257	140.21	0.766525	0.234385	3.27037	0.00107407	0.00700182	NM_001105515	ABCC4	0.101614	0.601647	0.999868	0.0336449	0.0231254	-0.540911
ENSG00000125398	1114.95	1.13345	0.270057	4.19706	2.70407e-05	0.000826373	NM_000346	SOX9	0.344477	0.0377947	0.274163	0.155513	0.469758	1.59489
ENSG00000125447	372.851	-0.713562	0.233839	-3.05151	0.00227696	0.0118251	NM_001172703	GGA3	0.0853489	0.711601	0.999868	1.00612	0.911313	-0.142786
ENSG00000125449	305.486	-0.955088	0.28003	-3.41067	0.000648042	0.00502436	NM_001304271	ARMC7	0.146441	0.834304	0.999868	1.05209	0.978045	-0.10528
ENSG00000125454	1172.69	-1.2516	0.267725	-4.67495	2.94031e-06	0.000265977	NM_001126121	SLC25A19	0.123843	0.813937	0.999868	1.0429	0.968026	-0.107484
ENSG00000125459	651.884	-0.842692	0.221705	-3.80096	0.000144135	0.00203894	NM_001256532	MSTO1	0.0772898	0.765232	0.999868	1.04537	0.969231	-0.109104
ENSG00000125503	1217.55	-0.874249	0.249931	-3.49796	0.000468839	0.00415701	NM_001271618	PPP1R12C	0.104957	0.814533	0.999868	1.04255	0.973621	-0.0986891
ENSG00000125534	6246.06	-1.00051	0.222232	-4.50211	6.72812e-06	0.000411412	NM_024299	PPDPF	0.0780415	0.809553	0.999868	1.03729	0.976575	-0.0870181
ENSG00000125629	106.335	1.23398	0.353973	3.48609	0.000490128	0.00424739	NM_001321329	INSIG2	0.233523	0.416523	0.999868	0.313941	0.455866	0.538115
ENSG00000125633	815.995	0.701755	0.201902	3.47572	0.000509481	0.00435141	NM_019044	CCDC93	0.77115	0.0261003	0.215369	0.00849069	0.0547415	2.68868
ENSG00000125648	1846.01	-0.729806	0.229796	-3.17589	0.0014938	0.00881996	NM_024103	SLC25A23	0.0645712	0.817972	0.999868	1.02454	0.971788	-0.0762694
ENSG00000125657	217.054	-0.876862	0.235374	-3.7254	0.000195006	0.00244101	NM_003811	TNFSF9	0.0691653	0.632794	0.999868	0.947267	0.841616	-0.170609
ENSG00000125686	1425.48	1.10111	0.273179	4.03074	5.56008e-05	0.00122362	NM_004774	MED1	0.1653	0.118466	0.580595	0.319958	0.566947	0.825332
ENSG00000125691	21585.4	0.817417	0.298525	2.73818	0.00617799	0.0239808	NM_000978	RPL23	0.128465	0.911392	0.999868	0.994483	0.959628	-0.0514708
ENSG00000125726	3943.71	-0.738706	0.252496	-2.92561	0.00343778	0.0158601	NM_001252	CD70	0.0993849	0.820091	0.999868	1.03286	0.968578	-0.0927037
ENSG00000125733	271.411	1.01935	0.277059	3.67918	0.000233984	0.0027116	NM_001288962	TRIP10	0.148323	0.566851	0.999868	0.667517	0.817306	0.292073
ENSG00000125743	15483.5	-0.595055	0.161716	-3.67963	0.000233575	0.0027116	NM_004597	SNRPD2	0.0312468	0.72946	0.999868	1.02563	0.970976	-0.0790035
ENSG00000125753	2515.94	1.26606	0.382036	3.314	0.00091973	0.00633588	NM_003370	VASP	0.296104	0.948011	0.999868	0.904828	0.876647	-0.0456479
ENSG00000125755	2905.48	-1.11856	0.28836	-3.87903	0.000104873	0.00168635	NM_004819	SYMPK	0.156042	0.823925	0.999868	1.0552	0.975241	-0.11369
ENSG00000125820	122.571	0.98126	0.343655	2.85537	0.00429869	0.0185072	NM_002509	NKX2-2	0.441159	0.115606	0.572035	0.230962	0.612607	1.40731
ENSG00000125826	2565.98	-1.10209	0.261008	-4.22245	2.4166e-05	0.000803643	NM_001323956	RBCK1	0.100125	0.889299	0.999868	0.11939	0.126417	0.0825108
ENSG00000125835	3845.45	-0.63344	0.182045	-3.47959	0.00050219	0.00431893	NM_003091	SNRPB	0.0444718	0.683362	0.999868	1.03074	0.954057	-0.111536
ENSG00000125841	69.3217	-0.731921	0.280559	-2.6088	0.00908609	0.0318094	NM_001323679	NRSN2	0.189933	0.548041	0.999868	1.02626	0.774016	-0.406956
ENSG00000125843	197.782	-0.833753	0.257239	-3.24116	0.00119045	0.00753283	NM_001204446	AP5S1	0.0879689	0.898004	0.999868	0.45282	0.467842	0.047084
ENSG00000125845	75.856	1.10081	0.303159	3.63114	0.000282172	0.00304043	NM_001200	BMP2	0.126005	0.262464	0.939333	0.227247	0.154095	-0.560443
ENSG00000125877	5863.09	-0.732661	0.189878	-3.8586	0.000114039	0.00178721	NM_001267623	ITPA	0.048235	0.787497	0.999868	1.02494	0.971955	-0.0765817
ENSG00000125898	735.017	-1.04535	0.272524	-3.83582	0.000125144	0.00187845	NM_001042353	FAM110A	0.13244	0.768376	0.999868	0.99845	0.906448	-0.139466
ENSG00000125901	409.923	-0.889328	0.262674	-3.38567	0.000710048	0.0053374	NM_030811	MRPS26	0.118765	0.824998	0.999868	0.985326	0.919366	-0.0999628
ENSG00000125910	32.607	-1.02968	0.321177	-3.20596	0.00134611	0.00820489	NM_003775	S1PR4	0.126782	0.865289	0.999868	1.04272	0.976667	-0.0944104
ENSG00000125912	1881.2	-1.10349	0.252056	-4.37794	1.19807e-05	0.000557746	NM_001321463	NCLN	0.114521	0.695869	0.999868	1.01773	0.903789	-0.171296
ENSG00000125968	7026.71	1.06645	0.324246	3.28903	0.00100535	0.00671937	NM_002165	ID1	0.173593	0.900078	0.999868	0.964831	0.92069	-0.0675603
ENSG00000125970	2356.78	-0.891846	0.290458	-3.07049	0.00213709	0.0113007	NM_007367	RALY	0.114626	0.534108	0.999868	0.00503134	0.00630579	0.325736
ENSG00000125991	1497.52	-0.590709	0.200638	-2.94415	0.00323839	0.0151893	NM_015966	ERGIC3	0.0653319	0.751183	0.999868	1.02276	0.950263	-0.106073
ENSG00000126062	361.921	-0.939077	0.223195	-4.20743	2.58292e-05	0.000818774	NM_007024	TMEM115	0.0747686	0.803589	0.999868	1.03703	0.974133	-0.0902613
ENSG00000126070	283.724	0.638356	0.216867	2.94354	0.00324482	0.0152115	NM_024852	AGO3	0.0732619	0.0116593	0.123845	0.39964	0.187285	-1.09346
ENSG00000126107	103.912	-0.91158	0.262176	-3.47698	0.000507087	0.00434554	NM_024602	HECTD3	0.0970337	0.744173	0.999868	1.04288	0.94593	-0.140762
ENSG00000126215	70.4429	-0.619155	0.253053	-2.44674	0.0144155	0.0447017	NM_001100118	XRCC3	0.100091	0.750019	0.999868	1.06525	0.938817	-0.182274
ENSG00000126247	4411.56	-0.986352	0.248193	-3.97414	7.06349e-05	0.00138803	NM_001003962	CAPNS1	0.104017	0.806756	0.999868	1.04312	0.971923	-0.101997
ENSG00000126457	19882.5	-1.09498	0.248332	-4.40933	1.03692e-05	0.000528142	NM_001207042	PRMT1	0.106144	0.800901	0.999868	1.04638	0.972208	-0.106066
ENSG00000126464	230.461	-1.00243	0.270385	-3.7074	0.000209395	0.00255791	NM_020719	PRR12	0.124848	0.676616	0.999868	1.0126	0.883843	-0.196199
ENSG00000126467	5.83744	-1.28309	0.504576	-2.5429	0.0109935	0.0366554	NM_021733	TSKS	0.262562	0.910317	0.999868	1.05384	0.961024	-0.133009
ENSG00000126602	1433.69	-0.889757	0.211912	-4.19871	2.68446e-05	0.000824645	NM_001272049	TRAP1	0.0679552	0.765558	0.999868	1.03645	0.966242	-0.101191
ENSG00000126705	136.666	1.1023	0.309494	3.56163	0.000368558	0.00356254	NM_001029882	AHDC1	0.237774	0.0608944	0.375924	0.236198	0.558111	1.24055
ENSG00000126709	222.894	-0.842722	0.265165	-3.17811	0.00148241	0.0087761	NM_002038	IFI6	0.104224	0.84151	0.999868	1.03085	0.971121	-0.0861177
ENSG00000126746	243.38	2.0598	0.407393	5.05605	4.28033e-07	9.25231e-05	NM_001039920	ZNF384	0.351309	0.237649	0.884095	0.272979	0.144916	-0.913575
ENSG00000126749	3450.28	-0.713131	0.204819	-3.48176	0.000498121	0.0042983	NM_001320049	EMG1	0.0668846	0.764547	0.999868	1.03145	0.962139	-0.100354
ENSG00000126756	1133.73	-0.625694	0.165739	-3.77518	0.000159889	0.00216669	NM_004182	UXT	0.0382597	0.735768	0.999868	1.03277	0.97258	-0.0866319
ENSG00000126773	475.925	0.838814	0.251534	3.33479	0.000853636	0.00605993	NM_022495	PCNX4	0.89127	0.686559	0.999868	0.578279	0.817783	0.499952
ENSG00000126790	99.9418	1.635	0.476017	3.43474	0.000593121	0.00476437	NM_144581	L3HYPDH	0.81946	0.432293	0.999868	0.073824	0.037801	-0.965665
ENSG00000126804	77.5771	0.997137	0.27132	3.67513	0.000237733	0.00273408	NM_001123329	ZBTB1	0.0828091	0.014857	0.147442	0.196382	0.0937858	-1.06622
ENSG00000126821	285.541	1.23652	0.423301	2.92114	0.00348758	0.0160112	NM_030791	SGPP1	0.384043	0.974088	0.999868	0.935676	0.919548	-0.0250832
ENSG00000126822	1534.69	-0.866512	0.246963	-3.50868	0.000450337	0.00405395	NM_001308147	PLEKHG3	0.0923336	0.738233	0.999868	0.851117	0.776603	-0.13218
ENSG00000126858	135.629	0.849456	0.252644	3.36226	0.000773061	0.00565052	NM_001033566	RHOT1	0.129191	0.145347	0.655927	0.113222	0.196516	0.795495
ENSG00000126878	1046.92	-0.920209	0.258654	-3.55768	0.000374139	0.00358659	NM_001185095	AIF1L	0.119257	0.878121	0.999868	0.892397	0.850652	-0.069116
ENSG00000126934	5287.19	-0.983522	0.255627	-3.84749	0.000119334	0.00183134	NM_030662	MAP2K2	0.116007	0.817429	0.999868	1.04758	0.976343	-0.101596
ENSG00000126947	32.0172	1.00649	0.321572	3.1299	0.00174865	0.00978681	NM_016608	ARMCX1	0.10763	0.934033	0.999868	0.795722	0.818699	0.0410688
ENSG00000126953	378.461	-0.602352	0.183558	-3.28154	0.0010324	0.00683831	NM_001145951	TIMM8A	0.191897	0.846484	0.999868	1.03024	0.92105	-0.161631
ENSG00000127080	313.032	1.00034	0.394905	2.53312	0.0113052	0.0374131	NM_022755	IPPK	0.242185	0.100647	0.519169	0.026795	0.0111783	-1.26126
ENSG00000127152	179.405	0.963522	0.265336	3.63133	0.000281961	0.00304043	NM_001282237	BCL11B	0.104563	0.211307	0.824535	0.221677	0.147858	-0.584245
ENSG00000127191	784.449	-1.11046	0.240954	-4.6086	4.05399e-06	0.000314634	NM_021138	TRAF2	0.0962517	0.799604	0.999868	1.04578	0.973849	-0.102813
ENSG00000127220	1005.23	-1.27497	0.309069	-4.12519	3.70426e-05	0.000974154	NM_024527	ABHD8	0.182806	0.83672	0.999868	1.05686	0.976387	-0.11426
ENSG00000127334	351.534	1.05928	0.281089	3.76848	0.000164247	0.00219699	NM_003583	DYRK2	0.174887	0.560203	0.999868	0.505784	0.63267	0.322932
ENSG00000127419	119.827	-0.940146	0.320004	-2.93792	0.00330421	0.0153713	NM_001297423	TMEM175	0.17516	0.883083	0.999868	1.05414	0.995264	-0.0829143
ENSG00000127423	1071.38	-1.03907	0.287806	-3.61032	0.000305817	0.0031718	NM_001287490	AUNIP	0.147167	0.710216	0.999868	0.924643	0.793679	-0.220341
ENSG00000127452	67.9104	1.59468	0.547157	2.91448	0.00356284	0.0162433	NM_001316936	FBXL12	0.912157	0.917809	0.999868	0.855249	0.940425	0.136967
ENSG00000127554	452.191	-0.953853	0.27693	-3.44438	0.000572363	0.00467087	NM_005262	GFER	0.301981	0.478487	0.999868	0.0390189	0.0260268	-0.584177
ENSG00000127561	363.718	-0.615856	0.21012	-2.93097	0.00337907	0.0156422	NM_004209	SYNGR3	0.0578269	0.783543	0.999868	1.03066	0.969481	-0.0882781
ENSG00000127564	809.186	-0.81116	0.244193	-3.3218	0.000894401	0.00623163	NM_001258450	PKMYT1	0.0990828	0.795845	0.999868	1.04617	0.971918	-0.106207
ENSG00000127580	55.2355	-0.60676	0.246135	-2.46515	0.0136955	0.0429852	NM_032259	WDR24	0.05241	0.827783	0.999868	1.02801	0.973628	-0.0784114
ENSG00000127585	82.8443	2.10937	0.446798	4.72109	2.34589e-06	0.000233521	NM_153350	FBXL16	0.589166	0.699417	0.999868	0.679853	0.899924	0.404581
ENSG00000127666	509.357	1.1491	0.386067	2.97642	0.00291635	0.0141468	NM_182919	TICAM1	0.275879	0.947293	0.999868	0.990398	0.96024	-0.0446139
ENSG00000127824	4762.96	-0.620423	0.20026	-3.09809	0.00194775	0.0105863	NM_001278552	TUBA4A	0.0742802	0.238194	0.885736	0.00628293	0.00442357	-0.506225
ENSG00000127838	904.068	-0.887314	0.216044	-4.1071	4.00656e-05	0.00101597	NM_001077399	PNKD	0.0790185	0.77594	0.999868	1.04396	0.97068	-0.104996
ENSG00000127884	6326.9	-1.09972	0.269891	-4.07468	4.60786e-05	0.0011067	NM_004092	ECHS1	0.132039	0.778975	0.999868	1.04515	0.953931	-0.131751
ENSG00000127922	4728.79	1.29569	0.440816	2.93931	0.00328945	0.015326	NM_006304	SEM1	0.483111	0.99228	0.999868	0.92536	0.930988	0.00874707
ENSG00000127952	557.236	-1.2558	0.287933	-4.36143	1.29214e-05	0.000571761	NM_001317785	STYXL1	0.151942	0.813593	0.999868	1.05432	0.970233	-0.119903
ENSG00000127980	33.8483	1.12697	0.329414	3.42112	0.000623642	0.00489126	NM_000466	PEX1	0.131286	0.64952	0.999868	0.595502	0.490432	-0.280055
ENSG00000127990	52.1999	1.74908	0.555881	3.14651	0.00165232	0.00941429	NM_001099400	SGCE	0.949458	0.867327	0.999868	0.773435	0.906739	0.229409
ENSG00000127995	178.354	0.723389	0.27758	2.60606	0.00915907	0.032008	NM_022900	CASD1	0.171888	0.251292	0.915326	0.261801	0.412214	0.654921
ENSG00000128016	32.0505	2.02453	0.501982	4.03306	5.50547e-05	0.00121828	NM_003407	ZFP36	0.633879	0.750454	0.999868	0.973974	0.755942	-0.365608
ENSG00000128050	2482.38	0.889814	0.304502	2.92219	0.00347574	0.0159688	NM_001079524	PAICS	0.148843	0.764427	0.999868	0.443187	0.39972	-0.148927
ENSG00000128165	169.126	-0.718059	0.27934	-2.57056	0.0101535	0.0344971	NM_001253845	ADM2	0.111914	0.196338	0.789384	0.915562	0.613597	-0.577366
ENSG00000128191	334.249	-0.904104	0.289798	-3.11977	0.00180991	0.0100346	NM_001190326	DGCR8	0.169921	0.579375	0.999868	0.930927	0.755684	-0.300883
ENSG00000128228	9928.69	-1.05472	0.238519	-4.42194	9.78167e-06	0.000516012	NM_022044	SDF2L1	0.0981711	0.809271	0.999868	1.04496	0.976557	-0.0976697
ENSG00000128268	205.759	1.12208	0.423855	2.64732	0.00811336	0.029301	NM_001098270	MGAT3	0.676858	0.556297	0.999868	0.584197	0.905924	0.632936
ENSG00000128272	21565.2	-1.00274	0.302263	-3.31744	0.000908454	0.0062857	NM_001675	ATF4	0.164154	0.833033	0.999868	1.0422	0.965519	-0.110249
ENSG00000128294	156.675	0.850475	0.270196	3.14762	0.00164604	0.00939949	NM_001008566	TPST2	0.102905	0.956213	0.999868	0.916994	0.902585	-0.0228492
ENSG00000128342	161.246	1.69534	0.57009	2.9738	0.00294133	0.0142237	NM_001257135	LIF	1.89681	0.846911	0.999868	0.714623	0.911841	0.3516
ENSG00000128512	47.9543	1.05203	0.24635	4.27049	1.95048e-05	0.000708859	NM_014705	DOCK4	0.0542899	0.202833	0.804578	0.497358	0.705529	0.504421
ENSG00000128524	3663.13	-1.35682	0.301191	-4.50486	6.64164e-06	0.000411244	NM_001198909	ATP6V1F	0.170502	0.85745	0.999868	1.04694	0.979662	-0.0958207
ENSG00000128563	411.37	-0.6511	0.240816	-2.70372	0.00685678	0.0259527	NM_024653	PRKRIP1	0.107525	0.594278	0.999868	0.466164	0.396492	-0.233547
ENSG00000128585	364.11	-0.596671	0.24643	-2.42126	0.0154669	0.0472095	NM_001145354	MKLN1	0.0953124	0.237524	0.884095	0.0933381	0.132358	0.503913
ENSG00000128590	219.193	1.4978	0.518216	2.89031	0.00384861	0.0171312	NM_012328	DNAJB9	0.812898	0.628309	0.999868	0.0985921	0.150683	0.61197
ENSG00000128609	3655.3	-0.728136	0.272546	-2.6716	0.00754899	0.027824	NM_001282419	NDUFA5	0.174915	0.162874	0.697847	0.000211378	0.000628018	1.57098
ENSG00000128626	3002.87	-0.781826	0.209267	-3.73602	0.000186958	0.0023738	NM_021107	MRPS12	0.0710806	0.770084	0.999868	1.04326	0.972736	-0.100981
ENSG00000128654	525.559	1.70118	0.437646	3.88711	0.000101444	0.00165309	NM_001006635	MTX2	0.322273	0.0994824	0.515695	0.0397018	0.0159762	-1.31328
ENSG00000128694	64.4465	1.31583	0.277492	4.74187	2.11757e-06	0.000218671	NM_022353	OSGEPL1	0.182955	0.0103595	0.114664	0.143379	0.450253	1.6509
ENSG00000128699	998.219	0.620319	0.248876	2.49248	0.0126853	0.0406449	NM_001128150	ORMDL1	0.125227	0.192487	0.779791	0.000808131	0.00234907	1.53943
ENSG00000128708	784.382	1.50422	0.322794	4.66	3.16207e-06	0.000278574	NM_003642	HAT1	0.178882	0.0035769	0.0564594	0.280688	0.0906826	-1.63007
ENSG00000128709	164.176	-0.81026	0.253759	-3.19303	0.00140786	0.00849365	NM_014213	HOXD9	0.0970563	0.800809	0.999868	0.988383	0.918706	-0.105468
ENSG00000128710	1020.91	-0.7608	0.238794	-3.186	0.00144252	0.00860293	NM_002148	HOXD10	0.101665	0.683766	0.999868	0.994084	0.884271	-0.168879
ENSG00000128739	3747.17	-0.595002	0.190237	-3.12769	0.00176183	0.00983883	NM_003097	SNRPN	0.0525647	0.614529	0.999868	0.000426667	0.000316458	-0.431099
ENSG00000128789	1023.48	1.04955	0.306006	3.42982	0.000603971	0.00480493	NM_020232	PSMG2	0.141311	0.97769	0.999868	0.85269	0.844862	-0.0133056
ENSG00000128791	560.967	1.29155	0.308491	4.18667	2.83075e-05	0.000845798	NM_020648	TWSG1	0.408178	0.196738	0.790273	0.188139	0.398768	1.08375
ENSG00000128915	497.984	0.628952	0.136522	4.60695	4.08614e-06	0.000314634	NM_001018089	ICE2	0.0193151	0.0487704	0.325592	0.00629008	0.0122629	0.963152
ENSG00000128944	1849.67	0.791069	0.283002	2.79528	0.0051855	0.0211292	NM_001142761	KNSTRN	0.59765	0.227007	0.865015	0.336925	0.780215	1.21144
ENSG00000128951	2392.41	0.862588	0.249863	3.45224	0.000555956	0.00458767	NM_001025248	DUT	0.0758968	0.0282656	0.226946	0.0459035	0.0262055	-0.808737
ENSG00000128973	785.158	-0.966128	0.252333	-3.82878	0.00012878	0.00190218	NM_017882	CLN6	0.109881	0.845355	0.999868	0.965475	0.91047	-0.0846277
ENSG00000129028	13.2955	1.30229	0.44	2.95974	0.00307898	0.0146865	NM_020147	THAP10	0.48698	0.0245019	0.206682	0.0724481	0.562013	2.95558
ENSG00000129084	2190.65	1.23017	0.379969	3.23754	0.00120566	0.00759427	NM_002786	PSMA1	0.268835	0.975956	0.999868	0.959529	0.946276	-0.0200654
ENSG00000129103	393.875	-0.924609	0.236264	-3.91346	9.0984e-05	0.00155637	NM_001042469	SUMF2	0.0843669	0.747479	0.999868	1.01819	0.934006	-0.124506
ENSG00000129116	1089.02	0.691553	0.212939	3.24766	0.00116359	0.00742157	NM_001166108	PALLD	0.0734255	0.59496	0.999868	0.670353	0.763582	0.187863
ENSG00000129173	63.6888	1.95287	0.374376	5.21634	1.8249e-07	5.39105e-05	NM_001256371	E2F8	0.91477	0.153195	0.675421	0.209879	0.783448	1.90028
ENSG00000129187	295.321	0.776704	0.300432	2.58529	0.0097297	0.0334029	NM_001012732	DCTD	0.284751	0.0315546	0.244199	0.197562	0.566751	1.52041
ENSG00000129219	69.6079	-0.747689	0.293821	-2.54471	0.0109369	0.0365148	NM_001243108	PLD2	0.116121	0.815736	0.999868	1.04844	0.968141	-0.114951
ENSG00000129244	6.38527	1.18685	0.493123	2.4068	0.0160929	0.0487087	NM_001303263	ATP1B2	0.354223	0.0574368	0.362307	0.0543574	0.417263	2.94041
ENSG00000129255	2422.33	-1.15381	0.260388	-4.43112	9.37439e-06	0.000505049	NM_004870	MPDU1	0.12079	0.819369	0.999868	1.04655	0.974624	-0.102726
ENSG00000129295	177.363	0.704085	0.254739	2.76394	0.00571074	0.0226906	NM_001321961	LRRC6	0.226132	0.589658	0.999868	0.0342761	0.0481624	0.490707
ENSG00000129315	260.483	0.805938	0.27958	2.88268	0.00394309	0.0174597	NM_001240	CCNT1	0.168375	0.682923	0.999868	0.577592	0.674254	0.22324
ENSG00000129354	5295.21	-0.833513	0.214268	-3.89004	0.000100226	0.00164339	NM_001300887	AP1M2	0.0742619	0.767296	0.999868	1.04145	0.968824	-0.104282
ENSG00000129460	1419.7	1.16042	0.43327	2.67829	0.00740001	0.0274347	NM_001042635	NGDN	0.424211	0.989687	0.999868	0.965885	0.958753	-0.0106926
ENSG00000129473	60.6819	2.29004	0.415225	5.51517	3.48436e-08	1.5836e-05	NM_001199839	BCL2L2	0.426899	0.142733	0.648095	0.312826	0.796409	1.34815
ENSG00000129559	3445.97	-0.718246	0.198713	-3.61449	0.000300936	0.00314882	NM_006156	NEDD8	0.0678891	0.742286	0.999868	1.03402	0.957503	-0.110917
ENSG00000129566	58.5829	1.65471	0.436565	3.79029	0.000150474	0.00207885	NM_001319035	TEP1	0.41967	0.867846	0.999868	0.305069	0.282716	-0.109781
ENSG00000129657	423.211	1.19968	0.354593	3.38327	0.00071629	0.00535932	NM_001039573	SEC14L1	0.70263	0.600097	0.999868	0.491555	0.731608	0.573716
ENSG00000129691	680.137	1.14977	0.370996	3.09915	0.0019408	0.0105588	NM_001105214	ASH2L	0.390836	0.23202	0.875163	0.00457407	0.00199187	-1.19935
ENSG00000129932	387.823	-0.890979	0.272008	-3.27557	0.0010545	0.0069406	NM_001145165	DOHH	0.129241	0.82063	0.999868	1.04886	0.973946	-0.106906
ENSG00000129946	131.645	-0.588442	0.243504	-2.41657	0.0156677	0.047716	NM_012435	SHC2	0.0855172	0.829858	0.999868	1.03226	0.972133	-0.0865845
ENSG00000129990	9.61342	-1.27674	0.424685	-3.00633	0.00264418	0.0131504	NM_001297774	SYT5	0.261817	0.93808	0.999868	1.0539	1.01196	-0.0585854
ENSG00000130024	875.61	1.7335	0.374475	4.62914	3.67194e-06	0.000295841	NM_018288	PHF10	0.165445	0.993293	0.999868	0.944396	0.942065	-0.00356507
ENSG00000130035	505.176	-1.33121	0.294397	-4.52182	6.13101e-06	0.000399434	NM_002235	GALNT8	0.157318	0.817418	0.999868	1.05335	0.969476	-0.119705
ENSG00000130052	347.617	-0.953371	0.273482	-3.48605	0.000490208	0.00424739	NM_001142503	STARD8	0.129863	0.775658	0.999868	1.03479	0.942394	-0.13494
ENSG00000130066	254.858	0.899935	0.245947	3.65906	0.000253141	0.00285427	NM_002970	SAT1	0.109009	0.606439	0.999868	0.705102	0.826404	0.229015
ENSG00000130147	1045.79	0.751919	0.239582	3.13846	0.0016984	0.00959953	NM_014521	SH3BP4	0.0852571	0.642693	0.999868	0.106876	0.0945676	-0.176525
ENSG00000130158	760.752	-0.802706	0.264393	-3.03604	0.00239711	0.0122835	NM_020812	DOCK6	0.11706	0.86631	0.999868	1.03105	0.978972	-0.0747695
ENSG00000130165	327.578	-0.987617	0.247435	-3.99141	6.56804e-05	0.00133372	NM_032377	ELOF1	0.100406	0.824539	0.999868	1.04063	0.975866	-0.0927071
ENSG00000130176	2133.36	-1.04397	0.233406	-4.47275	7.72184e-06	0.000448753	NM_001299	CNN1	0.0889878	0.79476	0.999868	1.04133	0.971189	-0.100608
ENSG00000130204	682.888	1.02557	0.317169	3.2335	0.00122283	0.00767515	NM_001128916	AC011481.1	0.170185	0.951738	0.999868	0.966146	0.944808	-0.0322198
ENSG00000130224	23.2603	0.830884	0.322036	2.5801	0.00987726	0.0337656	NM_001243963	LRCH2	0.131742	0.672899	0.999868	0.49573	0.421338	-0.234578
ENSG00000130227	2025.69	-0.809454	0.253819	-3.1891	0.00142717	0.0085588	NM_015024	XPO7	0.132454	0.445225	0.999868	0.906973	0.706786	-0.359787
ENSG00000130299	502.305	-0.7212	0.198328	-3.63639	0.000276484	0.00301192	NM_001128855	GTPBP3	0.0597913	0.368379	0.999868	0.956624	0.781727	-0.291286
ENSG00000130338	455.005	0.64753	0.198346	3.26465	0.00109599	0.00710031	NM_001007466	TULP4	0.0776272	0.652384	0.999868	0.695613	0.781732	0.16839
ENSG00000130402	13710.5	1.35436	0.540102	2.5076	0.0121555	0.03936	NM_001322033	ACTN4	0.918014	0.929527	0.999868	0.861294	0.929136	0.109384
ENSG00000130479	97.8108	-0.874312	0.265329	-3.2952	0.000983513	0.00661837	NM_001308363	MAP1S	0.100923	0.835853	0.999868	1.04169	0.977828	-0.0912715
ENSG00000130489	506.029	-0.852872	0.239723	-3.55774	0.000374062	0.00358659	NM_001169111	SCO2	0.0946993	0.795084	0.999868	1.04575	0.972369	-0.104964
ENSG00000130508	1407.87	-0.938694	0.228849	-4.10181	4.09929e-05	0.00103357	NM_012293	PXDN	0.0622062	0.0052357	0.0716512	0.157327	0.297142	0.917389
ENSG00000130513	406.096	-0.680426	0.211659	-3.21473	0.00130568	0.00804259	NM_004864	GDF15	0.05417	0.765655	0.999868	1.02989	0.965556	-0.0930535
ENSG00000130529	98.3431	-1.09851	0.23724	-4.63038	3.6499e-06	0.000295408	NM_001195227	TRPM4	0.195525	0.864989	0.999868	1.05465	0.978608	-0.107968
ENSG00000130544	164.75	0.825172	0.315379	2.61645	0.00888499	0.0313281	NM_001044387	ZNF557	0.274878	0.506103	0.999868	0.525406	0.725454	0.465452
ENSG00000130560	3531.63	-0.609234	0.162177	-3.7566	0.000172241	0.00226314	NM_016172	UBAC1	0.0355944	0.570763	0.999868	0.970598	0.881572	-0.138794
ENSG00000130640	2156.33	-0.829881	0.201141	-4.12586	3.69357e-05	0.000974113	NM_001256617	TUBGCP2	0.160831	0.366459	0.999868	0.021907	0.0153558	-0.512612
ENSG00000130699	124.342	1.96415	0.413615	4.74873	2.047e-06	0.000218671	NM_003185	TAF4	0.882212	0.092499	0.492248	0.142162	0.631449	2.15113
ENSG00000130700	83.7386	-0.803413	0.247423	-3.24712	0.00116579	0.00743029	NM_080473	GATA5	0.0848169	0.0160159	0.155432	0.0913683	0.198948	1.12263
ENSG00000130706	4176.68	-0.827993	0.22933	-3.61049	0.00030562	0.0031718	NM_001281437	ADRM1	0.0789167	0.815549	0.999868	1.02983	0.971069	-0.0847652
ENSG00000130707	178.884	-0.673126	0.253526	-2.65506	0.00792947	0.0288307	NM_000050	ASS1	0.0984322	0.77587	0.999868	1.04595	0.961834	-0.120953
ENSG00000130714	15.2455	-0.894646	0.368037	-2.43086	0.015063	0.0462402	NM_001077365	POMT1	0.0996123	0.748431	0.999868	0.771531	0.681568	-0.178867
ENSG00000130717	2685.65	-0.897855	0.242693	-3.69956	0.000215976	0.00260733	NM_001135954	UCK1	0.106307	0.628243	0.999868	0.962403	0.835305	-0.204339
ENSG00000130720	1171.86	-0.895189	0.230916	-3.87669	0.000105886	0.00169696	NM_001145106	FIBCD1	0.0940334	0.787646	0.999868	1.00078	0.928903	-0.107528
ENSG00000130726	2472.2	-0.832073	0.218628	-3.80588	0.000141302	0.00201494	NM_005762	TRIM28	0.0712301	0.822727	0.999868	1.04029	0.985879	-0.0775043
ENSG00000130764	1914.23	-1.14733	0.285059	-4.02489	5.70011e-05	0.00124427	NM_020710	LRRC47	0.146667	0.811584	0.999868	1.04653	0.964186	-0.118229
ENSG00000130766	1332.97	-0.645127	0.161568	-3.99292	6.52653e-05	0.00133364	NM_031459	SESN2	0.0359889	0.508207	0.999868	0.935676	0.834981	-0.164266
ENSG00000130772	315.771	-0.587608	0.161888	-3.62971	0.000283735	0.0030517	NM_001127350	MED18	0.0265793	0.582795	0.999868	0.888676	0.813501	-0.127512
ENSG00000130811	1240.64	-1.08084	0.262525	-4.11708	3.8371e-05	0.000994378	NM_003755	EIF3G	0.129571	0.773045	0.999868	1.05001	0.956435	-0.134664
ENSG00000130816	1589.67	1.07164	0.332959	3.21853	0.00128849	0.00795489	NM_001130823	DNMT1	0.558109	0.32254	0.999868	0.388693	0.75499	0.957827
ENSG00000130921	1367.28	1.25018	0.387047	3.23004	0.00123773	0.00774128	NM_001143905	C12orf65	0.630441	0.651649	0.999868	0.552973	0.762814	0.464121
ENSG00000130935	1313.74	1.11613	0.350812	3.18155	0.00146487	0.00870133	NM_001303272	NOL11	0.589569	0.336928	0.999868	0.340703	0.661071	0.956293
ENSG00000130940	568.593	-0.66546	0.168343	-3.953	7.7178e-05	0.00144419	NM_001079843	CASZ1	0.146373	0.00584533	0.0770118	0.0183574	0.121348	2.72472
ENSG00000131015	46.6672	0.832717	0.326251	2.55238	0.010699	0.0359031	NM_025217	ULBP2	0.371977	0.101019	0.520092	0.26375	0.68773	1.38267
ENSG00000131023	203.464	1.34201	0.349898	3.83544	0.00012534	0.00187957	NM_001270519	LATS1	0.714941	0.309539	0.999868	0.362213	0.808819	1.15898
ENSG00000131043	286.643	-0.839546	0.275846	-3.04354	0.00233816	0.0120371	NM_001271874	AAR2	0.125993	0.80741	0.999868	1.04291	0.96335	-0.114486
ENSG00000131061	45.9665	-0.780418	0.303145	-2.5744	0.0100413	0.0341683	NM_001282933	ZNF341	0.118067	0.811915	0.999868	1.05143	0.964371	-0.124692
ENSG00000131067	196.936	-1.11145	0.327972	-3.38887	0.000701824	0.0052958	NM_178026	GGT7	0.202009	0.852766	0.999868	1.05523	0.977884	-0.109816
ENSG00000131089	116.523	1.00361	0.287092	3.49577	0.000472692	0.00417254	NM_001173479	ARHGEF9	0.796724	0.96214	0.999868	0.524839	0.550555	0.0690098
ENSG00000131115	287.843	1.39904	0.57034	2.453	0.0141671	0.0441412	NM_001289166	ZNF227	2.26227	0.939956	0.999868	0.840447	0.931088	0.147761
ENSG00000131143	7550.06	-0.806256	0.194808	-4.13871	3.49258e-05	0.000946575	NM_001318786	COX4I1	0.0588159	0.719255	0.999868	1.03325	0.955606	-0.1127
ENSG00000131149	513.122	1.77729	0.439945	4.0398	5.34958e-05	0.00120179	NM_001134473	GSE1	0.838327	0.99588	0.999868	0.211684	0.213797	0.0143298
ENSG00000131165	1384.69	-0.624428	0.186818	-3.34244	0.000830438	0.00594488	NM_001083314	CHMP1A	0.0460379	0.944077	0.999868	0.823589	0.812183	-0.0201212
ENSG00000131187	887.701	-0.81226	0.220543	-3.683	0.000230502	0.00269577	NM_000505	F12	0.0780389	0.781031	0.999868	1.04305	0.972214	-0.101457
ENSG00000131188	1867.36	-1.05487	0.242687	-4.34663	1.38242e-05	0.000593304	NM_001174101	PRR7	0.0998765	0.779097	0.999868	1.0498	0.969379	-0.11498
ENSG00000131373	128.56	1.13691	0.412009	2.75943	0.0057903	0.0229029	NM_001284413	HACL1	0.405192	0.892375	0.999868	0.860443	0.932262	0.115656
ENSG00000131375	223.364	0.909331	0.255548	3.55836	0.000373181	0.00358659	NM_014296	CAPN7	0.288444	0.897805	0.999868	0.0145009	0.0172993	0.254575
ENSG00000131378	601.095	-1.05273	0.257544	-4.08758	4.35898e-05	0.0010774	NM_015150	RFTN1	0.115165	0.755323	0.999868	1.01372	0.921141	-0.138171
ENSG00000131409	476.912	-0.912898	0.210659	-4.33353	1.46736e-05	0.000609109	NM_001080457	LRRC4B	0.0665475	0.796698	0.999868	1.03205	0.971191	-0.0876883
ENSG00000131435	1036.69	-0.797166	0.246912	-3.22855	0.00124421	0.0077681	NM_001131027	PDLIM4	0.0751317	0.0541186	0.346231	0.0805096	0.131152	0.704008
ENSG00000131462	2318.22	-0.86855	0.206669	-4.20261	2.63858e-05	0.000818774	NM_001070	TUBG1	0.0641669	0.777875	0.999868	1.03586	0.971386	-0.0927123
ENSG00000131467	1721.57	-0.694016	0.202737	-3.42323	0.000618814	0.00487135	NM_001267045	PSME3	0.0794779	0.896455	0.999868	0.0503062	0.0484166	-0.0552343
ENSG00000131471	16.8136	-1.14416	0.343819	-3.32779	0.00087538	0.00615474	NM_001277731	AOC3	0.0687415	0.839333	0.999868	1.02789	0.949129	-0.115009
ENSG00000131475	994.698	-0.772396	0.21498	-3.59287	0.00032706	0.00329476	NM_032353	VPS25	0.0673046	0.845819	0.999868	1.0016	0.956912	-0.0658533
ENSG00000131558	958.687	-0.680728	0.255212	-2.6673	0.00764624	0.0280658	NM_021807	EXOC4	0.11871	0.81655	0.999868	1.02832	0.956909	-0.103842
ENSG00000131620	33.7983	1.29416	0.451885	2.86391	0.00418445	0.0181743	NM_018043	ANO1	0.581129	0.814616	0.999868	0.454751	0.394087	-0.20656
ENSG00000131652	4.07513	1.73634	0.557763	3.11304	0.00185172	0.0102026	NM_001142350	THOC6	0.475894	0.929969	0.999868	0.967672	0.919186	-0.0741606
ENSG00000131669	539.923	-0.635838	0.17804	-3.57132	0.000355185	0.003472	NM_004148	NINJ1	0.0397069	0.746102	0.999868	1.03081	0.971036	-0.0861874
ENSG00000131697	103.478	0.913696	0.370052	2.4691	0.0135451	0.0426899	NM_001291593	NPHP4	0.464144	0.494496	0.999868	0.551283	0.847165	0.619851
ENSG00000131738	77.4344	-0.997014	0.358053	-2.78454	0.00536035	0.0216415	NM_002279	KRT33B	0.228588	0.888606	0.999868	1.04221	0.979146	-0.0900532
ENSG00000131748	1657.4	-0.894362	0.235722	-3.79413	0.000148161	0.00206622	NM_001165937	STARD3	0.0784539	0.0507135	0.333505	0.00914021	0.0158073	0.790295
ENSG00000131773	389.389	0.73589	0.256659	2.86719	0.00414129	0.0180621	NM_006558	KHDRBS3	0.0543099	0.00394433	0.0606662	0.524995	0.279317	-0.910403
ENSG00000131788	808.444	-0.715631	0.229452	-3.11887	0.00181544	0.0100497	NM_006099	PIAS3	0.0806851	0.787256	0.999868	1.0339	0.964634	-0.100046
ENSG00000131845	233.346	1.26946	0.448398	2.83111	0.00463871	0.01953	NM_001290318	ZNF304	0.488763	0.970073	0.999868	0.979537	0.957009	-0.0335674
ENSG00000131871	1009.43	0.96816	0.35043	2.76278	0.00573116	0.0227507	NM_018445	SELENOS	0.704124	0.420191	0.999868	0.391006	0.718185	0.877164
ENSG00000131873	381.905	0.77489	0.192157	4.0326	5.51643e-05	0.00121861	NM_014918	CHSY1	0.101662	0.373947	0.999868	0.0983471	0.132081	0.425472
ENSG00000131931	77.6358	0.848961	0.28864	2.94124	0.00326901	0.0152844	NM_018105	THAP1	0.12756	0.864699	0.999868	0.341526	0.368887	0.111186
ENSG00000131979	139.861	1.13625	0.439463	2.58555	0.00972231	0.0333839	NM_000161	GCH1	0.383616	0.993304	0.999868	0.667367	0.670997	0.00782645
ENSG00000131981	366.625	1.15945	0.313015	3.70413	0.000212115	0.0025812	NM_002306	LGALS3	0.161739	0.931958	0.999868	0.743992	0.768461	0.0466849
ENSG00000132002	12397.3	-0.990909	0.256985	-3.8559	0.000115307	0.00179617	NM_001300914	DNAJB1	0.115824	0.834929	0.999868	1.0223	0.959429	-0.0915642
ENSG00000132004	149.703	-0.617538	0.206076	-2.99665	0.00272961	0.0134845	NM_032301	FBXW9	0.0529981	0.746634	0.999868	1.04259	0.968101	-0.106947
ENSG00000132017	60.8246	-0.935374	0.283613	-3.29807	0.000973517	0.00657106	NM_138353	DCAF15	0.104374	0.810995	0.999868	1.04733	0.967276	-0.114711
ENSG00000132031	152.826	1.43217	0.403244	3.55163	0.000382858	0.00363354	NM_002381	MATN3	0.553316	0.70719	0.999868	0.0382305	0.0535283	0.485578
ENSG00000132109	114.018	1.71482	0.409847	4.18406	2.86353e-05	0.000850187	NM_003141	TRIM21	0.404044	0.851637	0.999868	0.823686	0.921785	0.162337
ENSG00000132128	488.82	0.987132	0.332864	2.96557	0.0030212	0.014481	NM_006369	LRRC41	0.979699	0.99973	1	0.960316	0.960497	0.000271872
ENSG00000132155	326.86	1.84517	0.42242	4.3681	1.25332e-05	0.000566439	NM_002880	RAF1	0.821455	0.742321	0.999868	0.702374	0.920372	0.389978
ENSG00000132170	68.1035	1.35653	0.379316	3.57625	0.00034856	0.00343264	NM_005037	PPARG	0.685495	0.502547	0.999868	0.466089	0.788845	0.759136
ENSG00000132275	339.611	-0.614667	0.221382	-2.7765	0.00549472	0.0220698	NM_015324	RRP8	0.0817851	0.61743	0.999868	0.855276	0.748802	-0.191806
ENSG00000132286	880.408	-0.633749	0.206755	-3.06522	0.00217508	0.0114504	NM_012192	TIMM10B	0.103266	0.268477	0.947635	0.704632	0.510749	-0.464257
ENSG00000132326	118.357	1.6199	0.293295	5.5231	3.33062e-08	1.5836e-05	NM_022817	PER2	0.160665	0.449303	0.999868	0.645869	0.864191	0.420108
ENSG00000132356	441.285	0.820596	0.265756	3.08778	0.00201655	0.0108084	NM_006251	PRKAA1	0.253436	0.377946	0.999868	0.0443004	0.0693338	0.646239
ENSG00000132405	171.796	0.97828	0.297673	3.28642	0.00101468	0.00675729	NM_001113361	TBC1D14	0.15611	0.543081	0.999868	0.645629	0.806549	0.321057
ENSG00000132406	135.017	1.67075	0.418608	3.9912	6.57401e-05	0.00133372	NM_001297551	TMEM128	1.29096	0.207409	0.817358	0.198965	0.744696	1.90414
ENSG00000132432	8659.93	1.74084	0.558421	3.11743	0.00182435	0.0100894	NM_001012456	SEC61G	0.928344	0.946592	0.999868	0.888432	0.941285	0.0833696
ENSG00000132434	252.102	-0.724371	0.21592	-3.3548	0.000794211	0.00575174	NM_018697	LANCL2	0.0613884	0.00542633	0.0730047	0.124541	0.246419	0.984501
ENSG00000132470	814.587	-1.08037	0.248429	-4.34881	1.36875e-05	0.000592189	NM_000213	ITGB4	0.0990768	0.817295	0.999868	1.03844	0.972379	-0.094832
ENSG00000132478	211.376	1.28841	0.402381	3.20195	0.00136501	0.00828589	NM_001080419	UNK	0.456221	0.997733	0.999868	0.948532	0.948161	-0.000563323
ENSG00000132481	191.539	-1.01814	0.244049	-4.17188	3.02095e-05	0.000876372	NM_033452	AC087289.1	0.091103	0.799767	0.999868	1.04625	0.973686	-0.103701
ENSG00000132510	72.3903	0.926742	0.299535	3.09394	0.00197517	0.0106705	NM_001080424	KDM6B	0.135987	0.935494	0.999868	0.575999	0.599143	0.0568335
ENSG00000132522	158.034	-0.786142	0.253284	-3.1038	0.00191055	0.0104327	NM_004489	GPS2	0.0709334	0.776153	0.999868	0.471804	0.439746	-0.101517
ENSG00000132541	75.0724	1.49291	0.472655	3.15857	0.00158544	0.00916154	NM_005836	RIDA	0.580843	0.898731	0.999868	0.818414	0.897818	0.133592
ENSG00000132589	206.372	-0.831167	0.27847	-2.98476	0.00283798	0.0138653	NM_004475	FLOT2	0.127937	0.758936	0.999868	1.04436	0.943612	-0.14636
ENSG00000132635	768.763	-0.800462	0.274972	-2.91107	0.00360194	0.0163494	NM_001271168	PCED1A	0.134063	0.826334	0.999868	1.04826	0.975027	-0.104476
ENSG00000132639	39.5534	1.11279	0.360989	3.08261	0.00205195	0.0109411	NM_001322902	SNAP25	0.195072	0.914809	0.999868	0.597478	0.631653	0.0802459
ENSG00000132640	193.481	0.644885	0.182509	3.53344	0.00041019	0.00379468	NM_001282550	BTBD3	0.0388571	0.784865	0.999868	0.473979	0.500742	0.0792443
ENSG00000132646	1369.48	0.959316	0.29142	3.29187	0.000995243	0.00667197	NM_002592	PCNA	0.126871	0.961746	0.999868	0.890498	0.876935	-0.0221426
ENSG00000132661	730.563	0.865818	0.35766	2.42079	0.0154869	0.0472553	NM_013248	NXT1	0.430414	0.312011	0.999868	0.207393	0.377843	0.865421
ENSG00000132692	15.5413	-1.11571	0.389565	-2.86399	0.0041834	0.0181742	NM_021948	BCAN	0.150525	0.865699	0.999868	1.04609	0.960286	-0.123474
ENSG00000132718	139.378	1.02937	0.319016	3.2267	0.00125228	0.00779852	NM_152280	SYT11	0.119287	0.0441081	0.304346	0.371625	0.187767	-0.984903
ENSG00000132793	501.122	-0.855171	0.214298	-3.99057	6.5915e-05	0.00133372	NM_001301860	LPIN3	0.0678346	0.821901	0.999868	1.02214	0.968791	-0.0773408
ENSG00000132819	4552.56	1.1789	0.427477	2.7578	0.00581925	0.0229891	NM_001291780	RBM38	0.47915	0.910118	0.999868	0.890931	0.955506	0.100951
ENSG00000132842	146.161	0.747081	0.239505	3.11928	0.00181296	0.0100484	NM_001271769	AP3B1	0.225096	0.339575	0.999868	0.283781	0.43745	0.624341
ENSG00000132879	86.071	-0.931354	0.29818	-3.12346	0.00178737	0.00994074	NM_001014765	FBXO44	0.127278	0.85792	0.999868	0.785548	0.737601	-0.0908576
ENSG00000132950	51.3381	0.664719	0.253824	2.61882	0.00882352	0.0311734	NM_001039649	ZMYM5	0.0303761	0.779085	0.999868	0.957178	0.901383	-0.0866463
ENSG00000132964	155.164	1.46405	0.446418	3.27955	0.00103971	0.00686622	NM_001260	CDK8	0.706114	0.748902	0.999868	0.674783	0.863211	0.355291
ENSG00000132970	157.514	0.948908	0.312607	3.03547	0.00240162	0.0122924	NM_001291965	WASF3	0.787832	0.148989	0.665221	0.212507	0.687933	1.69476
ENSG00000133027	123.124	-1.03838	0.291481	-3.56242	0.000367455	0.00355909	NM_001267551	PEMT	0.137819	0.801743	0.999868	1.0556	0.966237	-0.127613
ENSG00000133059	1552.09	-0.669783	0.240066	-2.79	0.00527084	0.0213648	NM_015375	DSTYK	0.0826834	0.867472	0.999868	0.632522	0.605602	-0.0627446
ENSG00000133065	521.582	0.817588	0.245512	3.33014	0.000868034	0.00611531	NM_173854	SLC41A1	0.366342	0.323147	0.999868	0.358802	0.616423	0.780735
ENSG00000133069	240.063	1.0065	0.347083	2.89988	0.00373302	0.0167811	NM_001242925	TMCC2	0.208168	0.942383	0.999868	0.99277	0.964099	-0.0422786
ENSG00000133103	49.5408	1.58388	0.398377	3.97584	7.01318e-05	0.00138428	NM_020751	COG6	0.306583	0.18884	0.769187	0.0176565	0.0554288	1.65044
ENSG00000133121	175.981	0.677215	0.253576	2.67065	0.00757038	0.027845	NM_001243476	STARD13	0.490162	0.00812795	0.0962102	0.00743695	0.0650023	3.12771
ENSG00000133131	632.46	0.89184	0.319046	2.79534	0.00518458	0.0211292	NM_001085354	MORC4	0.197103	0.940254	0.999868	0.898886	0.92668	0.0439323
ENSG00000133193	2181.41	-0.603442	0.21726	-2.77751	0.00547769	0.0220313	NM_001098832	FAM104A	0.111661	0.208729	0.818482	0.890941	0.610933	-0.544317
ENSG00000133195	1904.1	-0.710171	0.205067	-3.46311	0.000533971	0.00447289	NM_001159770	SLC39A11	0.0612206	0.802512	0.999868	1.00137	0.947106	-0.0803763
ENSG00000133265	579.424	-1.41962	0.283334	-5.01041	5.43147e-07	0.00010696	NM_001130106	HSPBP1	0.142359	0.935937	0.999868	0.313865	0.304403	-0.0441646
ENSG00000133393	548.285	1.18648	0.333489	3.55778	0.000374005	0.00358659	NM_001304497	FOPNL	0.182657	0.969493	0.999868	0.881518	0.86913	-0.0204172
ENSG00000133422	375.848	1.61842	0.425753	3.80132	0.000143928	0.00203894	NM_001303256	MORC2	0.268915	0.00391343	0.0603806	0.274093	0.0686037	-1.99831
ENSG00000133466	13.7956	-0.908023	0.356795	-2.54495	0.0109295	0.0364968	NM_031910	C1QTNF6	0.100524	0.861313	0.999868	0.61184	0.560819	-0.12562
ENSG00000133597	1492.03	-0.70836	0.219036	-3.234	0.00122071	0.00767	NM_052853	ADCK2	0.0764593	0.806401	0.999868	1.03722	0.975835	-0.0880063
ENSG00000133606	300.457	0.915258	0.295145	3.10104	0.00192843	0.0105076	NM_001145125	MKRN1	0.128505	0.9261	0.999868	0.972205	1.01448	0.0614072
ENSG00000133612	776.205	-1.25613	0.286957	-4.37741	1.201e-05	0.000557746	NM_001042535	AGAP3	0.187435	0.832921	0.999868	1.05677	0.972579	-0.119775
ENSG00000133641	93.657	1.54346	0.384313	4.01615	5.91559e-05	0.00126788	NM_001009894	C12orf29	0.235083	0.104182	0.531978	0.366753	0.172788	-1.08581
ENSG00000133657	1110.24	1.20492	0.270483	4.45471	8.40051e-06	0.0004712	NM_024524	ATP13A3	0.517009	0.0322968	0.248875	0.0661528	0.269716	2.02757
ENSG00000133661	3.74071	-1.40359	0.53047	-2.64595	0.00814629	0.0294079	NM_003019	SFTPD	0.176334	0.938079	0.999868	1.04362	0.97762	-0.0942513
ENSG00000133678	710.422	-0.707816	0.207556	-3.41025	0.000649041	0.00502588	NM_001270367	TMEM254	0.0536633	0.663135	0.999868	1.00873	0.91913	-0.134204
ENSG00000133687	53.3303	1.6362	0.388381	4.21288	2.52137e-05	0.000817026	NM_001193451	TMTC1	0.513108	0.0155201	0.152129	0.022946	0.211115	3.20172
ENSG00000133731	268.945	1.42456	0.526217	2.70716	0.00678608	0.02574	NM_001144878	IMPA1	0.675331	0.509647	0.999868	0.00525418	0.00341903	-0.619877
ENSG00000133794	120.38	1.34803	0.354878	3.79857	0.000145532	0.00204564	NM_001030272	ARNTL	0.331484	0.553324	0.999868	0.595968	0.818173	0.457172
ENSG00000133818	141.285	0.73499	0.210757	3.48738	0.000487786	0.00424215	NM_001102669	RRAS2	0.0448005	0.0919512	0.490659	0.316852	0.219822	-0.527473
ENSG00000133872	1146.72	0.997758	0.310628	3.21207	0.00131784	0.00809101	NM_001284239	SARAF	0.226725	0.664474	0.999868	0.00137598	0.00109371	-0.331224
ENSG00000133895	8001.46	-1.2908	0.276949	-4.66077	3.15021e-06	0.000278574	NM_000244	MEN1	0.135866	0.83547	0.999868	1.04365	0.974528	-0.0988637
ENSG00000133961	342.809	0.752066	0.253712	2.96425	0.00303422	0.0145198	NM_001005743	NUMB	0.243066	0.451582	0.999868	0.417796	0.587458	0.491686
ENSG00000134030	194.501	0.713755	0.242031	2.94902	0.00318778	0.015062	NM_001142397	CTIF	0.050221	0.0101841	0.113161	0.504481	0.287242	-0.812532
ENSG00000134049	1574.37	1.04234	0.33137	3.14556	0.00165772	0.00943286	NM_016097	IER3IP1	0.263723	0.457847	0.999868	0.208307	0.293908	0.496653
ENSG00000134058	182.433	1.74428	0.412009	4.23359	2.2999e-05	0.000783957	NM_001324069	CDK7	0.395345	0.904594	0.999868	0.0347157	0.0335359	-0.049884
ENSG00000134072	490.915	-1.13129	0.260935	-4.33552	1.45418e-05	0.000607911	NM_003656	CAMK1	0.112492	0.818368	0.999868	1.04309	0.972599	-0.100951
ENSG00000134107	72.8126	1.65863	0.270493	6.13189	8.68429e-10	1.92934e-06	NM_003670	BHLHE40	0.270757	0.543587	0.999868	0.497424	0.696125	0.484872
ENSG00000134152	216.941	0.858711	0.264558	3.24583	0.00117107	0.00745056	NM_024713	KATNBL1	0.0876187	0.00681659	0.0849113	0.510136	0.23778	-1.10125
ENSG00000134202	672.499	-0.699044	0.212196	-3.29433	0.000986572	0.00662888	NM_000849	GSTM3	0.117345	0.94387	0.999868	0.00220004	0.00240131	0.126295
ENSG00000134287	4081.08	-0.831194	0.220841	-3.76376	0.000167376	0.00222728	NM_001659	ARF3	0.0753743	0.793973	0.999868	0.994628	0.932668	-0.0927933
ENSG00000134308	846.844	-0.618818	0.211948	-2.91967	0.00350404	0.0160696	NM_006826	YWHAQ	0.0760726	0.718566	0.999868	0.700161	0.6396	-0.130517
ENSG00000134317	48.7214	1.13384	0.36863	3.07582	0.00209921	0.0111403	NM_198182	GRHL1	0.215954	0.976261	0.999868	0.966892	0.955579	-0.0169794
ENSG00000134323	23.6685	1.34751	0.378023	3.56462	0.000364382	0.00353706	NM_001293228	MYCN	0.234442	0.850692	0.999868	0.841098	0.940119	0.160571
ENSG00000134352	457.82	0.716238	0.235704	3.03872	0.00237582	0.0121991	NM_001190981	IL6ST	0.0914096	0.56719	0.999868	0.0054065	0.00410657	-0.396761
ENSG00000134444	35.846	1.3389	0.361067	3.70818	0.000208757	0.00255364	NM_020854	RELCH	0.134743	0.544791	0.999868	0.719897	0.569702	-0.337584
ENSG00000134461	101.15	-0.771241	0.239514	-3.22002	0.00128181	0.00791914	NM_001009941	ANKRD16	0.0824661	0.75353	0.999868	1.0318	0.942766	-0.130195
ENSG00000134480	158.829	1.64384	0.554134	2.96651	0.00301198	0.0144485	NM_001199189	CCNH	0.933973	0.767266	0.999868	0.632354	0.822091	0.378567
ENSG00000134504	74.2117	1.06663	0.31651	3.36997	0.000751754	0.00553587	NM_001136205	KCTD1	0.12611	0.326395	0.999868	0.237274	0.159573	-0.572336
ENSG00000134531	2256.86	1.01242	0.4153	2.4378	0.0147768	0.0455988	NM_001423	EMP1	0.410215	0.996485	0.999868	0.934806	0.937249	0.00376675
ENSG00000134569	70.8128	1.08914	0.415007	2.62438	0.00868068	0.0307669	NM_002334	LRP4	0.373698	0.0952172	0.501831	0.0317648	0.00822511	-1.94932
ENSG00000134575	1030.97	-0.831539	0.263806	-3.15209	0.00162108	0.00929881	NM_001302489	ACP2	0.107787	0.880146	0.999868	1.02048	0.976079	-0.0641843
ENSG00000134595	2.06085	-1.36521	0.564878	-2.41682	0.0156569	0.0476919	NM_005634	SOX3	0.1396	0.960227	0.999868	1.03176	0.976645	-0.0792015
ENSG00000134668	268.535	-1.05545	0.259683	-4.06437	4.81621e-05	0.00113791	NM_001281987	SPOCD1	0.109635	0.82167	0.999868	1.04353	0.974168	-0.0992229
ENSG00000134686	954.223	0.933449	0.348083	2.68168	0.00732525	0.0272144	NM_004427	PHC2	0.204914	0.945767	0.999868	0.991963	0.965104	-0.0396021
ENSG00000134748	2628.95	-0.644896	0.202262	-3.18842	0.00143053	0.00856051	NM_032864	PRPF38A	0.0850567	0.00512759	0.0707946	0.00707783	0.0162198	1.19638
ENSG00000134758	257.69	1.53667	0.383064	4.01152	6.03301e-05	0.00128625	NM_001191324	RNF138	0.375128	0.140689	0.641364	0.0952898	0.225536	1.24296
ENSG00000134780	46.8727	1.21072	0.475166	2.548	0.0108344	0.0362681	NM_006133	DAGLA	0.571041	0.918401	0.999868	0.742345	0.802713	0.112794
ENSG00000134901	41.0587	1.3395	0.388771	3.44548	0.000570041	0.00465523	NM_001318732	KDELC1	0.23458	0.990833	0.999868	0.906749	0.915599	0.0140116
ENSG00000134905	476.218	-0.851204	0.209659	-4.05994	4.9086e-05	0.00114631	NM_024537	CARS2	0.0735988	0.632102	0.999868	1.00024	0.888056	-0.171628
ENSG00000134954	970.077	1.12543	0.257274	4.37444	1.21747e-05	0.000557746	NM_001143820	ETS1	0.201079	0.205038	0.810597	0.382115	0.638563	0.740823
ENSG00000134970	567.448	1.13583	0.336591	3.37452	0.000739451	0.00547418	NM_181836	TMED7	0.140015	0.0447786	0.307509	0.143208	0.0718571	-0.99491
ENSG00000134987	252.102	0.613576	0.204441	3.00123	0.00268888	0.0133391	NM_139281	WDR36	0.168434	0.171467	0.721614	0.124193	0.213814	0.783772
ENSG00000134996	666.082	1.01791	0.373922	2.72224	0.00648408	0.0248879	NM_012383	OSTF1	0.254723	0.939453	0.999868	0.915002	0.884337	-0.0491788
ENSG00000135002	2827.23	0.800209	0.274664	2.91341	0.00357502	0.016283	NM_018339	RFK	0.43597	0.239729	0.888785	0.335917	0.674475	1.00566
ENSG00000135045	618.035	0.717218	0.228302	3.14154	0.00168063	0.00952946	NM_017998	C9orf40	0.0774641	0.361407	0.999868	0.0967134	0.0766314	-0.33578
ENSG00000135048	1019.7	1.30596	0.520544	2.50883	0.0121132	0.0393152	NM_001135820	CEMIP2	0.668071	0.91442	0.999868	0.808378	0.87484	0.113989
ENSG00000135069	411.509	0.952788	0.359106	2.65322	0.00797272	0.0289524	NM_021154	PSAT1	0.222862	0.966263	0.999868	0.969558	0.952703	-0.0253017
ENSG00000135097	143.632	1.41678	0.392325	3.61123	0.000304745	0.0031681	NM_002442	MSI1	0.29442	0.88486	0.999868	0.592545	0.638557	0.10789
ENSG00000135111	405.029	0.683656	0.197058	3.46932	0.000521779	0.0044046	NM_005996	TBX3	0.0474113	0.866359	0.999868	0.343182	0.33275	-0.0445357
ENSG00000135148	76.971	1.43167	0.465312	3.07678	0.00209247	0.0111111	NM_001143906	TRAFD1	0.567029	0.824949	0.999868	0.797936	0.932807	0.225306
ENSG00000135185	25.9493	1.52592	0.469527	3.2499	0.00115446	0.00738731	NM_024315	TMEM243	0.759869	0.770441	0.999868	0.714948	0.920808	0.365063
ENSG00000135249	65.2784	1.29127	0.349063	3.69925	0.000216236	0.00260733	NM_021930	RINT1	0.233809	0.869184	0.999868	0.732813	0.797213	0.12152
ENSG00000135272	676.705	0.817899	0.299734	2.72875	0.00635751	0.0245131	NM_001166345	MDFIC	0.248477	0.818613	0.999868	0.00569897	0.00715595	0.328441
ENSG00000135317	437.484	0.97918	0.311196	3.1465	0.00165235	0.00941429	NM_001297614	SNX14	0.314492	0.125328	0.603026	0.00327926	0.0107833	1.71736
ENSG00000135362	181.701	0.701082	0.269182	2.60449	0.00920112	0.0321233	NM_001160167	PRR5L	0.0745559	0.140262	0.639589	0.434464	0.293892	-0.563953
ENSG00000135363	14.0982	1.46852	0.420263	3.49428	0.000475334	0.00418337	NM_001142315	LMO2	0.186221	0.975802	0.999868	0.976618	0.967173	-0.0140199
ENSG00000135365	349.099	1.15511	0.261861	4.41118	1.02811e-05	0.000528072	NM_001101802	PHF21A	0.0800001	0.0146169	0.145524	0.261612	0.136177	-0.941943
ENSG00000135372	1186.62	-0.779227	0.220045	-3.54121	0.000398295	0.00373534	NM_001144030	NAT10	0.0768213	0.756269	0.999868	0.69264	0.640672	-0.112519
ENSG00000135392	138.19	1.33551	0.552998	2.41503	0.0157337	0.0478847	NM_032364	DNAJC14	0.82157	0.959768	0.999868	0.906801	0.946717	0.0621473
ENSG00000135414	752.303	-0.707605	0.243974	-2.90033	0.00372772	0.0167615	NM_005811	GDF11	0.0817506	0.194027	0.783793	0.0756295	0.111805	0.563959
ENSG00000135424	38.8252	-0.670022	0.248913	-2.6918	0.00710685	0.0265982	NM_001144996	ITGA7	0.0420175	0.704612	0.999868	1.03496	0.939984	-0.13887
ENSG00000135446	2130.82	-0.638498	0.210733	-3.0299	0.00244637	0.0124425	NM_000075	CDK4	0.0555104	0.0170865	0.163919	0.0124037	0.0219963	0.82649
ENSG00000135451	516.046	0.609967	0.215867	2.82566	0.00471832	0.0197806	NM_001100620	TROAP	0.727372	0.95564	0.999868	0.982406	0.942372	-0.0600219
ENSG00000135476	94.8244	1.77801	0.459202	3.87196	0.000107965	0.00171785	NM_012291	ESPL1	0.485059	0.974769	0.999868	0.969763	0.952836	-0.0254039
ENSG00000135486	9845.84	0.943639	0.259237	3.64007	0.000272567	0.00298779	NM_002136	HNRNPA1	0.0783388	0.00591517	0.0774852	0.303996	0.152125	-0.998795
ENSG00000135503	133.696	1.27551	0.320474	3.98008	6.88914e-05	0.0013682	NM_004302	ACVR1B	0.164568	0.435353	0.999868	0.285327	0.214544	-0.411344
ENSG00000135506	107.2	-0.894987	0.260913	-3.43022	0.000603097	0.00480013	NM_001017956	OS9	0.0975128	0.757188	0.999868	0.940716	0.857595	-0.133462
ENSG00000135519	77.797	2.06377	0.387489	5.32601	1.00395e-07	3.50671e-05	NM_001314030	KCNH3	0.255159	0.894646	0.999868	1.02009	0.956782	-0.0924364
ENSG00000135521	313.641	0.702078	0.243929	2.87821	0.00399944	0.0176256	NM_032860	LTV1	0.463469	0.0276477	0.223846	0.139293	0.551095	1.98417
ENSG00000135617	651.912	-1.04211	0.215799	-4.82906	1.37178e-06	0.000171231	NM_032319	PRADC1	0.0738741	0.762395	0.999868	1.04579	0.970305	-0.108084
ENSG00000135624	17035.9	-0.717692	0.185148	-3.87631	0.000106053	0.00169809	NM_001009570	CCT7	0.0498574	0.766454	0.999868	1.03252	0.973002	-0.0856555
ENSG00000135631	9227.14	-0.812812	0.204891	-3.96704	7.2771e-05	0.00140761	NM_015470	RAB11FIP5	0.0630476	0.782136	0.999868	1.02767	0.965709	-0.0897164
ENSG00000135632	119.807	-0.811308	0.309608	-2.62043	0.00878184	0.03106	NM_006062	SMYD5	0.166623	0.830433	0.999868	1.04392	0.962065	-0.117804
ENSG00000135643	108.028	0.69982	0.271615	2.57651	0.00998026	0.0340193	NM_014505	KCNMB4	0.118253	0.11826	0.580261	0.0515589	0.0239874	-1.10395
ENSG00000135720	1603.93	-0.630112	0.237704	-2.65082	0.00802959	0.029098	NM_001286157	DYNC1LI2	0.131913	0.236594	0.88251	0.83907	0.570185	-0.557361
ENSG00000135723	6590.56	-1.03354	0.246057	-4.20042	2.66423e-05	0.000821278	NM_001318202	FHOD1	0.102366	0.791639	0.999868	1.04673	0.970407	-0.109227
ENSG00000135736	586.849	-1.03976	0.264825	-3.92621	8.62959e-05	0.0015342	NM_033212	CCDC102A	0.146602	0.52938	0.999868	0.703799	0.565686	-0.315161
ENSG00000135740	80.6672	-0.798631	0.293615	-2.71999	0.00652839	0.0250034	NM_001323971	SLC9A5	0.130617	0.895113	0.999868	1.0316	0.986853	-0.0639753
ENSG00000135763	197.757	1.24289	0.349549	3.55571	0.000376961	0.00360147	NM_001314021	URB2	0.176136	0.171799	0.721614	0.206243	0.121374	-0.764881
ENSG00000135776	71.526	1.36013	0.44403	3.06315	0.00219017	0.0115058	NM_012089	ABCB10	0.758464	0.428376	0.999868	0.362702	0.692497	0.933024
ENSG00000135801	310.019	1.25951	0.367936	3.42319	0.000618915	0.00487135	NM_001025247	TAF5L	0.385991	0.304229	0.999868	0.251236	0.458229	0.867023
ENSG00000135823	340.853	0.758938	0.281743	2.69373	0.00706576	0.0265003	NM_001286210	STX6	0.137651	0.0591278	0.368626	0.00433021	0.0126031	1.54127
ENSG00000135829	531.667	1.21484	0.243233	4.99454	5.89764e-07	0.000112404	NM_001357	DHX9	0.101157	0.365736	0.999868	0.00452321	0.00730343	0.691229
ENSG00000135835	80.5159	-0.96822	0.263273	-3.67762	0.000235421	0.00271669	NM_020950	KIAA1614	1.42154	0.847573	0.999868	1.05139	1.47556	0.488969
ENSG00000135912	1103.99	-0.796043	0.261251	-3.04704	0.00231103	0.0119461	NM_014640	TTLL4	0.11314	0.998641	0.999868	0.0913394	0.090801	-0.00852911
ENSG00000135913	294.77	0.720461	0.226624	3.17911	0.00147728	0.00876273	NM_020935	USP37	0.255791	0.123202	0.595422	0.304806	0.62281	1.0309
ENSG00000135916	266.894	1.21428	0.391884	3.09856	0.00194465	0.0105733	NM_001012514	ITM2C	0.299112	0.953953	0.999868	0.971109	0.944537	-0.0400263
ENSG00000135925	94.065	-0.924848	0.274327	-3.37134	0.000748043	0.00552001	NM_025216	WNT10A	0.11873	0.621906	0.999868	0.917686	0.779647	-0.23518
ENSG00000135932	152.836	1.29867	0.309692	4.19343	2.74765e-05	0.000831095	NM_001130849	CAB39	0.167195	0.384154	0.999868	0.576487	0.803699	0.479368
ENSG00000135945	295.458	0.859748	0.251552	3.41777	0.000631369	0.00494084	NM_001037872	REV1	0.901053	0.107637	0.542505	0.0396673	0.165649	2.0621
ENSG00000135974	349.961	0.920052	0.241136	3.8155	0.000135909	0.00196491	NM_001286537	C2orf49	0.110862	0.199993	0.797828	0.00698348	0.0136141	0.963086
ENSG00000136003	1099.94	1.57151	0.37382	4.20392	2.62333e-05	0.000818774	NM_001301140	ISCU	0.614171	0.26801	0.947189	0.380476	0.831133	1.12727
ENSG00000136021	231.455	0.7013	0.200034	3.5059	0.000455072	0.00407959	NM_001317784	SCYL2	0.114481	0.039283	0.280815	0.0945575	0.19057	1.01105
ENSG00000136044	90.1358	1.24606	0.388386	3.20829	0.00133525	0.00815612	NM_001251904	APPL2	0.524789	0.68139	0.999868	0.618086	0.816396	0.401462
ENSG00000136098	62.7259	1.26149	0.32055	3.93541	8.30556e-05	0.00150331	NM_002498	NEK3	0.458265	0.352862	0.999868	0.406195	0.739169	0.863732
ENSG00000136104	419.963	1.03085	0.331525	3.10941	0.0018746	0.0102839	NM_001142279	RNASEH2B	0.260775	0.997073	0.999868	0.87022	0.871592	0.00227294
ENSG00000136111	105.093	1.2505	0.328061	3.81178	0.00013797	0.0019841	NM_001286658	TBC1D4	0.315282	0.404622	0.999868	0.488795	0.75501	0.627267
ENSG00000136144	100.023	0.801804	0.249908	3.2084	0.00133476	0.00815612	NM_018191	RCBTB1	0.0718348	0.987101	0.999868	0.657465	0.653537	-0.0086457
ENSG00000136159	365.791	1.4653	0.351665	4.16675	3.08975e-05	0.000889054	NM_018283	NUDT15	0.37867	0.17906	0.742213	0.315355	0.669288	1.08565
ENSG00000136193	1114.96	0.792882	0.257265	3.08197	0.00205638	0.0109523	NM_001145513	SCRN1	0.130522	0.51775	0.999868	0.593087	0.732338	0.304266
ENSG00000136205	156.068	1.17188	0.294668	3.97695	6.98049e-05	0.00137937	NM_022748	TNS3	0.219039	0.392088	0.999868	0.483236	0.703576	0.541978
ENSG00000136213	1138.8	-0.974422	0.244321	-3.98828	6.65532e-05	0.00133506	NM_001243794	CHST12	0.114657	0.479891	0.999868	0.719273	0.579686	-0.311269
ENSG00000136237	12.8185	1.49656	0.420843	3.55609	0.000376409	0.00359862	NM_012294	RAPGEF5	0.449588	0.945785	0.999868	0.587629	0.651388	0.148612
ENSG00000136240	7866.52	-0.657831	0.176689	-3.72311	0.000196784	0.00244944	NM_001100603	KDELR2	0.0715099	0.113912	0.565726	0.941323	0.644426	-0.546675
ENSG00000136243	153.015	0.85279	0.323521	2.63596	0.00838988	0.0300122	NM_007342	NUPL2	0.0714024	0.709667	0.999868	0.851921	0.767948	-0.149711
ENSG00000136247	978.177	-0.771995	0.231334	-3.33714	0.000846448	0.00602746	NM_001134387	ZDHHC4	0.090118	0.867277	0.999868	0.85412	0.816067	-0.0657526
ENSG00000136279	655.343	-0.600995	0.182305	-3.29664	0.000978496	0.00659462	NM_001014436	DBNL	0.0678376	0.813289	0.999868	0.262334	0.27671	0.076971
ENSG00000136280	1649.28	-0.598307	0.188383	-3.17602	0.00149311	0.00881884	NM_001029835	CCM2	0.051322	0.694965	0.999868	1.02231	0.943488	-0.115764
ENSG00000136295	5595.67	2.10846	0.438719	4.80593	1.54032e-06	0.000182015	NM_025250	TTYH3	0.434265	0.902122	0.999868	0.961143	0.893939	-0.104574
ENSG00000136319	187.773	1.29959	0.385143	3.37432	0.00073998	0.00547418	NM_138376	TTC5	0.373622	0.999305	0.999883	0.944647	0.945804	0.00176546
ENSG00000136352	144.487	1.23163	0.466628	2.63943	0.00830448	0.029797	NM_001079668	NKX2-1	0.520768	0.970803	0.999868	0.975628	0.953633	-0.0328973
ENSG00000136367	77.6666	-0.655111	0.253789	-2.58132	0.00984228	0.0336785	NM_033400	ZFHX2	0.0796127	0.875962	0.999868	0.282721	0.295246	0.0625379
ENSG00000136379	699.258	0.868174	0.314828	2.75761	0.00582251	0.0229891	NM_021214	ABHD17C	0.146571	0.806121	0.999868	0.97317	0.894333	-0.121879
ENSG00000136425	369.386	-0.900784	0.241867	-3.72429	0.000195866	0.0024417	NM_001271888	CIB2	0.096526	0.695834	0.999868	1.01564	0.908863	-0.160252
ENSG00000136463	1407.72	-0.985001	0.232171	-4.24257	2.2097e-05	0.000761141	NM_016360	TACO1	0.0886703	0.695489	0.999868	0.964827	0.868749	-0.151331
ENSG00000136485	4898.18	-0.625011	0.229612	-2.72203	0.00648822	0.024898	NM_005828	DCAF7	0.0530951	0.0802703	0.453986	0.0613477	0.0884189	0.527344
ENSG00000136518	424.143	0.851757	0.244313	3.48634	0.000489684	0.00424739	NM_004301	ACTL6A	0.095535	0.791481	0.999868	0.864288	0.803274	-0.10562
ENSG00000136521	1145.45	0.997381	0.336849	2.96091	0.0030673	0.0146426	NM_001199957	NDUFB5	0.179186	0.846072	0.999868	0.929203	0.863307	-0.10612
ENSG00000136560	141.311	1.18492	0.294113	4.0288	5.60619e-05	0.00122982	NM_001199135	TANK	0.522739	0.323191	0.999868	0.378487	0.747978	0.982751
ENSG00000136603	755.221	0.928885	0.242324	3.83324	0.000126469	0.0018901	NM_001145097	SKIL	0.0678525	0.634497	0.999868	0.271389	0.242568	-0.161975
ENSG00000136631	107.856	0.762594	0.232421	3.28109	0.00103405	0.00684158	NM_001279353	VPS45	0.0618429	0.987935	0.999868	0.923935	0.927732	0.00591626
ENSG00000136636	1036.74	0.796447	0.280001	2.84444	0.00444889	0.0189401	NM_001319294	KCTD3	0.159959	0.112139	0.558462	0.0441324	0.0802899	0.863382
ENSG00000136709	934.529	0.874916	0.250496	3.49273	0.000478112	0.00419326	NM_001006622	WDR33	0.130181	0.048782	0.325606	0.0898788	0.0451178	-0.994285
ENSG00000136783	519.505	0.822344	0.280639	2.93026	0.00338684	0.0156659	NM_015469	NIPSNAP3A	0.162175	0.267026	0.946766	0.244179	0.36813	0.592276
ENSG00000136807	48.1085	0.715323	0.288566	2.47889	0.0131793	0.0418643	NM_001261	CDK9	0.121759	0.990481	0.999868	0.299633	0.295981	-0.0176914
ENSG00000136819	2193.23	0.753492	0.263381	2.86085	0.00422507	0.018283	NM_016520	C9orf78	0.755713	0.322883	0.999868	0.235826	0.510468	1.11409
ENSG00000136840	470.346	-0.903031	0.276575	-3.26505	0.00109445	0.00709289	NM_175039	ST6GALNAC4	0.136691	0.809279	0.999868	1.0546	0.972652	-0.1167
ENSG00000136866	49.9025	1.78364	0.372164	4.79262	1.64621e-06	0.000187045	NM_001282515	ZFP37	0.935464	0.282872	0.978545	0.286974	0.78592	1.45346
ENSG00000136867	95.8688	0.834889	0.339105	2.46203	0.0138152	0.0432716	NM_001860	SLC31A2	0.472814	0.373096	0.999868	0.481963	0.85261	0.822962
ENSG00000136897	415.987	0.961395	0.261102	3.68207	0.000231349	0.00270136	NM_019051	MRPL50	0.231583	0.328388	0.999868	0.440112	0.675474	0.61803
ENSG00000136925	402.961	0.903386	0.346334	2.60843	0.00909599	0.0318315	NM_139246	TSTD2	0.23664	0.970201	0.999868	0.901749	0.887717	-0.0226268
ENSG00000136928	60.4808	-0.858683	0.301884	-2.84442	0.00444928	0.0189401	NM_005458	GABBR2	0.138729	0.983075	0.999868	0.0945153	0.0990448	0.0675334
ENSG00000136930	18268.7	-0.867861	0.211746	-4.09859	4.15672e-05	0.00103918	NM_002799	PSMB7	0.0664727	0.787018	0.999868	1.03346	0.970992	-0.0899529
ENSG00000136942	25066.3	-0.993564	0.250901	-3.95998	7.49551e-05	0.00142264	NM_007209	RPL35	0.110191	0.788189	0.999868	1.05015	0.969608	-0.115124
ENSG00000136997	143.098	1.6925	0.539231	3.13872	0.00169686	0.00959388	NM_002467	MYC	0.682184	0.963664	0.999868	0.722559	0.75035	0.0544487
ENSG00000137038	2030.89	-0.656064	0.15696	-4.17983	2.91731e-05	0.000854807	NM_001318058	DMAC1	0.0440016	0.0353353	0.263749	0.0213968	0.0327612	0.614595
ENSG00000137070	1637.95	-1.10385	0.245722	-4.49227	7.04692e-06	0.000417819	NM_001142784	IL11RA	0.101665	0.796669	0.999868	1.04567	0.971189	-0.106605
ENSG00000137094	879.519	1.3993	0.567891	2.46403	0.0137384	0.0430617	NM_001135004	DNAJB5	1.47664	0.884342	0.999868	0.789332	0.925057	0.228912
ENSG00000137103	388.179	-1.12237	0.274698	-4.08582	4.39219e-05	0.00108127	NM_001042589	TMEM8B	0.139316	0.455435	0.999868	0.00651794	0.00968008	0.570603
ENSG00000137161	373.368	-0.882791	0.253788	-3.47845	0.00050432	0.00433012	NM_001318842	CNPY3	0.109833	0.669856	0.999868	0.986001	0.867085	-0.185417
ENSG00000137166	120.062	-0.805545	0.291931	-2.75937	0.00579129	0.0229029	NM_001012426	FOXP4	0.0922296	0.249025	0.909474	0.160285	0.228749	0.513129
ENSG00000137168	2623.21	-0.848508	0.242087	-3.50497	0.000456651	0.00408588	NM_016059	PPIL1	0.100645	0.778672	0.999868	1.04779	0.967196	-0.115469
ENSG00000137185	148.786	0.776717	0.244131	3.18157	0.00146481	0.00870133	NM_001199479	ZSCAN9	0.209758	0.945635	0.999868	0.983564	0.95734	-0.0389874
ENSG00000137193	816.282	1.69464	0.547656	3.09435	0.00197242	0.0106589	NM_001243186	PIM1	0.767172	0.952218	0.999868	0.900604	0.944382	0.0684788
ENSG00000137221	185.775	0.985362	0.349966	2.81559	0.0048688	0.0202343	NM_001146016	TJAP1	0.200994	0.965187	0.999868	0.959246	0.943225	-0.0242989
ENSG00000137269	154.025	0.95414	0.289767	3.29279	0.000991999	0.00665525	NM_018214	LRRC1	0.131124	0.526059	0.999868	0.41913	0.338789	-0.30701
ENSG00000137273	82.7052	1.64342	0.569906	2.88366	0.00393079	0.0174227	NM_001452	FOXF2	1.06504	0.981152	0.999868	0.962572	0.944765	-0.0269395
ENSG00000137274	146.011	0.594065	0.229588	2.58753	0.00966668	0.0332844	NM_001302777	BPHL	0.133167	0.00418133	0.062542	0.00517838	0.0330164	2.67261
ENSG00000137275	283.382	1.37163	0.320672	4.27737	1.89117e-05	0.000700591	NM_001317061	RIPK1	0.397016	0.417036	0.999868	0.484574	0.772105	0.67208
ENSG00000137288	1013.88	-0.82264	0.175356	-4.69126	2.71529e-06	0.000257372	NM_032340	UQCC2	0.0561449	0.0280511	0.225965	0.0971021	0.0575437	-0.754844
ENSG00000137312	1877.57	-0.939257	0.230296	-4.07848	4.53317e-05	0.00109908	NM_001318875	FLOT1	0.0551394	0.403352	0.999868	0.217184	0.259225	0.255284
ENSG00000137331	179319	-1.1214	0.258429	-4.3393	1.42935e-05	0.00060444	NM_003897	IER3	0.118541	0.80156	0.999868	1.05028	0.972054	-0.111668
ENSG00000137393	39.0696	1.09771	0.336056	3.26646	0.00108902	0.00707066	NM_182757	RNF144B	0.207271	0.235088	0.880147	0.0566712	0.0273664	-1.05021
ENSG00000137404	534.642	-1.05637	0.282525	-3.73901	0.000184743	0.00235638	NM_001270707	NRM	0.141133	0.844508	0.999868	1.04359	0.976408	-0.0959988
ENSG00000137409	4654.89	-0.819675	0.199505	-4.10854	3.98167e-05	0.00101401	NM_001271641	MTCH1	0.0589187	0.756262	0.999868	1.03557	0.96788	-0.0975256
ENSG00000137411	487.009	-0.843058	0.239938	-3.51365	0.000442003	0.00400332	NM_001167733	VARS2	0.0966438	0.790996	0.999868	1.0435	0.96793	-0.10845
ENSG00000137413	393.79	0.660906	0.219655	3.00884	0.00262249	0.0130609	NM_138572	TAF8	0.86062	0.00721221	0.0883934	0.0617471	0.633971	3.35997
ENSG00000137449	26.9384	1.03655	0.406902	2.54741	0.0108525	0.0363012	NM_001177381	CPEB2	0.580325	0.370986	0.999868	0.363338	0.717444	0.981555
ENSG00000137474	110.885	-1.08808	0.32005	-3.39971	0.000674568	0.00515598	NM_000260	MYO7A	0.177627	0.83128	0.999868	1.05851	0.973037	-0.121464
ENSG00000137478	256.918	0.791418	0.232826	3.39919	0.000675861	0.00516103	NM_014824	FCHSD2	0.149562	0.49465	0.999868	0.514383	0.658513	0.356371
ENSG00000137486	89.0871	-0.769264	0.265768	-2.8945	0.00379764	0.0169555	NM_004041	ARRB1	0.0854214	0.136849	0.629049	0.421933	0.638338	0.597307
ENSG00000137492	885.907	1.38143	0.504368	2.73893	0.00616402	0.0239537	NM_004705	THAP12	0.556776	0.834646	0.999868	0.773365	0.889623	0.202046
ENSG00000137509	2898.75	-0.750627	0.198181	-3.78758	0.000152123	0.0020904	NM_001319214	PRCP	0.0646932	0.0574489	0.362307	0.00265553	0.00449526	0.759405
ENSG00000137513	82.9942	1.08302	0.283785	3.81635	0.000135443	0.00196283	NM_001243251	NARS2	0.185429	0.051578	0.336075	0.0484299	0.127251	1.3937
ENSG00000137522	1593.16	-0.716968	0.192726	-3.72013	0.000199118	0.00246637	NM_001300926	RNF121	0.0783172	0.324658	0.999868	0.841839	0.656714	-0.35828
ENSG00000137563	1202.83	1.25486	0.418825	2.99614	0.00273417	0.0134996	NM_003878	GGH	0.488025	0.938042	0.999868	0.88046	0.924567	0.0705194
ENSG00000137575	1177.39	0.966533	0.325308	2.97113	0.00296703	0.0142936	NM_001007067	SDCBP	0.542964	0.311554	0.999868	0.424346	0.829477	0.966959
ENSG00000137656	371.026	1.40643	0.344349	4.0843	4.42095e-05	0.00108435	NM_001159736	BUD13	0.693118	0.0961223	0.505357	0.209399	0.739825	1.82093
ENSG00000137692	611.445	1.26131	0.340703	3.70208	0.000213836	0.00259074	NM_001318739	DCUN1D5	0.320687	0.464033	0.999868	0.00301699	0.00162054	-0.896636
ENSG00000137699	5.15403	-1.75751	0.495664	-3.54577	0.000391463	0.00368882	NM_012101	TRIM29	0.099911	0.933809	0.999868	1.03504	0.968743	-0.0955027
ENSG00000137700	371.028	-0.74741	0.254263	-2.93952	0.00328719	0.0153249	NM_001164277	SLC37A4	0.104288	0.787779	0.999868	1.04721	0.967123	-0.114786
ENSG00000137714	579.715	0.78706	0.271061	2.90363	0.00368864	0.0166279	NM_004109	FDX1	0.449712	0.0339226	0.257068	0.00470761	0.0220716	2.22912
ENSG00000137726	447.322	-0.680364	0.25007	-2.72069	0.00651458	0.0249641	NM_001164831	FXYD6	0.0975236	0.775476	0.999868	1.0451	0.96338	-0.11747
ENSG00000137760	101.071	0.741953	0.209737	3.53754	0.000403867	0.00376369	NM_001301010	ALKBH8	0.431526	0.0302099	0.23714	0.103459	0.409892	1.98618
ENSG00000137764	495.751	-0.598034	0.188741	-3.16853	0.0015321	0.00894749	NM_001206804	MAP2K5	0.0494036	0.767582	0.999868	1.02894	0.968582	-0.0872089
ENSG00000137776	2381.33	0.595982	0.233773	2.5494	0.0107909	0.0361565	NM_001013843	SLTM	0.0615664	0.528831	0.999868	0.0680194	0.0589406	-0.206684
ENSG00000137801	724.774	0.609474	0.201765	3.02071	0.00252185	0.0127165	NM_003246	THBS1	0.0689153	0.0344336	0.25905	0.000829799	0.00358236	2.11008
ENSG00000137802	598.622	-0.806176	0.278263	-2.89718	0.00376538	0.016888	NM_001128608	MAPKBP1	0.139314	0.730248	0.999868	0.882041	0.785127	-0.167919
ENSG00000137807	461.128	0.6866	0.25582	2.68392	0.0072764	0.027111	NM_001281301	KIF23	0.121811	0.778764	0.999868	0.6175	0.675936	0.130448
ENSG00000137817	199.01	-0.693999	0.209658	-3.31015	0.000932459	0.00639128	NM_001323515	PARP6	0.0600434	0.70181	0.999868	1.01899	0.93237	-0.128168
ENSG00000137825	373.209	-1.05928	0.266255	-3.97844	6.93703e-05	0.00137384	NM_002220	ITPKA	0.117739	0.83	0.999868	1.04078	0.973327	-0.0966722
ENSG00000137877	6.394	-1.1978	0.46397	-2.58163	0.00983352	0.0336615	NM_016642	SPTBN5	0.0744977	0.369891	0.999868	1.00012	0.667753	-0.582785
ENSG00000137942	230.842	0.782602	0.199522	3.92239	8.76767e-05	0.00153868	NM_001024948	FNBP1L	0.172265	0.0121802	0.128074	0.200036	0.528059	1.40044
ENSG00000137947	95.5007	1.18798	0.400024	2.96978	0.00298011	0.0143317	NM_001514	GTF2B	0.186763	0.0147378	0.146387	0.184924	0.0625678	-1.56344
ENSG00000137965	17.1286	1.64994	0.472134	3.49465	0.000474685	0.00417973	NM_006417	IFI44	0.757275	0.582224	0.999868	0.427682	0.712667	0.73669
ENSG00000138018	700.665	1.30651	0.419185	3.11679	0.0018283	0.0101081	NM_033505	SELENOI	1.01905	0.367406	0.999868	0.0452239	0.104367	1.20651
ENSG00000138028	85.548	-0.827722	0.241954	-3.42099	0.000623929	0.00489126	NM_001166239	CGREF1	0.122238	0.649865	0.999868	0.349004	0.293512	-0.249825
ENSG00000138030	132.766	-0.726974	0.223553	-3.2519	0.00114635	0.00735129	NM_000221	KHK	0.121097	0.034292	0.258326	0.14433	0.30267	1.06838
ENSG00000138031	860.212	1.38268	0.437951	3.15716	0.00159316	0.00919231	NM_001320613	ADCY3	0.448095	0.978428	0.999868	0.907159	0.922151	0.0236477
ENSG00000138032	916.99	1.27337	0.354479	3.59224	0.000327847	0.00329614	NM_001033557	PPM1B	0.540885	0.996383	0.999868	0.933185	0.936277	0.00477275
ENSG00000138035	315.429	1.19373	0.24652	4.84231	1.28337e-06	0.000166651	NM_033109	PNPT1	0.145185	0.897693	0.999868	0.0389552	0.0391954	0.00886794
ENSG00000138036	112.713	1.40588	0.339125	4.1456	3.38919e-05	0.00093745	NM_001193464	DYNC2LI1	0.296488	0.79983	0.999868	0.691721	0.794252	0.199408
ENSG00000138071	1769.61	0.594322	0.149965	3.96307	7.39932e-05	0.00141025	NM_001005386	ACTR2	0.0185134	0.129859	0.61371	0.450099	0.372896	-0.271467
ENSG00000138074	1522.9	-0.742788	0.205769	-3.60981	0.000306422	0.00317436	NM_021095	SLC5A6	0.0640478	0.773879	0.999868	1.03544	0.96974	-0.0945751
ENSG00000138107	1485.85	-1.17691	0.280263	-4.19932	2.67718e-05	0.000823837	NM_005736	ACTR1A	0.162188	0.636085	0.999868	0.891194	0.750998	-0.246931
ENSG00000138111	92.6083	-0.891372	0.246521	-3.6158	0.000299424	0.00314041	NM_024789	MFSD13A	0.138071	0.835508	0.999868	1.04699	0.970764	-0.109062
ENSG00000138119	117.777	1.17349	0.319502	3.67289	0.000239827	0.0027532	NM_013451	MYOF	0.23069	0.406951	0.999868	0.522339	0.759686	0.540416
ENSG00000138131	687.211	-0.666279	0.195559	-3.40705	0.000656702	0.0050675	NM_032211	LOXL4	0.0504208	0.896277	0.999868	0.820545	0.79878	-0.038784
ENSG00000138172	10.187	1.44123	0.540315	2.6674	0.0076441	0.0280637	NM_015916	CALHM2	0.766628	0.97644	0.999868	0.971159	0.958275	-0.019268
ENSG00000138180	1082.75	1.35486	0.320538	4.22684	2.36996e-05	0.000798624	NM_001127182	CEP55	0.485564	0.234752	0.880147	0.336724	0.709737	1.07572
ENSG00000138190	85.7953	0.91342	0.283042	3.22715	0.00125029	0.00779368	NM_001013848	EXOC6	0.115292	0.434922	0.999868	0.548016	0.718085	0.389935
ENSG00000138311	120.067	1.09305	0.391652	2.79088	0.00525653	0.0213257	NM_014951	ZNF365	0.291458	0.833572	0.999868	0.525458	0.475913	-0.142878
ENSG00000138375	105.561	1.05338	0.340161	3.09672	0.00195675	0.010604	NM_001127207	SMARCAL1	0.206958	0.847453	0.999868	0.774369	0.842815	0.122194
ENSG00000138382	1031.52	0.916606	0.329274	2.78372	0.00537402	0.0216783	NM_001293186	METTL5	0.245466	0.806316	0.999868	0.731796	0.816423	0.157875
ENSG00000138385	1699.79	0.680645	0.189707	3.58788	0.000333379	0.00332629	NM_001294145	SSB	0.462384	0.0356778	0.265353	0.0861073	0.314416	1.86847
ENSG00000138411	9.47975	1.43144	0.481052	2.97564	0.00292374	0.0141749	NM_001304840	HECW2	0.468549	0.787843	0.999868	0.407037	0.54728	0.42712
ENSG00000138413	438.403	0.966211	0.286759	3.36942	0.000753275	0.00554017	NM_001282386	IDH1	0.115441	0.916526	0.999868	0.979722	0.949026	-0.0459255
ENSG00000138434	348.966	1.49215	0.291048	5.12683	2.94659e-07	7.4007e-05	NM_001130445	ITPRID2	1.15146	0.0733845	0.42874	0.0779532	0.469874	2.59159
ENSG00000138439	42.0996	0.738274	0.236525	3.12134	0.00180031	0.00999689	NM_173511	FAM117B	0.0446804	0.209625	0.820575	0.505229	0.35806	-0.496737
ENSG00000138443	1391.96	0.713712	0.182361	3.91374	9.0877e-05	0.00155632	NM_001282925	ABI2	0.106979	0.547897	0.999868	0.33814	0.40432	0.257874
ENSG00000138449	98.844	1.43848	0.344241	4.1787	2.93178e-05	0.000854807	NM_014585	SLC40A1	1.04617	0.0632765	0.386035	0.099149	0.601029	2.59976
ENSG00000138496	208.932	2.32979	0.388038	6.00402	1.92495e-09	2.84331e-06	NM_001146102	PARP9	0.43631	0.229962	0.871717	0.414831	0.863619	1.05787
ENSG00000138592	263.033	0.896813	0.247032	3.63036	0.000283027	0.00304594	NM_001128610	USP8	0.0987148	0.46048	0.999868	0.0700232	0.0563631	-0.31308
ENSG00000138600	167.105	0.951136	0.263097	3.61515	0.00030017	0.00314451	NM_032802	SPPL2A	0.0612073	0.942811	0.999868	0.768472	0.783739	0.0283803
ENSG00000138614	209.868	1.41065	0.56215	2.50938	0.0120943	0.0392764	NM_001136043	INTS14	0.991279	0.974211	0.999868	0.917251	0.945326	0.043496
ENSG00000138622	8.76054	1.58981	0.479008	3.31896	0.000903519	0.00627253	NM_005477	HCN4	0.294318	0.131184	0.616774	0.182379	0.650479	1.83456
ENSG00000138641	119.209	1.79542	0.308865	5.81295	6.13805e-09	6.04428e-06	NM_001271602	HERC3	0.257905	0.606411	0.999868	0.35207	0.448704	0.349899
ENSG00000138678	107.544	1.04416	0.308918	3.38006	0.000724708	0.00540406	NM_001256421	GPAT3	0.300159	0.127456	0.609424	0.230653	0.509776	1.14414
ENSG00000138685	317.636	0.741113	0.255852	2.89664	0.00377178	0.0169081	NM_002006	FGF2	0.0858016	0.985234	0.999868	0.0904886	0.0895292	-0.0153771
ENSG00000138688	299.448	1.18822	0.352482	3.37102	0.000748912	0.00552183	NM_015312	KIAA1109	0.43127	0.591412	0.999868	0.58176	0.801296	0.461911
ENSG00000138750	263.71	1.57399	0.325806	4.83107	1.35801e-06	0.000170715	NM_001278603	NUP54	0.746068	0.0104134	0.11511	0.0870545	0.689653	2.98588
ENSG00000138756	150.413	0.749546	0.270186	2.77418	0.00553406	0.0221926	NM_017593	BMP2K	0.0604121	0.928646	0.999868	0.709704	0.733674	0.0479202
ENSG00000138759	26.1378	1.04733	0.351212	2.98204	0.00286334	0.0139661	NM_025074	FRAS1	0.174826	0.77479	0.999868	0.728176	0.829992	0.188811
ENSG00000138764	488.279	1.7576	0.35785	4.91157	9.0352e-07	0.000141725	NM_004354	CCNG2	0.33261	0.833438	0.999868	0.113832	0.103571	-0.136286
ENSG00000138768	316.783	0.784928	0.191573	4.09729	4.18019e-05	0.00104358	NM_001290049	USO1	0.0473604	0.673612	0.999868	0.0675324	0.0752884	0.156846
ENSG00000138772	188.738	1.06728	0.300283	3.55424	0.000379073	0.0036126	NM_005139	ANXA3	0.205594	0.507826	0.999868	0.583796	0.771315	0.401855
ENSG00000138780	136.673	0.914109	0.295889	3.08937	0.00200583	0.0107779	NM_001031720	GSTCD	0.132584	0.985499	0.999868	0.827462	0.826029	-0.00249982
ENSG00000138795	118.524	1.14446	0.318301	3.59554	0.000323714	0.00326942	NM_001130713	LEF1	0.43172	0.504296	0.999868	0.473714	0.712104	0.588072
ENSG00000138801	234.881	1.32444	0.279319	4.74169	2.11941e-06	0.000218671	NM_005443	PAPSS1	0.103076	0.605943	0.999868	0.727041	0.626025	-0.215818
ENSG00000138821	104.793	0.795535	0.269152	2.9557	0.00311957	0.0148163	NM_001135146	SLC39A8	0.207045	0.357517	0.999868	0.336323	0.504941	0.586271
ENSG00000138834	267.253	-1.29613	0.311725	-4.15791	3.21169e-05	0.000909242	NM_001040439	MAPK8IP3	0.179134	0.808604	0.999868	1.05563	0.961385	-0.134918
ENSG00000139083	817.722	0.945331	0.266856	3.54247	0.000396396	0.00372343	NM_001987	ETV6	0.546045	0.0759283	0.438475	0.183374	0.60145	1.71366
ENSG00000139112	7501.2	-0.864064	0.212412	-4.06788	4.74437e-05	0.00112878	NM_031412	GABARAPL1	0.072069	0.778709	0.999868	0.987063	0.922557	-0.0975036
ENSG00000139116	358.3	1.26967	0.291065	4.36215	1.28788e-05	0.000571761	NM_001173463	KIF21A	0.371319	0.00872889	0.10085	0.130628	0.571169	2.12846
ENSG00000139117	109.725	1.12716	0.268012	4.20565	2.60331e-05	0.000818774	NM_153634	CPNE8	0.139679	0.395181	0.999868	0.0431961	0.0710084	0.71709
ENSG00000139133	294.915	1.16548	0.332082	3.50962	0.000448751	0.00404377	NM_032834	ALG10	0.21949	0.605368	0.999868	0.0495691	0.0637911	0.363914
ENSG00000139154	162.374	0.933803	0.286127	3.26359	0.00110009	0.00711956	NM_001114176	AEBP2	0.230111	0.12266	0.593985	0.00288681	0.0134759	2.22283
ENSG00000139163	439.814	1.11394	0.326642	3.41028	0.000648952	0.00502588	NM_001039481	ETNK1	0.0680091	0.880162	0.999868	0.999423	0.956529	-0.0632871
ENSG00000139178	206.624	1.4194	0.416771	3.4057	0.000659951	0.00508151	NM_001297640	C1RL	1.16538	0.441633	0.999868	0.343871	0.730863	1.08773
ENSG00000139182	169.682	-1.16472	0.303516	-3.83743	0.000124328	0.00187406	NM_014718	CLSTN3	0.157582	0.773695	0.999868	1.03156	0.927893	-0.152797
ENSG00000139197	140.936	1.75254	0.461451	3.7979	0.000145929	0.00204797	NM_000319	PEX5	0.629159	0.979059	0.999868	0.912999	0.932316	0.0302054
ENSG00000139266	430.835	-0.6533	0.221724	-2.94645	0.00321443	0.015133	NM_138396	2019-03-09	0.0995134	0.459219	0.999868	0.209445	0.165266	-0.341781
ENSG00000139291	720.269	-0.77333	0.235901	-3.2782	0.0010447	0.00689098	NM_018279	TMEM19	0.0839681	0.0437819	0.303297	0.0371807	0.0655046	0.817044
ENSG00000139323	110.782	1.27772	0.34373	3.71722	0.000201426	0.00248669	NM_001199777	POC1B	0.250911	0.767249	0.999868	0.763447	0.879196	0.203657
ENSG00000139324	163.263	0.7345	0.285016	2.57705	0.00996484	0.0339863	NM_181783	TMTC3	0.112753	0.0838478	0.465236	0.170193	0.0958671	-0.828068
ENSG00000139354	127.376	0.970911	0.277121	3.50356	0.000459075	0.00410551	NM_001303130	GAS2L3	0.319799	0.14343	0.650398	0.168832	0.373451	1.14533
ENSG00000139405	498.323	-0.685795	0.208683	-3.2863	0.00101511	0.00675729	NM_001286215	RITA1	0.0644091	0.844497	0.999868	0.672368	0.641338	-0.0681646
ENSG00000139410	309.497	-0.846703	0.270039	-3.13548	0.00171573	0.00966664	NM_001304993	SDSL	0.120623	0.833394	0.999868	1.04195	0.974756	-0.0961739
ENSG00000139438	96.1893	1.01488	0.368827	2.75165	0.00592954	0.023304	NM_032829	FAM222A	0.243941	0.898925	0.999868	0.824685	0.876581	0.0880451
ENSG00000139517	258.395	0.687171	0.231092	2.97358	0.00294345	0.0142237	NM_153371	LNX2	0.0531723	0.885047	0.999868	0.948457	0.918419	-0.0464292
ENSG00000139546	473.4	-0.618544	0.18789	-3.29205	0.000994598	0.00667017	NM_004178	TARBP2	0.0482253	0.743468	0.999868	1.0359	0.969069	-0.0962188
ENSG00000139624	1231.59	-1.15739	0.294059	-3.93592	8.28781e-05	0.00150214	NM_001281731	CERS5	0.168946	0.00994071	0.11096	0.00161161	0.0061069	1.92194
ENSG00000139637	801.01	-1.13417	0.271963	-4.17032	3.04178e-05	0.000879535	NM_021640	C12orf10	0.129481	0.84542	0.999868	1.04294	0.979088	-0.0911412
ENSG00000139641	1215.84	-0.693619	0.234303	-2.96035	0.00307292	0.0146654	NM_001184796	ESYT1	0.0854338	0.805415	0.999868	1.02251	0.958305	-0.0935608
ENSG00000139645	412.524	-0.835054	0.208998	-3.99552	6.45523e-05	0.00132429	NM_173595	ANKRD52	0.0597463	0.506218	0.999868	0.616964	0.530042	-0.219079
ENSG00000139684	572.612	1.24091	0.339232	3.65799	0.000254203	0.00285983	NM_001984	ESD	0.219868	0.831437	0.999868	0.688502	0.753867	0.130849
ENSG00000139687	288.076	1.59428	0.45399	3.5117	0.000445245	0.00402446	NM_000321	RB1	0.896464	0.751857	0.999868	0.669471	0.877788	0.390852
ENSG00000139697	1829.34	0.590475	0.207669	2.84335	0.00446426	0.0189894	NM_001167856	SBNO1	0.0513757	0.982749	0.999868	0.0172489	0.0173062	0.00479066
ENSG00000139722	397.886	0.779403	0.313965	2.48245	0.0130484	0.0415377	NM_024667	VPS37B	0.148864	0.900637	0.999868	0.952711	0.912504	-0.0622077
ENSG00000139725	1078.66	-1.13785	0.259378	-4.38683	1.15013e-05	0.000550975	NM_019034	RHOF	0.126941	0.717854	0.999868	0.962736	0.857284	-0.167367
ENSG00000139826	119.151	0.639005	0.233553	2.73601	0.00621886	0.0241096	NM_032859	ABHD13	0.185788	0.0050165	0.0698519	0.0154123	0.0766777	2.31473
ENSG00000139842	3227.23	0.678783	0.198214	3.4245	0.000615932	0.00486761	NM_001008895	CUL4A	0.0612078	0.263729	0.941708	0.104347	0.0811322	-0.363041
ENSG00000139921	696.362	0.921142	0.294724	3.12544	0.00177538	0.00988958	NM_030755	TMX1	0.102773	0.0722859	0.42387	0.0571249	0.0329449	-0.794066
ENSG00000139926	2253.62	0.853769	0.245619	3.47599	0.000508976	0.00435141	NM_001042481	FRMD6	0.13284	0.979131	0.999868	0.156497	0.155785	-0.00657848
ENSG00000139970	160.496	0.773666	0.313294	2.46945	0.0135319	0.0426709	NM_021136	RTN1	0.163904	0.795987	0.999868	0.590962	0.653145	0.144336
ENSG00000139973	36.6857	1.55446	0.381469	4.07493	4.60276e-05	0.0011067	NM_031914	SYT16	0.300302	0.264729	0.943401	0.481312	0.255301	-0.914773
ENSG00000139974	119.026	0.722616	0.245857	2.93918	0.00329087	0.015326	NM_001172702	SLC38A6	0.0904124	0.74922	0.999868	0.969535	0.866016	-0.1629
ENSG00000140022	43.3409	0.886549	0.294277	3.01263	0.00258994	0.012968	NM_001256430	STON2	0.339133	0.725124	0.999868	0.666128	0.821305	0.302118
ENSG00000140025	187.636	0.860865	0.291384	2.9544	0.00313281	0.0148672	NM_001284266	EFCAB11	0.139985	0.501639	0.999868	0.390637	0.297613	-0.392392
ENSG00000140043	65.0854	0.734017	0.272895	2.68974	0.00715067	0.0267139	NM_001146154	PTGR2	0.0546412	0.542834	0.999868	0.479662	0.414452	-0.210811
ENSG00000140044	4223.84	-1.18802	0.27188	-4.36964	1.2445e-05	0.000565608	NM_001135047	JDP2	0.091181	0.0914069	0.48991	0.00418723	0.00697298	0.73578
ENSG00000140105	374.657	-0.936709	0.231932	-4.03872	5.37438e-05	0.0012026	NM_004184	WARS	0.103016	0.3397	0.999868	0.932957	0.705101	-0.403981
ENSG00000140153	96.23	0.747234	0.23434	3.18867	0.00142928	0.0085588	NM_001242414	WDR20	0.163205	0.981756	0.999868	0.788634	0.804517	0.0287682
ENSG00000140262	474.727	0.663579	0.210095	3.15847	0.00158597	0.00916154	NM_001306219	TCF12	0.0445715	0.898745	0.999868	0.847727	0.828291	-0.0334628
ENSG00000140320	401.094	1.05425	0.376118	2.80298	0.00506334	0.0208086	NM_001301132	BAHD1	0.270422	0.945004	0.999868	0.935412	0.906231	-0.0457228
ENSG00000140350	1623.63	0.714093	0.17913	3.98645	6.70694e-05	0.00134025	NM_006305	ANP32A	0.0703836	0.0385703	0.277013	0.0529256	0.0887403	0.745623
ENSG00000140374	4587.37	1.11342	0.407364	2.73323	0.0062717	0.0242667	NM_000126	ETFA	0.382449	0.993439	0.999868	0.964052	0.968489	0.00662403
ENSG00000140382	231.128	1.08671	0.28721	3.78367	0.000154534	0.00211198	NM_001304504	HMG20A	0.21497	0.976891	0.999868	0.559973	0.554887	-0.0131634
ENSG00000140395	501.141	1.10227	0.381269	2.89107	0.00383935	0.0170943	NM_001303247	WDR61	0.434473	0.974853	0.999868	0.965696	0.948178	-0.0264112
ENSG00000140396	84.3778	0.925607	0.313978	2.948	0.00319842	0.0150897	NM_001321703	NCOA2	0.161639	0.879381	0.999868	0.680344	0.646342	-0.0739653
ENSG00000140400	95.2303	-0.816182	0.285766	-2.85612	0.00428859	0.0184772	NM_001256494	MAN2C1	0.105993	0.855246	0.999868	1.03884	0.980394	-0.0835407
ENSG00000140450	67.5331	0.885011	0.322474	2.74444	0.00606144	0.0236963	NM_183376	ARRDC4	0.273509	0.0031677	0.05244	0.138034	0.632972	2.19711
ENSG00000140459	3.74239	-1.26055	0.523772	-2.40668	0.0160984	0.0487087	NM_000781	CYP11A1	0.226917	0.932487	0.999868	1.06095	0.986197	-0.105415
ENSG00000140511	313.5	-1.36768	0.298222	-4.58611	4.51585e-06	0.000334545	NM_001307952	HAPLN3	0.161198	0.824705	0.999868	1.05141	0.969756	-0.116632
ENSG00000140525	1312.88	0.643643	0.25414	2.53263	0.0113212	0.037459	NM_001113378	FANCI	0.483695	0.0526918	0.339662	0.201368	0.681426	1.75872
ENSG00000140534	145.478	0.939421	0.317725	2.95671	0.00310945	0.014792	NM_001308025	TICRR	0.378949	0.763204	0.999868	0.700596	0.833343	0.250328
ENSG00000140543	21.6331	1.10769	0.367722	3.01229	0.00259282	0.0129788	NM_001144074	DET1	0.125585	0.665476	0.999868	0.989156	0.840873	-0.23431
ENSG00000140545	10777.3	-1.47035	0.293583	-5.0083	5.49131e-07	0.00010696	NM_001114614	MFGE8	0.160794	0.850277	0.999868	1.04486	0.976426	-0.0977214
ENSG00000140548	91.8643	0.886116	0.361774	2.44936	0.014311	0.0444708	NM_198526	ZNF710	1.019	0.853222	0.999868	0.731508	0.871231	0.252181
ENSG00000140553	983.841	-1.05428	0.277276	-3.80228	0.000143369	0.00203459	NM_001039675	UNC45A	0.140045	0.826823	0.999868	1.0488	0.974305	-0.1063
ENSG00000140598	165.743	1.24719	0.319998	3.89751	9.71869e-05	0.00161902	NM_001040610	EFL1	0.335536	0.272968	0.955	0.40233	0.723567	0.846746
ENSG00000140632	443.516	1.0382	0.221726	4.68236	2.83596e-06	0.000262228	NM_001308096	GLYR1	0.0668939	0.973067	0.999868	0.816319	0.810692	-0.00997977
ENSG00000140682	510.494	-1.22391	0.323061	-3.78849	0.000151566	0.0020858	NM_001042454	TGFB1I1	0.212726	0.856255	0.999868	1.05633	0.979718	-0.108628
ENSG00000140694	339.845	0.693651	0.261243	2.65519	0.00792636	0.0288274	NM_001134477	PARN	0.347846	0.309492	0.999868	0.394486	0.680058	0.785686
ENSG00000140829	868.411	0.895919	0.355534	2.51992	0.011738	0.0384791	NM_014003	DHX38	0.265824	0.995548	0.999868	0.933336	0.931192	-0.00331838
ENSG00000140853	89.8076	-0.659389	0.211068	-3.12405	0.00178379	0.00992392	NM_032206	NLRC5	0.0488853	0.859794	0.999868	0.994657	0.943473	-0.0762177
ENSG00000140945	71.1894	0.961781	0.343767	2.79777	0.00514575	0.02104	NM_001220488	CDH13	0.385213	0.585424	0.999868	0.549963	0.76218	0.470796
ENSG00000140948	135.377	1.55988	0.291104	5.3585	8.39177e-08	3.16477e-05	NM_015144	ZCCHC14	0.73712	0.120448	0.587546	0.19853	0.693944	1.80546
ENSG00000140968	44.985	1.76718	0.559586	3.15802	0.00158846	0.00916926	NM_002163	IRF8	1.28308	0.788164	0.999868	0.679062	0.910543	0.423184
ENSG00000141002	5220.5	-0.82487	0.25158	-3.27876	0.00104265	0.00688046	NM_014972	TCF25	0.10735	0.516331	0.999868	0.702036	0.580235	-0.274907
ENSG00000141012	645.217	-0.985149	0.248482	-3.96466	7.35002e-05	0.00140838	NM_000512	GALNS	0.118359	0.80706	0.999868	1.03134	0.955703	-0.109887
ENSG00000141040	10.1068	1.73074	0.511402	3.38431	0.000713581	0.0053534	NM_020653	ZNF287	0.161192	0.55827	0.999868	0.746978	0.592974	-0.333099
ENSG00000141052	5.44431	1.39148	0.502414	2.76958	0.00561279	0.0224221	NM_001146312	MYOCD	0.395907	0.0161627	0.156636	0.294017	0.443273	0.592294
ENSG00000141068	103.04	1.19166	0.427121	2.78999	0.00527099	0.0213648	NM_014238	KSR1	1.7367	0.830199	0.999868	0.776815	0.595607	-0.38321
ENSG00000141127	269.028	1.13346	0.288845	3.92411	8.70498e-05	0.00153591	NM_001243936	PRPSAP2	0.118516	0.23342	0.878556	0.443141	0.30292	-0.548829
ENSG00000141179	84.6155	0.741162	0.25442	2.91315	0.00357804	0.016291	NM_001102402	PCTP	0.0857392	0.862154	0.999868	1.00149	0.953608	-0.0706852
ENSG00000141219	644.395	0.91375	0.272068	3.35854	0.000783563	0.00569237	NM_001100621	C17orf80	0.120894	0.343645	0.999868	0.083058	0.0606532	-0.453534
ENSG00000141232	235.353	0.964146	0.236089	4.08382	4.43014e-05	0.00108435	NM_001243877	TOB1	0.204656	0.0874544	0.477363	0.315407	0.644992	1.03207
ENSG00000141252	580.514	-0.67838	0.243248	-2.78884	0.00528976	0.0214213	NM_001128159	VPS53	0.106846	0.446309	0.999868	0.00240024	0.00392264	0.708644
ENSG00000141258	383.45	-1.07272	0.244811	-4.38184	1.17681e-05	0.000556238	NM_001098509	SGSM2	0.10422	0.788026	0.999868	1.04775	0.967631	-0.114762
ENSG00000141295	2224.1	-0.864926	0.244338	-3.53987	0.000400318	0.0037444	NM_001145023	SCRN2	0.0999181	0.803341	0.999868	1.04317	0.971997	-0.101955
ENSG00000141298	308.173	0.659669	0.263287	2.50551	0.0122275	0.0395208	NM_001282129	SSH2	0.10211	0.610359	0.999868	0.657125	0.772537	0.233435
ENSG00000141391	103.245	-0.795438	0.306762	-2.59301	0.00951397	0.0329479	NM_001142405	PRELID3A	0.159796	0.7837	0.999868	0.954206	0.861247	-0.147874
ENSG00000141428	123.296	0.671613	0.225798	2.9744	0.00293559	0.0142116	NM_001201474	C18orf21	0.0713728	0.261917	0.937807	0.252999	0.347601	0.4583
ENSG00000141452	116.073	1.46713	0.455238	3.22278	0.00126955	0.00786809	NM_001276342	RMC1	0.470751	0.953953	0.999868	0.969958	0.937268	-0.0494602
ENSG00000141499	563.517	-1.06053	0.289792	-3.65961	0.000252604	0.00285417	NM_001143990	WRAP53	0.147215	0.826683	0.999868	1.04806	0.971365	-0.109638
ENSG00000141503	56.2627	-0.841417	0.311438	-2.70171	0.00689835	0.0260544	NM_001024937	MINK1	0.15566	0.572359	0.999868	1.00664	0.812239	-0.309576
ENSG00000141504	1396.95	-1.01036	0.23591	-4.2828	1.84555e-05	0.000698286	NM_001320845	SAT2	0.0921979	0.794125	0.999868	1.04386	0.971962	-0.10296
ENSG00000141505	99.0651	1.18646	0.451671	2.62682	0.00861879	0.0305964	NM_001197216	ASGR1	0.495083	0.97617	0.999868	0.975592	0.958693	-0.02521
ENSG00000141522	3727.76	-0.784952	0.198025	-3.9639	7.37364e-05	0.00140838	NM_001185077	ARHGDIA	0.0611926	0.762202	0.999868	1.03257	0.965447	-0.0969635
ENSG00000141524	744.602	-0.783802	0.216261	-3.62433	0.000289708	0.00309156	NM_001127198	TMC6	0.0723237	0.772757	0.999868	1.0417	0.970699	-0.10185
ENSG00000141526	184.528	-1.04815	0.276768	-3.78711	0.000152411	0.00209093	NM_001042422	SLC16A3	0.127162	0.825775	0.999868	1.04868	0.975166	-0.104861
ENSG00000141551	1890.26	-0.599024	0.177125	-3.38192	0.000719799	0.00537877	NM_001893	CSNK1D	0.0315519	0.440032	0.999868	0.39944	0.452049	0.178499
ENSG00000141556	2688.48	-1.41496	0.327781	-4.31678	1.5832e-05	0.00063346	NM_005993	TBCD	0.149222	0.153635	0.676445	0.0449189	0.0738969	0.718192
ENSG00000141564	165.914	-1.17425	0.293779	-3.99703	6.41419e-05	0.00132122	NM_001163034	RPTOR	0.150113	0.809179	0.999868	0.929142	0.851785	-0.125409
ENSG00000141568	1677.43	1.04869	0.27996	3.74584	0.000179789	0.00232271	NM_004514	FOXK2	1.10048	0.133452	0.623896	0.154692	0.643653	2.05688
ENSG00000141570	417.554	1.11938	0.405473	2.76067	0.00576825	0.0228423	NM_020649	CBX8	1.71501	0.75544	0.999868	0.617425	0.91421	0.566261
ENSG00000141576	272.051	-0.587391	0.242552	-2.42171	0.0154478	0.0471764	NM_052916	RNF157	0.0708003	0.94063	0.999868	0.356753	0.349963	-0.0277243
ENSG00000141642	98.691	0.629075	0.261154	2.40883	0.0160039	0.0484905	NM_018696	ELAC1	0.149067	0.0564683	0.358277	0.215348	0.0751326	-1.51916
ENSG00000141644	375.073	0.615958	0.245399	2.51003	0.0120722	0.0392193	NM_001204136	MBD1	0.516023	0.769849	0.999868	0.735499	0.892028	0.278364
ENSG00000141696	872.893	-0.628597	0.212264	-2.96138	0.00306259	0.014628	NM_006455	P3H4	0.0684912	0.811461	0.999868	1.00215	0.947274	-0.081245
ENSG00000141699	402.401	-1.00803	0.27792	-3.62706	0.00028667	0.00307334	NM_178126	RETREG3	0.133276	0.809711	0.999868	1.04361	0.963486	-0.115245
ENSG00000141756	687.808	-1.10955	0.269198	-4.12168	3.76115e-05	0.000982911	NM_021939	FKBP10	0.126809	0.799025	0.999868	1.03911	0.957418	-0.11813
ENSG00000141837	113.186	-0.904213	0.251064	-3.60153	0.000316353	0.00322654	NM_000068	CACNA1A	0.0596675	0.00355061	0.0561997	0.189397	0.401442	1.08378
ENSG00000141873	236.574	-0.624868	0.215084	-2.90523	0.00366981	0.0165684	NM_144564	SLC39A3	0.126442	0.84625	0.999868	1.04169	0.976417	-0.0933605
ENSG00000141934	1708.78	-0.776043	0.197349	-3.93233	8.41271e-05	0.00151197	NM_003712	PLPP2	0.0595127	0.759051	0.999868	1.03776	0.970015	-0.0973918
ENSG00000141956	76.5151	-1.17539	0.308612	-3.80865	0.00013973	0.00199897	NM_001040424	PRDM15	0.159446	0.754117	0.999868	1.00743	0.892461	-0.174813
ENSG00000141959	723.432	-1.0465	0.278912	-3.75207	0.000175384	0.00228961	NM_001002021	PFKL	0.139433	0.819538	0.999868	1.05026	0.972584	-0.11085
ENSG00000141985	2147.9	-0.957077	0.249891	-3.82998	0.000128153	0.00189975	NM_001199943	SH3GL1	0.108034	0.76146	0.999868	1.04223	0.952932	-0.129225
ENSG00000142046	54.231	-1.27483	0.283363	-4.49891	6.83015e-06	0.000414766	NM_001042595	TMEM91	0.147125	0.840457	0.999868	1.03752	0.961921	-0.109149
ENSG00000142065	141.723	0.760225	0.262544	2.89561	0.0037842	0.016929	NM_001297619	ZFP14	0.380937	0.0574523	0.362307	0.0638386	0.204828	1.68191
ENSG00000142089	1545.98	-1.04256	0.245027	-4.25488	2.09164e-05	0.000740989	NM_021034	IFITM3	0.10103	0.787732	0.999868	1.04776	0.970099	-0.111104
ENSG00000142156	214.964	-0.661494	0.226452	-2.92113	0.00348769	0.0160112	NM_001848	COL6A1	0.0658933	0.773374	0.999868	1.00812	0.940223	-0.100597
ENSG00000142173	114.474	-0.989686	0.302413	-3.27263	0.00106551	0.00697244	NM_001849	COL6A2	0.231087	0.847894	0.999868	1.04754	0.958989	-0.127424
ENSG00000142188	466.86	0.599655	0.231013	2.59576	0.00943825	0.032764	NM_006134	TMEM50B	0.110409	0.475657	0.999868	0.64386	0.519791	-0.308816
ENSG00000142192	2369.51	0.590161	0.241794	2.44076	0.0146563	0.0453374	NM_000484	APP	0.0868901	0.02943	0.233127	0.663505	0.372392	-0.833285
ENSG00000142327	1383.5	-0.981239	0.275911	-3.55636	0.000376022	0.00359687	NM_018226	RNPEPL1	0.137578	0.840869	0.999868	1.04708	0.979347	-0.0964764
ENSG00000142408	117.061	-0.774846	0.294595	-2.63021	0.00853325	0.0304024	NM_031895	CACNG8	0.147049	0.366957	0.999868	0.234287	0.165178	-0.504257
ENSG00000142409	1241.21	-1.00931	0.303022	-3.33082	0.000865917	0.00611002	NM_001002836	ZNF787	0.177607	0.821164	0.999868	1.06057	0.973583	-0.123468
[truncated: 2,004 more rows]

## Sheet: Δ UTR and expression
gene_id	expr_baseMean	expr_log2FoldChange	expr_lfcSE	expr_stat	expr_pvalue	expr_padj	RefSeq_trans_ID	gene_name	3pend_disper	3pend_pvalue	3pend_padj	3pend_ratio_Control	3pend_ratio_Induced	3pend_log2FoldChange
ENSG00000004897	1995.47	0.615034	0.169801	3.62209	0.000292236	0.00310173	NM_001114091	CDC27	0.256904	3.13959e-06	0.000514773	0.00319804	0.0330039	3.36738
ENSG00000007168	3046.73	-0.69647	0.198043	-3.51677	0.000436836	0.00397684	NM_000430	PAFAH1B1	0.146703	0.000431155	0.014472	0.0146272	0.0511525	1.80615
ENSG00000009830	4392.59	-1.09513	0.242323	-4.51931	6.20418e-06	0.000399887	NM_013382	POMT2	0.253184	0.000181423	0.00860456	0.0113939	0.0643775	2.4983
ENSG00000024526	320.957	0.7333	0.210136	3.48964	0.000483674	0.00422239	NM_001114120	DEPDC1	0.038384	0.000233372	0.0102266	0.434799	0.214223	-1.02124
ENSG00000030419	53.096	1.30676	0.363315	3.59677	0.000322198	0.00325968	NM_001079526	IKZF2	0.439058	8.38477e-05	0.0051771	0.0223214	0.496972	4.47666
ENSG00000054965	399.479	0.930865	0.307655	3.02568	0.00248077	0.0125669	NM_001286050	FAM168A	0.201522	0.00025466	0.0106423	0.0268197	0.00375167	-2.83769
ENSG00000054967	196.216	-0.620287	0.186525	-3.32548	0.000882657	0.00618628	NM_032871	RELT	0.0466386	0.00016879	0.00811438	0.0698152	0.175514	1.32997
ENSG00000065548	5980.56	-0.630407	0.244407	-2.57934	0.00989901	0.0338204	NM_018471	ZC3H15	0.062459	0.000827996	0.0215442	0.044525	0.0951233	1.09518
ENSG00000066044	1641.74	0.804612	0.282842	2.84474	0.00444473	0.0189353	NM_001419	ELAVL1	0.119662	7.74043e-05	0.00492113	0.0376136	0.00991792	-1.92315
ENSG00000067167	985.417	1.39181	0.343134	4.05616	4.98862e-05	0.00115889	NM_001317804	TRAM1	0.191508	0.0005785	0.0173287	0.0565965	0.013356	-2.08322
ENSG00000071462	6440.54	-0.69138	0.245728	-2.81359	0.00489912	0.0203201	NM_001202560	BUD23	0.7195	0.00219234	0.0415642	0.0209566	0.229511	3.45308
ENSG00000072042	1329.24	0.631714	0.24788	2.54847	0.0108197	0.0362411	NM_001252650	RDH11	0.624745	0.000205174	0.00939961	0.0085087	0.139161	4.03168
ENSG00000072786	117.969	-0.589787	0.211186	-2.79273	0.00522651	0.0212331	NM_005990	STK10	0.137481	1.80587e-06	0.000361892	0.0103743	0.114048	3.45856
ENSG00000073792	3664.26	-0.692153	0.219369	-3.1552	0.00160386	0.009239	NM_001007225	IGF2BP2	0.570083	0.00132467	0.0295368	0.0167654	0.156188	3.21973
ENSG00000076604	716.039	1.09102	0.373785	2.91884	0.0035134	0.016097	NM_004295	TRAF4	0.207217	8.56705e-05	0.00526122	0.236697	0.0451366	-2.39067
ENSG00000076706	1770.08	1.89128	0.405505	4.66401	3.10112e-06	0.000276218	NM_006500	AP002956.1	1.30843	9.90602e-05	0.00573412	0.010027	0.797494	6.31351
ENSG00000078177	84.5209	0.651547	0.239287	2.72286	0.00647185	0.0248513	NM_001318359	N4BP2	0.226462	4.19058e-06	0.000635785	0.00687981	0.160326	4.5425
ENSG00000078902	1480.76	-1.18826	0.269445	-4.41002	1.0336e-05	0.000528072	NM_001318512	TOLLIP	0.567421	0.000162368	0.00802378	0.0154767	0.219737	3.82761
ENSG00000079332	4177.56	-0.924707	0.228801	-4.04153	5.3103e-05	0.00119448	NM_001142648	SAR1A	0.0824566	4.60295e-06	0.000674076	0.0330994	0.11039	1.73774
ENSG00000087995	1185.9	1.00089	0.270787	3.6962	0.000218847	0.00262098	NM_181725	METTL2A	0.153624	0.00200308	0.0389525	0.162653	0.0533333	-1.60869
ENSG00000091009	496.623	1.00435	0.276423	3.63339	0.000279727	0.00303066	NM_018989	RBM27	0.472434	0.00157653	0.0336391	0.00795839	0.0637216	3.00123
ENSG00000091127	171.664	1.10176	0.261744	4.20932	2.56139e-05	0.00081803	NM_001318163	PUS7	0.367648	0.00276545	0.0479102	0.0125318	0.101173	3.01315
ENSG00000095139	442.551	1.95376	0.398768	4.89948	9.60916e-07	0.000145575	NM_001142281	ARCN1	0.232601	6.20252e-06	0.000853606	0.238595	0.0300871	-2.98735
ENSG00000096746	5258.35	1.99938	0.407369	4.90803	9.19977e-07	0.000141796	NM_001322434	HNRNPH3	0.213367	5.67371e-05	0.00406154	0.178009	0.0326967	-2.44473
ENSG00000100239	119.64	0.845141	0.287178	2.94291	0.00325139	0.0152382	NM_001242898	PPP6R2	0.110622	0.000135951	0.00734595	0.641296	0.183779	-1.80302
ENSG00000100345	3337.94	0.902342	0.298519	3.02273	0.0025051	0.012672	NM_002473	MYH9	0.0959619	0.00104451	0.0252421	0.339566	0.13572	-1.32306
ENSG00000102317	6573.43	1.33293	0.326911	4.07734	4.5554e-05	0.00110156	NM_006743	RBM3	0.0910531	4.09296e-06	0.000634649	0.247374	0.0702968	-1.81516
ENSG00000102900	9087.92	0.732463	0.296785	2.468	0.0135872	0.0427843	NM_001242795	NUP93	0.191502	0.00240793	0.0440079	0.000696587	0.000126432	-2.46194
ENSG00000104205	147.428	1.6032	0.448923	3.57122	0.000355329	0.003472	NM_001033578	SGK3	0.318916	0.000585346	0.0173799	0.00380204	0.0481723	3.66335
ENSG00000104231	105.855	0.607636	0.218891	2.77597	0.00550365	0.0220906	NM_001170796	ZFAND1	0.118552	5.33823e-07	0.000156351	0.00772059	0.130868	4.08325
ENSG00000104497	41.3076	0.98965	0.350045	2.82721	0.00469563	0.0197227	NM_022133	SNX16	0.28368	1.34244e-05	0.00139826	0.0357199	0.171766	2.26565
ENSG00000104635	614.767	1.34431	0.372112	3.61264	0.000303099	0.00315654	NM_001128431	SLC39A14	0.190815	0.00044781	0.0148576	0.0951277	0.0221078	-2.10531
ENSG00000104763	1932.65	-0.588423	0.171292	-3.4352	0.000592117	0.00476437	NM_001127505	ASAH1	0.062096	0.000781624	0.0206354	0.10964	0.0384542	-1.51156
ENSG00000104904	32749.8	-0.679607	0.255853	-2.65624	0.0079017	0.0287652	NM_001301020	OAZ1	0.100784	3.85983e-06	0.000609534	0.0143465	0.0541304	1.91575
ENSG00000106617	119.786	0.838157	0.278254	3.0122	0.00259363	0.0129791	NM_001040633	PRKAG2	0.453344	3.1355e-05	0.00262477	0.0112789	0.269635	4.57931
ENSG00000107262	2412.14	-0.963275	0.227487	-4.23442	2.29138e-05	0.000782558	NM_001172415	BAG1	0.109465	1.49113e-09	1.97731e-06	0.000299734	0.00283677	3.24249
ENSG00000108306	439.618	0.80893	0.2577	3.13904	0.00169503	0.00958969	NM_001184906	FBXL20	0.6196	0.00106202	0.0255391	0.00728119	0.0908719	3.64159
ENSG00000109189	575.954	0.717224	0.194849	3.68093	0.000232384	0.00270809	NM_001134223	USP46	0.0500006	0.00226522	0.0422317	0.0128048	0.0040762	-1.65139
ENSG00000109618	38.0408	1.15586	0.326198	3.54343	0.000394955	0.00371581	NM_016955	SEPSECS	0.322945	1.17889e-05	0.00127039	0.0464777	0.254104	2.45081
ENSG00000110987	811.306	-0.728073	0.28528	-2.55214	0.0107064	0.035921	NM_001024808	BCL7A	0.12361	0.000389259	0.0136829	0.0273874	0.0901972	1.71957
ENSG00000111358	361.135	0.725052	0.225382	3.21699	0.00129543	0.00798385	NM_001271866	GTF2H3	0.448683	0.00123433	0.028369	0.0282966	0.22564	2.99532
ENSG00000111700	146.503	1.30017	0.338305	3.84319	0.000121444	0.00184911	NM_019844	SLCO1B3	0.0842239	1.06721e-05	0.00126933	0.0818348	0.0194806	-2.07068
ENSG00000111860	110.007	0.730752	0.182398	4.00635	6.16633e-05	0.00129962	NM_001042475	CEP85L	0.0919499	2.1498e-06	0.000391859	0.0387203	0.228472	2.56086
ENSG00000111877	24.1674	0.972282	0.362827	2.67974	0.00736786	0.0273441	NM_017696	MCM9	0.282507	0.000105026	0.00604877	0.0310144	0.714926	4.52678
ENSG00000111885	94.841	1.46496	0.291365	5.02794	4.95779e-07	0.000101008	NM_005907	MAN1A1	0.649889	0.00216488	0.0411916	0.0312858	0.410171	3.71265
ENSG00000113712	2187.91	-0.800898	0.246026	-3.25534	0.00113258	0.00727879	NM_001025105	CSNK1A1	0.196077	0.000136622	0.00734595	0.00681945	0.0341373	2.32362
ENSG00000114019	634.832	1.88994	0.435167	4.34302	1.40536e-05	0.000600243	NM_001278683	AMOTL2	0.293831	4.04301e-05	0.00321604	0.0972039	0.0114043	-3.09144
ENSG00000115239	100.626	1.23202	0.349932	3.52074	0.000430337	0.00393182	NM_001201965	ASB3	0.130642	4.54424e-06	0.000674076	0.0447598	0.213873	2.25648
ENSG00000115942	337.147	0.628084	0.24553	2.55807	0.0105254	0.0355357	NM_006190	ORC2	0.0907679	0.00232687	0.0429356	0.216475	0.0888082	-1.28543
ENSG00000116473	636.061	1.26704	0.348686	3.63376	0.00027932	0.00302963	NM_001010935	RAP1A	0.169651	0.00037894	0.0136638	0.115071	0.0286313	-2.00686
ENSG00000116641	57.3665	1.26824	0.393124	3.22605	0.00125512	0.00781009	NM_001272002	DOCK7	0.181093	0.000593978	0.0175318	0.11123	0.264216	1.24817
ENSG00000116954	104.183	1.49901	0.442681	3.3862	0.000708684	0.00533125	NM_001271851	RRAGC	0.386174	0.00154948	0.0331652	0.0165368	0.101604	2.61921
ENSG00000117069	204.327	1.61398	0.374647	4.30801	1.64734e-05	0.00064457	NM_001320273	ST6GALNAC5	0.144827	0.000526917	0.0161506	0.243081	0.0675608	-1.84718
ENSG00000117479	51.0969	1.62541	0.432879	3.75488	0.000173422	0.00226923	NM_001319667	SLC19A2	0.779871	2.73695e-05	0.00246167	0.0722631	0.802899	3.47389
ENSG00000117525	192.891	0.931524	0.382252	2.43694	0.0148122	0.0456761	NM_001178096	F3	0.219212	0.00103393	0.0250756	0.201954	0.0452793	-2.15711
ENSG00000118454	161.75	1.58575	0.300381	5.27912	1.29805e-07	4.34113e-05	NM_030816	ANKRD13C	0.0901725	3.90491e-06	0.000610133	0.190392	0.0422811	-2.17089
ENSG00000118596	61.9617	0.838815	0.301359	2.78344	0.00537858	0.0216897	NM_001270622	SLC16A7	0.208338	0.000168833	0.00811438	0.00367954	0.101029	4.7791
ENSG00000119729	730.281	0.645126	0.237645	2.71466	0.00663429	0.0253105	NM_012249	RHOQ	0.10302	5.90828e-06	0.000819974	0.0626599	0.0146277	-2.09884
ENSG00000120533	3708.13	1.15698	0.329137	3.51518	0.000439457	0.00399629	NM_001193557	ENY2	0.127006	0.0006232	0.0181443	0.0250444	0.00799238	-1.64779
ENSG00000120675	348.229	0.968108	0.295163	3.27991	0.00103841	0.00686269	NM_013238	DNAJC15	0.172127	0.00211885	0.0406544	0.0567954	0.0149936	-1.92143
ENSG00000120688	420.252	0.602131	0.205199	2.93437	0.00334222	0.0155067	NM_007187	WBP4	0.125714	8.41501e-06	0.00106017	0.00344845	0.0301898	3.13004
ENSG00000120868	84.9994	0.950845	0.252319	3.76843	0.000164281	0.00219699	NM_001160	APAF1	0.499294	0.000452947	0.0148822	0.0394512	0.505162	3.67861
ENSG00000123992	821.291	-0.628572	0.200711	-3.13172	0.00173785	0.00974289	NM_001319116	DNPEP	0.0675577	0.000253884	0.0106423	0.0707385	0.171194	1.27506
ENSG00000124785	30.6118	2.04717	0.378548	5.40795	6.37493e-08	2.56808e-05	NM_001278710	NRN1	0.438646	2.69125e-05	0.00245071	0.0884985	0.543055	2.61737
ENSG00000125378	4794.61	-1.09801	0.315317	-3.48224	0.000497232	0.00429296	NM_001202	BMP4	0.309518	1.56748e-07	5.80614e-05	0.0248699	0.37442	3.91219
ENSG00000125945	45.7579	0.982636	0.307935	3.19105	0.00141757	0.00852898	NM_001077195	ZNF436	0.338073	3.88333e-05	0.00313116	0.0151449	0.358268	4.56414
ENSG00000126003	134.902	-0.707114	0.288297	-2.45273	0.0141778	0.0441494	NM_002657	PLAGL2	0.145888	2.56026e-07	8.95257e-05	0.0171672	0.168965	3.299
ENSG00000126226	913.77	0.985759	0.303481	3.24818	0.00116146	0.00741513	NM_001127202	PCID2	0.192109	0.000737815	0.0198396	0.000662068	0.00680883	3.36235
ENSG00000129083	558.802	0.880912	0.245997	3.58099	0.000342294	0.00339327	NM_001144061	COPB1	0.375497	0.00282044	0.0486416	0.0613089	0.33093	2.43236
ENSG00000129757	240.788	0.911129	0.287159	3.17291	0.00150922	0.00886511	NM_000076	CDKN1C	0.0964634	0.00108204	0.0258573	0.451639	0.171549	-1.39655
ENSG00000130844	540.483	-0.922829	0.262814	-3.51134	0.000445846	0.00402607	NM_001079906	ZNF331	0.131607	0.000500679	0.0156545	0.068084	0.222607	1.70911
ENSG00000131051	3248.2	-0.881043	0.262791	-3.35263	0.000800463	0.00578638	NM_001242599	RBM39	0.223428	0.000226901	0.0101103	0.0302291	0.1486	2.29742
ENSG00000131116	12368.2	-1.09814	0.260753	-4.2114	2.53792e-05	0.00081803	NM_182498	ZNF428	0.257313	0.000406068	0.013971	0.00866589	0.0445014	2.36043
ENSG00000131368	3780.37	-0.800487	0.215737	-3.71047	0.000206875	0.00253937	NM_022497	MRPS25	0.162705	8.6926e-05	0.00532876	0.000911616	0.00523072	2.52051
ENSG00000132256	131.953	0.660883	0.230779	2.86371	0.00418712	0.0181809	NM_033034	TRIM5	0.215057	0.00289991	0.0495573	0.00605843	0.0547619	3.17616
ENSG00000132463	3968.29	1.1012	0.354971	3.10222	0.00192076	0.0104723	NM_001098477	GRSF1	0.174377	0.000136981	0.00734595	0.0478883	0.011026	-2.11876
ENSG00000132676	1127.18	1.00907	0.355222	2.84068	0.00450176	0.0191169	NM_001199849	DAP3	0.42553	0.00195601	0.0384339	0.0030147	0.024285	3.00998
ENSG00000132963	8480.82	-0.644241	0.189239	-3.40438	0.000663155	0.00509291	NM_015932	POMP	0.102233	8.43086e-05	0.0051962	0.000128932	0.000915638	2.82816
ENSG00000134056	1351.11	0.943737	0.331551	2.84643	0.00442123	0.0188789	NM_033281	MRPS36	0.15889	0.000274963	0.0109441	0.0812111	0.0208789	-1.95963
ENSG00000134109	85.7539	1.44503	0.297439	4.85822	1.18445e-06	0.000164018	NM_014674	EDEM1	0.52162	0.000517498	0.0159332	0.0388083	0.545303	3.81262
ENSG00000135047	586.594	1.8646	0.408101	4.56896	4.90149e-06	0.000357078	NM_001257971	CTSL	0.158331	3.5631e-06	0.000567908	0.504434	0.0920238	-2.45459
ENSG00000136156	804.69	0.79157	0.265573	2.98061	0.00287679	0.0140124	NM_021999	ITM2B	0.16283	1.50845e-05	0.00154766	0.00122188	0.0147165	3.59026
ENSG00000136522	837.915	0.955465	0.278986	3.42478	0.000615294	0.00486662	NM_020409	MRPL47	0.0788104	3.92885e-05	0.00316042	0.309526	0.106204	-1.54322
ENSG00000136754	764.323	0.766601	0.225859	3.39416	0.000688389	0.00523229	NM_001012750	ABI1	0.0997345	0.00196996	0.0384435	0.000315021	0.00414002	3.71612
ENSG00000136856	3069.31	-1.29442	0.279463	-4.63182	3.62459e-06	0.000295331	NM_001271711	SLC2A8	0.128463	1.11474e-05	0.00126933	0.00386926	0.0181401	2.22905
ENSG00000137218	34.0715	2.02716	0.462803	4.38017	1.18584e-05	0.000557391	NM_006653	FRS3	0.778419	0.0022174	0.0417969	0.0308976	0.835364	4.75684
ENSG00000137955	266.378	2.56969	0.424162	6.05827	1.37596e-09	2.21717e-06	NM_004582	RABGGTB	0.290824	3.47145e-07	0.000115495	0.688411	0.0493591	-3.80188
ENSG00000138050	255.83	1.06202	0.236077	4.49864	6.83904e-06	0.000414766	NM_001321468	THUMPD2	0.128308	0.000275934	0.0109441	0.0248691	0.0034993	-2.82921
ENSG00000138279	663.131	1.34585	0.374041	3.59813	0.000320516	0.00324823	NM_001156	ANXA7	0.21713	8.37602e-05	0.0051771	0.0324155	0.00468034	-2.792
ENSG00000138346	163.306	2.0008	0.346263	5.77827	7.54725e-09	6.37024e-06	NM_001080449	DNA2	0.817636	0.00092572	0.02324	0.0358604	0.759974	4.40549
ENSG00000138381	335.748	0.8321	0.26186	3.17765	0.00148473	0.00878399	NM_019048	ASNSD1	0.445005	0.000471746	0.0153544	0.0565215	0.500209	3.14566
ENSG00000138668	8045.04	0.638554	0.20198	3.16147	0.00156973	0.00909265	NM_001003810	HNRNPD	0.0794155	0.00128506	0.0292341	0.112649	0.0496291	-1.18258
ENSG00000138738	74.8334	0.893991	0.315645	2.83226	0.00462196	0.0194813	NM_001300823	PRDM5	0.53788	0.00037814	0.0136638	0.115326	0.470535	2.02858
ENSG00000138794	481.956	0.735859	0.181566	4.05285	5.05969e-05	0.00116927	NM_001226	CASP6	0.249546	0.000570817	0.0171736	0.0427011	0.218806	2.3573
ENSG00000139352	7.40698	1.04017	0.425274	2.44588	0.0144499	0.0447928	NM_004316	ASCL1	0.0890202	5.56697e-05	0.00406154	0.179981	0.628791	1.80474
ENSG00000139428	1005.96	-1.01954	0.257757	-3.95543	7.63958e-05	0.00143749	NM_052845	MMAB	0.135597	0.00118214	0.0275952	0.0145579	0.0469034	1.68789
ENSG00000139990	1389.02	1.15518	0.364003	3.17356	0.00150583	0.00886458	NM_001284206	DCAF5	0.166408	0.000686315	0.0188962	0.157577	0.0442145	-1.83347
ENSG00000140307	1304.45	0.66713	0.203609	3.27652	0.00105094	0.00692228	NM_001320929	GTF2A2	0.0873929	8.90379e-05	0.00540984	0.0581258	0.0187318	-1.63369
ENSG00000141385	4521	-0.595766	0.217245	-2.74237	0.00609974	0.0237726	NM_006796	AFG3L2	0.127864	0.00014096	0.00750063	0.0841042	0.288394	1.77779
ENSG00000143324	252.196	0.641867	0.218727	2.93456	0.00334024	0.0155029	NM_001135669	XPR1	0.0555322	0.00188879	0.0378066	0.191204	0.0896733	-1.09236
ENSG00000143390	221.63	0.633475	0.192616	3.28879	0.00100619	0.00671995	NM_000449	RFX5	0.126461	0.00236467	0.043356	0.0803598	0.2361	1.55485
ENSG00000143418	1144.74	1.86531	0.406425	4.58955	4.44205e-06	0.000332456	NM_022075	CERS2	0.25134	0.000469276	0.0153283	0.846547	0.171625	-2.30233
ENSG00000143437	984.147	1.41209	0.330944	4.26687	1.98234e-05	0.00071562	NM_001197325	ARNT	0.182291	6.99532e-06	0.000938817	0.444655	0.0762145	-2.54455
ENSG00000143947	615962	-0.821481	0.219668	-3.73964	0.000184283	0.00235494	NM_001135592	RPS27A	0.0813764	6.43104e-05	0.00430549	1.86351e-05	6.15902e-05	1.72468
ENSG00000144161	669.649	0.648927	0.245645	2.64173	0.00824845	0.029668	NM_032494	ZC3H8	0.487597	0.0010958	0.0260951	0.0390966	0.327077	3.06451
ENSG00000144741	1136.31	-0.898295	0.229229	-3.91877	8.90007e-05	0.00154509	NM_001164796	SLC25A26	0.320313	0.000651736	0.0186119	0.00573132	0.0375694	2.71262
ENSG00000146085	109.95	0.982114	0.272248	3.60742	0.000309259	0.00318866	NM_000255	MMUT	0.0855622	0.000158592	0.00802378	0.1263	0.03074	-2.03867
ENSG00000146263	183.93	0.647097	0.191206	3.3843	0.000713607	0.0053534	NM_198468	MMS22L	0.351556	3.10213e-05	0.00262477	0.0386818	0.181156	2.2275
ENSG00000146278	105.288	1.74405	0.432234	4.03496	5.46109e-05	0.00121453	NM_006813	PNRC1	0.397152	0.000107059	0.00614523	0.217635	0.0175413	-3.63308
ENSG00000146963	1770.62	1.04396	0.415607	2.51189	0.0120087	0.0390631	NM_001244585	LUC7L2	0.182402	0.00289993	0.0495573	0.165229	0.0519488	-1.6693
ENSG00000147905	156.212	0.715189	0.186991	3.82473	0.000130916	0.00191775	NM_001289119	ZCCHC7	0.153104	0.00170777	0.0352542	0.0950955	0.328972	1.79052
ENSG00000148450	327.982	-0.859111	0.222224	-3.86598	0.000110646	0.00174723	NM_012228	MSRB2	0.191394	1.54372e-06	0.000314882	0.0091538	0.0889911	3.28122
ENSG00000148943	867.764	0.987143	0.242878	4.06436	4.81646e-05	0.00113791	NM_018362	LIN7C	0.0413599	2.53853e-05	0.00237031	0.182432	0.0807831	-1.17523
ENSG00000149273	41874.3	-0.948891	0.225817	-4.20204	2.64518e-05	0.000818774	NM_001005	RPS3	0.102055	5.39381e-06	0.000763782	0.000743536	0.00294411	1.98536
ENSG00000150907	282.594	-0.682387	0.264729	-2.57768	0.00994657	0.0339501	NM_002015	FOXO1	0.0894344	0.000502546	0.0156842	0.0194383	0.0621434	1.6767
ENSG00000150977	457	0.980337	0.362833	2.70189	0.00689458	0.0260513	NM_145058	RILPL2	0.269399	0.00178056	0.0362544	0.0637195	0.0127738	-2.31854
ENSG00000152348	439.235	-0.781641	0.28574	-2.7355	0.00622855	0.0241419	NM_001131028	ATG10	0.17516	0.00121004	0.0280476	0.000812547	0.00852522	3.39121
ENSG00000153187	6329.55	1.25576	0.348447	3.60387	0.000313512	0.00321357	NM_004501	HNRNPU	0.124473	0.000182296	0.00860456	0.0178236	0.00520876	-1.77478
ENSG00000153558	114.426	1.03481	0.319469	3.23914	0.00119889	0.00756508	NM_001171713	FBXL2	0.183012	0.00129746	0.02934	0.259972	0.0630821	-2.04305
ENSG00000153815	1380.69	0.752821	0.312333	2.41032	0.0159386	0.0483339	NM_030629	CMIP	0.163864	0.000140878	0.00750063	0.434587	0.106924	-2.02306
ENSG00000154582	1740.06	1.30265	0.347514	3.74848	0.00017791	0.00230694	NM_001204857	ELOC	0.231235	0.000874831	0.0225573	0.0127516	0.00243598	-2.3881
ENSG00000154917	310.973	1.26114	0.373908	3.37287	0.000743882	0.00549617	NM_016577	RAB6B	0.175161	0.000110495	0.00629081	0.285852	0.0618124	-2.2093
ENSG00000155252	1264.98	-0.6579	0.194453	-3.38334	0.000716106	0.00535932	NM_018425	PI4K2A	0.0507661	1.8299e-05	0.00181234	0.0124293	0.0351525	1.49988
ENSG00000155660	579.721	1.18873	0.346511	3.43056	0.000602348	0.00479848	NM_004911	PDIA4	0.177682	8.17838e-06	0.00104185	0.708944	0.125758	-2.49502
ENSG00000156671	391.172	0.819406	0.221372	3.70149	0.000214338	0.00259504	NM_001174156	SAMD8	0.560796	7.87622e-05	0.00498895	0.00628673	0.132156	4.39379
ENSG00000156787	306.71	0.962622	0.248253	3.87759	0.000105496	0.00169224	NM_001145088	TBC1D31	0.307673	0.00202846	0.0392276	0.0937896	0.472817	2.33378
ENSG00000158092	68.3447	1.32735	0.326808	4.06155	4.87473e-05	0.00114443	NM_001190796	NCK1	0.243994	0.00213902	0.0409298	0.15742	0.0274961	-2.51732
ENSG00000160087	8627.19	-1.23418	0.272507	-4.52899	5.92657e-06	0.000391972	NM_058167	UBE2J2	0.262118	0.000110697	0.00629081	0.0073206	0.0450027	2.61998
ENSG00000160886	450.262	-0.744126	0.243942	-3.05043	0.00228515	0.0118572	NM_001160354	LY6K	0.0902292	0.00279492	0.0483231	0.00606686	0.0205406	1.75946
ENSG00000162600	83.8355	1.05007	0.300306	3.49668	0.000471094	0.00416557	NM_145243	OMA1	0.481488	0.001865	0.0376647	0.0474914	0.434787	3.19457
ENSG00000162636	106.295	0.979462	0.263343	3.71934	0.000199745	0.00246896	NM_001010883	FAM102B	0.340319	0.000429837	0.0144692	0.0437234	0.359615	3.03997
ENSG00000163877	174.326	0.719687	0.262258	2.7442	0.00606587	0.0237031	NM_024700	SNIP1	0.103264	0.000200392	0.00923767	0.458772	0.143571	-1.67602
ENSG00000163950	300.529	1.27628	0.366641	3.48101	0.000499529	0.00430022	NM_001306074	SLBP	0.21366	0.00151167	0.0326209	0.135851	0.0324889	-2.064
ENSG00000164040	13952.8	-1.25483	0.280431	-4.47464	7.65406e-06	0.000446277	NM_006320	PGRMC2	0.208104	0.000356075	0.0129946	0.00950132	0.0417202	2.13455
ENSG00000164105	143.499	1.03711	0.277975	3.73095	0.00019076	0.00240315	NM_003864	SAP30	0.554278	0.000492339	0.0156513	0.0507784	0.636991	3.64899
ENSG00000164736	121.277	1.11401	0.371346	2.99993	0.00270043	0.0133814	NM_022454	SOX17	0.169346	0.000488316	0.0156513	0.298755	0.0714081	-2.0648
ENSG00000165060	277.52	0.921334	0.333457	2.76298	0.00572763	0.0227476	NM_000144	FXN	0.165916	0.000905075	0.0228725	0.0297882	0.00588404	-2.33986
ENSG00000165259	85.9925	-0.924217	0.28976	-3.1896	0.00142471	0.00855407	NM_001177478	HDX	0.224964	8.6114e-07	0.000224983	0.00896481	0.0663613	2.888
ENSG00000165891	290.715	1.20541	0.271307	4.44298	8.87215e-06	0.000488381	NM_203394	E2F7	0.853422	0.000649031	0.0186119	0.0281561	0.58482	4.37647
ENSG00000166401	90.9242	-0.905435	0.327466	-2.76497	0.00569281	0.0226482	NM_001276490	SERPINB8	0.349555	0.00159268	0.0338573	0.00799664	0.0753617	3.23637
ENSG00000166479	442.622	0.770981	0.24527	3.1434	0.00166999	0.0094904	NM_019022	TMX3	0.235538	4.64509e-05	0.00361768	0.0244084	0.170964	2.80824
ENSG00000166896	104.17	0.772445	0.26832	2.87882	0.00399171	0.0176046	NM_001320408	ATP23	0.126893	0.00103542	0.0250756	0.426909	0.130565	-1.70916
ENSG00000166900	876.697	1.13728	0.34065	3.33854	0.000842189	0.00601442	NM_001178040	STX3	0.15831	0.00277593	0.0480674	0.0301959	0.0090646	-1.73604
ENSG00000166913	53327.9	-1.10314	0.29436	-3.7476	0.000178533	0.00230986	NM_003404	YWHAB	0.194038	2.06202e-06	0.000379899	0.00126235	0.00864607	2.77594
ENSG00000166971	68.8148	-0.621477	0.231704	-2.68221	0.0073138	0.027189	NM_001012398	AKTIP	0.0699606	0.00194342	0.0383183	0.0191532	0.0784668	2.0345
ENSG00000167306	1912.03	-0.702681	0.159858	-4.39566	1.10439e-05	0.000540754	NM_001080467	MYO5B	0.0853203	1.30876e-05	0.00138433	0.00188565	0.0085853	2.18681
ENSG00000167378	1888.56	-0.897331	0.265004	-3.3861	0.000708929	0.00533125	NM_001007561	IRGQ	0.104139	0.00100181	0.0245038	0.00247036	0.00840456	1.76645
ENSG00000168228	42.7866	1.38743	0.345746	4.01286	5.99875e-05	0.0012826	NM_024936	ZCCHC4	0.202704	0.000443253	0.0147942	0.230338	0.0294492	-2.96745
ENSG00000168282	389.091	1.06255	0.329258	3.2271	0.00125051	0.00779368	NM_002408	MGAT2	0.124696	0.00135649	0.0298742	0.204508	0.0697355	-1.55219
ENSG00000169570	73.7065	0.842659	0.298601	2.82202	0.00477224	0.0199688	NM_001308081	DTWD2	0.311093	3.09287e-05	0.00262477	0.013475	0.213049	3.98283
ENSG00000170037	616.329	-0.91014	0.264401	-3.44228	0.000576841	0.0046843	NM_001037144	CNTROB	0.196511	5.26256e-06	0.00075455	0.00237354	0.0264501	3.47816
ENSG00000170191	207.954	1.44485	0.326211	4.42918	9.45901e-06	0.000506786	NM_152667	NANP	0.142548	0.000478438	0.0155023	0.0929685	0.0226548	-2.03692
ENSG00000170365	289.42	-0.95302	0.266696	-3.57343	0.000352333	0.00345606	NM_001003688	SMAD1	0.0874358	8.25257e-06	0.00104354	0.0747211	0.269038	1.84822
ENSG00000171174	311.893	-0.715791	0.218145	-3.28126	0.00103343	0.00684158	NM_001287580	RBKS	0.082982	0.000848128	0.0220513	0.00165163	0.011907	2.84986
ENSG00000171320	175.626	0.824625	0.245229	3.36267	0.000771927	0.00564688	NM_001017420	ESCO2	0.299365	0.000663303	0.0187391	0.07632	0.459308	2.58933
ENSG00000172167	133.835	0.598664	0.239812	2.49638	0.0125467	0.0403172	NM_022045	MTBP	0.421401	1.77724e-05	0.00177558	0.0110678	0.45164	5.35074
ENSG00000172239	579.291	1.17275	0.246781	4.75219	2.01228e-06	0.000217485	NM_006451	PAIP1	0.0653625	7.45507e-06	0.000975365	0.400557	0.137585	-1.54169
ENSG00000173960	940.285	1.43147	0.262031	5.46299	4.68187e-08	1.97808e-05	NM_181713	UBXN2A	0.626529	0.00224396	0.0420198	0.0562068	0.537387	3.25715
ENSG00000174547	6392.5	-0.963691	0.231412	-4.1644	3.1217e-05	0.000895342	NM_016050	MRPL11	0.0752562	0.000711579	0.019322	0.0019803	0.00523605	1.40276
ENSG00000174796	142.611	0.809359	0.231257	3.49982	0.000465567	0.00414058	NM_001317791	THAP6	0.300279	1.53744e-05	0.00157269	0.00642604	0.119325	4.21483
ENSG00000175606	539.648	0.718889	0.300282	2.39404	0.0166637	0.0499602	NM_001040613	TMEM70	0.109333	0.000762719	0.0202298	0.408383	0.146199	-1.48199
ENSG00000177119	298.9	0.757942	0.253312	2.99213	0.0027704	0.0136442	NM_001025356	ANO6	0.360582	0.00226385	0.0422317	0.103048	0.566489	2.45873
ENSG00000177479	7343.92	-0.745241	0.187503	-3.97456	7.05104e-05	0.00138803	NM_001317333	ARIH2	0.122869	5.46794e-05	0.00406154	0.0337162	0.121731	1.85218
ENSG00000177613	423.857	0.87567	0.292881	2.98985	0.00279115	0.0137197	NM_015235	CSTF2T	0.0921269	0.00289806	0.0495573	0.341163	0.146425	-1.2203
ENSG00000177663	2020.63	-1.02027	0.272142	-3.74904	0.00017751	0.00230502	NM_001289905	IL17RA	0.0959707	0.000644299	0.0185381	0.00281436	0.00909031	1.69152
ENSG00000178202	92.6128	1.33136	0.294302	4.52381	6.07368e-06	0.000398726	NM_153705	KDELC2	0.610446	0.000632733	0.0183439	0.0289411	0.484876	4.06642
ENSG00000180354	407.891	0.607378	0.206582	2.94013	0.00328072	0.0153149	NM_152793	MTURN	0.108222	0.00197924	0.0385876	0.130185	0.0485638	-1.42262
ENSG00000182150	159.728	0.646805	0.195182	3.31386	0.000920176	0.00633649	NM_020207	ERCC6L2	0.107683	0.000111748	0.00634001	0.0351267	0.146837	2.06358
ENSG00000182534	948.58	-0.659511	0.21658	-3.04511	0.00232594	0.0119917	NM_001008528	MXRA7	0.0825572	1.7877e-05	0.00178084	0.00441827	0.0198867	2.17025
ENSG00000182541	1366.11	-0.641009	0.247062	-2.59453	0.00947209	0.0328686	NM_001031801	LIMK2	0.475471	0.000597727	0.0176121	0.0391793	0.559691	3.83647
ENSG00000182718	29333.4	-0.778977	0.195633	-3.98183	6.8386e-05	0.00136349	NM_001002857	ANXA2	0.136015	0.000244398	0.0105089	0.00228367	0.00793242	1.79641
ENSG00000183853	203.78	0.902041	0.302475	2.9822	0.00286185	0.0139658	NM_001286349	KIRREL1	0.949703	6.00557e-07	0.000171499	0.00108072	0.465424	8.75041
ENSG00000184156	202.727	-0.597938	0.185426	-3.22467	0.0012612	0.00783555	NM_001204824	KCNQ3	0.274527	7.64428e-07	0.000210424	0.0120047	0.193138	4.00797
ENSG00000184545	150.624	1.34565	0.35479	3.7928	0.000148961	0.00207247	NM_004420	DUSP8	0.169168	7.14168e-05	0.00467044	0.282162	0.0549795	-2.35956
ENSG00000185418	279.71	0.824956	0.227735	3.62244	0.000291834	0.00309932	NM_152334	TARSL2	0.067311	0.000455069	0.0149371	0.0560978	0.0175306	-1.67807
ENSG00000187676	588.191	-0.637491	0.21792	-2.92534	0.00344083	0.015866	NM_194318	B3GLCT	0.0714725	1.0079e-06	0.000240903	0.00283199	0.0202356	2.83701
ENSG00000188112	577.933	-0.588315	0.219556	-2.67957	0.00737172	0.0273527	NM_001164446	C6orf132	0.0782641	7.70533e-05	0.00490793	0.00374005	0.018617	2.31549
ENSG00000188706	748.425	-1.1519	0.26975	-4.27026	1.95247e-05	0.000708859	NM_001008222	ZDHHC9	0.108297	0.00113675	0.0268087	0.0423161	0.116725	1.46384
ENSG00000196935	244.398	-0.77712	0.256468	-3.03009	0.00244479	0.012438	NM_020762	SRGAP1	0.139128	0.0019024	0.0380125	0.0407229	0.134496	1.72366
ENSG00000197037	137.073	1.94026	0.396385	4.8949	9.83565e-07	0.000146502	NM_145115	ZSCAN25	0.851182	0.000542495	0.0165246	0.0299686	0.77261	4.68821
ENSG00000197771	375.343	0.747962	0.210874	3.54695	0.000389712	0.00367819	NM_001256378	MCMBP	0.0636605	0.00111157	0.0262881	0.0644772	0.0253552	-1.34651
ENSG00000197872	192.413	-0.60013	0.238642	-2.51477	0.0119111	0.0388453	NM_030797	FAM49A	0.125454	0.000355866	0.0129946	0.0132529	0.0600184	2.1791
ENSG00000197948	323.438	-1.11188	0.273299	-4.06837	4.73436e-05	0.00112878	NM_033449	FCHSD1	0.135893	3.26725e-05	0.0027044	0.0331337	0.153579	2.21261
ENSG00000198015	922.712	0.733276	0.263018	2.78793	0.00530458	0.0214617	NM_014050	MRPL42	0.199269	0.000652297	0.0186119	0.000781791	0.00876007	3.48609
ENSG00000198242	5213.11	1.6051	0.561057	2.86084	0.00422519	0.018283	NM_000984	RPL23A	0.575073	0.000154953	0.00797435	0.149642	0.0104242	-3.8435
ENSG00000198478	77.7049	0.73068	0.22652	3.22568	0.00125672	0.00781593	NM_031469	SH3BGRL2	0.0505501	0.0013425	0.0296809	0.393947	0.167422	-1.23451
ENSG00000198728	68.9527	1.76864	0.536436	3.29702	0.000977155	0.00658808	NM_001113407	LDB1	0.386033	7.49284e-05	0.00480979	0.366165	0.0287757	-3.66957
ENSG00000198839	79.2576	1.10718	0.334248	3.31246	0.000924796	0.00635704	NM_021994	ZNF277	0.126946	0.00182087	0.0368999	0.304356	0.0954232	-1.67335
ENSG00000204138	3746.24	-0.590928	0.207526	-2.84749	0.0044065	0.0188421	NM_001048183	PHACTR4	1.05546	0.00106892	0.0256151	0.0022873	0.0557179	4.60642
ENSG00000204442	224.798	0.898885	0.213775	4.20483	2.6128e-05	0.000818774	NM_001080396	FAM155A	0.0712707	0.00259038	0.0461016	0.00250127	0.0159673	2.67439
ENSG00000206503	1507.97	-1.1626	0.257971	-4.5067	6.58436e-06	0.00041108	NM_002116	HLA-A	0.110368	1.39278e-07	5.48596e-05	0.000228971	0.00526682	4.5237
ENSG00000206535	150.869	0.738609	0.235232	3.13992	0.00168995	0.00956702	NM_001085451	LNP1	0.0637701	0.00132192	0.0295368	0.35023	0.152569	-1.19884
ENSG00000211455	299.782	1.40076	0.299141	4.6826	2.83261e-06	0.000262228	NM_015000	STK38L	0.11418	7.53279e-05	0.00482493	0.209293	0.0563158	-1.89391
ENSG00000213625	1878.59	1.3096	0.301991	4.33654	1.44745e-05	0.000606527	NM_001198681	LEPROT	0.14463	5.14425e-05	0.0039437	0.165072	0.040134	-2.0402
ENSG00000213639	1652.59	1.0217	0.272834	3.74478	0.000180551	0.00232747	NM_002709	PPP1CB	0.0898365	0.000499327	0.0156545	0.0457891	0.0168825	-1.43948
ENSG00000244038	1337	0.901169	0.348459	2.58616	0.00970532	0.0333514	NM_005216	DDOST	0.758928	0.00092153	0.0231687	0.0164682	0.245174	3.89605
ENSG00000244687	339.666	-0.605316	0.220919	-2.73999	0.00614417	0.0238985	NM_001032288	UBE2V1	0.423549	0.000311318	0.0117967	0.0155185	0.133959	3.10973
ENSG00000254535	128.795	1.13599	0.21026	5.40278	6.56161e-08	2.58455e-05	NM_001114734	PABPC4L	0.241408	0.000465018	0.015249	0.0674218	0.389655	2.53091
ENSG00000256061	4.00739	1.72438	0.552903	3.11878	0.00181602	0.0100497	NM_001033559	DNAAF4	0.197906	0.000425076	0.0143796	0.0031936	0.0772261	4.59583
ENSG00000275066	1312.21	-0.63765	0.239856	-2.65847	0.00784967	0.0286302	NM_001163544	SYNRG	0.206683	0.000895186	0.0227796	0.00393405	0.0187723	2.25452
ENSG00000278311	2796.49	-0.739962	0.28928	-2.55794	0.0105293	0.0355409	NM_024835	GGNBP2	0.156317	6.57891e-05	0.0043776	0.0194304	0.0832598	2.0993

## Sheet: No significant Δ
gene_id	expr_baseMean	expr_log2FoldChange	expr_lfcSE	expr_stat	expr_pvalue	expr_padj	RefSeq_trans_ID	gene_name	3pend_disper	3pend_pvalue	3pend_padj	3pend_ratio_Control	3pend_ratio_Induced	3pend_log2FoldChange
ENSG00000000003	547.455	-0.506321	0.178824	-2.83139	0.00463467	0.0195176	NM_001278740	TSPAN6	0.0573642	0.0979913	0.511301	0.0221583	0.0347239	0.648085
ENSG00000000457	27.3715	0.266905	0.269687	0.989684	0.322328	0.461828	NM_020423	SCYL3	0.0681529	0.0209148	0.184814	0.214908	0.534836	1.31538
ENSG00000000460	192.315	0.421875	0.23424	1.80104	0.071697	0.148949	NM_001320047	C1orf112	0.0540658	0.886717	0.999868	0.992084	0.962002	-0.044423
ENSG00000001084	241.713	0.0529774	0.170243	0.311187	0.755659	0.837547	NM_001197115	GCLC	0.058837	0.0305088	0.238696	0.476071	0.285664	-0.736857
ENSG00000001460	175.363	-0.458487	0.231236	-1.98277	0.0473934	0.108702	NM_001199012	STPG1	0.0949424	0.778066	0.999868	1.00881	0.928168	-0.120196
ENSG00000001461	1109.62	-0.0819935	0.190237	-0.431006	0.666464	0.771844	NM_001322854	NIPAL3	0.192801	0.0497367	0.329157	0.193263	0.421683	1.12559
ENSG00000001497	414.347	0.581558	0.202108	2.87746	0.00400886	0.0176495	NM_001170649	LAS1L	0.0752193	0.63339	0.999868	0.754332	0.851777	0.175278
ENSG00000001561	110.088	0.620559	0.27142	2.28634	0.0222343	0.0619026	NM_014936	ENPP4	0.174229	0.240385	0.890542	0.028731	0.0526702	0.874381
ENSG00000001629	345.037	0.256406	0.210137	1.22018	0.222395	0.351207	NM_019004	ANKIB1	0.0713442	0.131146	0.616774	0.138126	0.206327	0.578948
ENSG00000002330	650.649	-0.0432867	0.177754	-0.243521	0.807602	0.873809	NM_004322	BAD	0.0422843	0.757918	0.999868	1.03129	0.972899	-0.084082
[truncated: 7,388 more rows]
