# Supplementary material for: Inhibition of cytoplasmic cap methylation identifies 5′ TOP mRNAs as recapping targets and reveals recapping sites downstream of native 5′ ends
Source: Nucleic Acids Res. 2020 Jan 30;48(7):3806–15. doi: 10.1093/nar/gkaa046 (PMC7144985; doi:10.1093/nar/gkaa046)
Supplement: gkaa046_Supplemental_Files [file gkaa046_supplemental_files.zip › Table S4.xlsx]

## Sheet: Sheet1
Table S4. List of primers used for RT-qPCR and 5' end mapping
Primers used for RT-qPCR
mCherry FWD	ATGGTGAGCAAGGGCGAGGAG
mCherry REV	GCCACCCTTGGTCACCTTCAGC
STRN4 FWD	GGAAAGGGCAGGAGAATCTAAA
STRN4 REV	TCTGACACATCTGCTTTCTTCTC
18S rRNA FWD	CTGAGAAACGGCTACCACATG
18S rRNA REV	GGAAAGGGCAGGAGAATCTAA
XRCC6 FWD	CGTGGATTGTCGTCTTCTGT
XRCC6 REV	TCTTGTTCTTCCTCTGCTTCTT
RPS4X FWD	GCTCCTCGTCCATCCAC
RPS4X REV	TCTCCTGTCAGGGCATACT
RPS3 FWD	GTCTCCTTGGCAGCTGTATT
RPS3 REV	GAACAGTCTAGTCAGACCTTGTG
RPL8 FWD	ATTGGCAATGTGCTCCCT
RPL8 REV	GGAGATAACGGTGGCATAGTTC
eIF3K FWD	ACGTCGTTTCCGTTTCCA
eIF3K REV	CTTCTGTCGCCTTCCACAA
eIF3D FWD	AGCAGGTCATCCGTGTCTA
eIF3D REV	TAATGAGTTTGCCAGCCAGATC
Primers used for Teloprime
Teloprime FWD	TGGATTGATATGTAATACGACTCACTATAG
mCherry FWD	ATGGTGAGCAAGGGCGAGGAG
mCherry REV	GCCACCCTTGGTCACCTTCAGC
RPS4X REV Teloprime	CTAACGCAGCCATGGCTC
RPS3 REV Teloprime	GTTCTTGCCAACCGCCAT
RPL8 REV Teloprime	GGATCACACGGCCCAT
EIF3K REV Teloprime	GTCGATACCCTTGAGCAACTT
EIF3D REV Teloprime	CTTTCCTAGCCGATCTCCTTT
Primers used for TA cloning
T7 foward promoter	TCAGTAATACGACTCACTATAG
